# Supplementary material for: AcJAZ2L2 confers resistance to kiwifruit bacterial canker via regulation of JA signaling and stomatal immunity
Source: Hortic Res. 2025 Aug 22;12(11):uhaf215. doi: 10.1093/hr/uhaf215 (PMC12582035; doi:10.1093/hr/uhaf215)
Supplement: Web_Material_uhaf215 [file web_material_uhaf215.zip › Table S1.xlsx]

## Sheet: Table S1
Table S1 Sequences of primers used in this study
Primer id	Primer sequences (5'--3')	Applications
AcJAZ2L2	ATGACGGACTACCGATTACCGAC	gene clone
	TCGAATATCAGCAATTTTAGACGATAGAGCAAG
AcJAZ2L2-OE	CATTTACAATTACGGATCATGTCGACCGCATCAGATTCCGGGACG	overexpression for AcJAZ2L2
	CGCCCTTGCCCATGGATCCCAATTGGCCTTCGAACTGC
AcJAZ2L2-GE	GGTCTCTAAACCGCTCACACGGTTTCTGGAGTGCACCAGCCGGGAATCGA	gene editing for AcJAZ2L2
	GGTCTCTTGCAATTCCCAGTAGCTAAGCAATGTTTCAGAGCTATGCTGGA
nLuc-AcJAZ2L2	GGGGCGGTACCCGGGATCTGATGTCGACCGCATCAGATTCCGGGACG	BiLC
	GAAAGCTCTGCAGGTCGACTACAATTGGCCTTCGAACTGC
cLuc-AcMYC2L1	AGCTCGGTACCCGGGATCCATGACCTCGGATCTGACGAC	BiLC
	CGTACGAGATCTGGTCGACTCGTGTATCGGCAACTTTGGCCAT
cLuc-AcMYC2L2	AGCTCGGTACCCGGGATCCATGACGGACTACCGATTACCG	BiLC
	CGTACGAGATCTGGTCGACTCGAATATCAGCAATTTTAGACGATAGAGCAAG
BiFC-AcJAZ2L2	ACATTTACAATTACCATGATGTCGACCGCATCAGATTCCGGGACG	BiFC
	TCCGGATCCCAATTGGCCTTCGAACTGC
BiFC-AcMYC2L1	ACAATTACAATGACCTCGGATCTGACGACT	BiFC
	CTCCACCAGAACCTCCGGCTCGTGTATCGGCAACTTTGGCCAT
BiFC-AcMYC2L2\	ACAATTACAATGACGGACTACCGATTACCG	BiFC
	CTCCACCAGAACCTCCGGCTCGAATATCAGCAATTTTAGACGATAGAGCAAG
AD-AcJAZ2L2	CAGATTACGCTCATATGATGTCGACCGCATCAGATTCC	Y2H
	CGAGCTCGATGGATCCCTACAATTGGCCTTCGAACTGCAAC
BD-AcMYC2L1	GGCCATGGAGGCCGAATTCATGACCTCGGATCTGACGACT	Y2H
	GCTGCAGGTCGACGGATCCTTATCGTGTATCGGCAACTTTGGCCAT
BD-AcMYC2L2	GGCCATGGAGGCCGAATTCATGACGGACTACCGATTACCGAC	Y2H
	GCTGCAGGTCGACGGATCCTTATCGAATATCAGCAATTTTAGACGATAGAGCA
AcMYC2L1	GGAGCTCTGTCGACTGTGGTACCTCGTGTATCGGCAACTTTGGCCAT	gene clone
	GGGGGACTCTAGAGGATCCATGACCTCGGATCTGACGACT
AcMYC2L2	GGAGCTCTGTCGACTGTGGTACCTCGAATATCAGCAATTTTAGACGAT	gene clone
	GGGGGACTCTAGAGGATCCATGACGGACTACCGATTACCGACGAT
SP-DL/SP-R	GTCGTGCTCCACATGTTGACCGG	Gene editing and transgenic identification
	CCCGACATAGATGCAATAACTTC
FLAG-F/FLAG-R	TCATTTGGAGAGAACACGGGGGACTCTAG	Gene editing and transgenic identification
	GGGGAAATTCGAGCTCCTCGAACTAGTG
AcJAZ2L2-GE-ID	GTCTTCGCCATCATCAACGCT	Gene editing and transgenic identification
	GTCTCAAACACAACTCTAATGCAACGC
AcJAZ2L2-qPCR	CTAAGCAATCGGGTCAAG	qPCR
	GAGGCAAATGTAGGTGGA
AcVSP2-qPCR	GGGACTATCGTGCCTGAG	qPCR
	ATGTCCTTGCCATCTCCA
AcPDF1.2-qPCR	AACAGGTGGTCGTTGATAG	qPCR
	GCTTGTGGGTTGTAGGAT
AcPR1-qPCR	CCGTGCTGAGGTGAATGT	qPCR
	CTTCCCTTGGCAATGTTC
AcActin	TGAGAGATTCCGTTGCCCAGAAGT	qPCR
	TTCCTTACTCATGCGGTCTGCGAT
promoter-HT	CACCGATTATGGACTCCTCGTAAAA	promoter cloning
	GCGCACTAAATTGGTTCAGAGAATT
promoter-HY	CCAAGCAACTTAATCGTCACAAGAA	promoter cloning
	GGAATCTGATGCGGTCGACATATTT
0800-HT	CCTGCAGCCCGGGGGATCCCCAAGCAACTTAATCGTCACAAGAAAAAC	Dual-Luciferase Assay
	TTTTTGGCGTCTTCCATGGGGAATCTGATGCGGTCGACATATTT
0800-HY	CCTGCAGCCCGGGGGATCCCACCGATTATGGACTCCTCGTAAAAAAAAAAATT	Dual-Luciferase Assay
	TTTTTGGCGTCTTCCATGGGCGCACTAAATTGGTTCAGAGAATT
promoter-AcVSP2L1	TGTGCATAGACCAAAGCCTCATCTA	promoter cloning
	CGCGTGTGAGTTGAAAATTGCATAT
promoter-AcVSP2L2	CTACGAGTAGGGATGTGGCAATAC	promoter cloning
	CAGTTGGGGTGCTAACAAGTAACA
0800-AcVSP2L1pro	TCCACCGCGGTGGCGGCCGCTGGGCAGTAACCTCTTTAAATAAGAGAGAGCAC	Dual-Luciferase Assay
	CCTGCAGCCCGGGGGATCCCGCGTGTGAGTTGAAAATTGCA
0800-AcVSP2L2pro	CCTGCAGCCCGGGGGATCCCTACGAGTAGGGATGTGGCAATAC	Dual-Luciferase Assay
	TCCACCGCGGTGGCGGCCGCCCATTGGGCAGTAGCCTCTTTAAATAAGCG
Cold probe for AcVSP2L1pro	TGGATTTTTTTACACACGTGCTTCAAATTGTTAAAG	probes for EMSA
	CTTTAACAATTTGAAGCACGTGTGTAAAAAAATCCA
Cold probe for AcVSP2L1pro	TTATATATAAGACACATGAAGGATCGATTTCGAC	probes for EMSA
	GTCGAAATCGATCCTTCATGTGTCTTATATATAA
Cold probe for AcVSP2L2pro	CGTTAGATTAATTCAAATGAATTTTAACCGTAGA	probes for EMSA
	TCTACGGTTAAAATTCATTTGAATTAATCTAACG
Labled probe for AcVSP2L1pro	5'-FAM-TGGATTTTTTTACACACGTGCTTCAAATTGTTAAAG	probes for EMSA
Labled probe for AcVSP2L1pro	5'-FAM-TTATATATAAGACACATGAAGGATCGATTTCGAC	probes for EMSA
Labled probe for AcVSP2L2pro	5'-FAM-CGTTAGATTAATTCAAATGAATTTTAACCGTAGA	probes for EMSA
