# Supplementary material for: AcJAZ2L2 confers resistance to kiwifruit bacterial canker via regulation of JA signaling and stomatal immunity
Source: Hortic Res. 2025 Aug 22;12(11):uhaf215. doi: 10.1093/hr/uhaf215 (PMC12582035; doi:10.1093/hr/uhaf215)
Supplement: Web_Material_uhaf215 [file web_material_uhaf215.zip › Table S2.xlsx]

## Sheet: Table S2
Table S2 Details for reads mapping rates for each sample.
Sample	Total reads pairs	Aligned reads numbers	Mapping rate (%)
HT0-1	20624712	20624712	81.58
HT0-2	22427735	22427735	80.76
HT0-3	27423278	27423278	84.75
HT12-1	35345657	35345657	78.37
HT12-2	25994523	25994523	77.51
HT12-3	28047078	28047078	76.89
HT24-1	21089997	21089997	75.48
HT24-2	35162139	35162139	81.92
HT24-3	32977397	32977397	80.72
HT48-1	32240713	32240713	81.59
HT48-2	35651520	35651520	81.06
HT48-3	33638858	33638858	81.22
HT96-1	28225537	28225537	79.1
HT96-2	20400711	20400711	81.5
HT96-3	24881258	24881258	81.49
HY0-1	28176837	28176837	94.68
HY0-2	29483679	29483679	94.54
HY0-3	23956606	23956606	94.03
HY12-1	27958759	27958759	94.28
HY12-2	27958759	27958759	94.28
HY12-3	23838753	23838753	94.33
HY24-1	28676635	28676635	94.67
HY24-2	29457827	29457827	94.61
HY24-3	34462741	34462741	94.3
HY48-1	28460721	28460721	93.73
HY48-2	31057942	31057942	93.75
HY48-3	23842790	23842790	94.34
HY96-1	25696992	25696992	93.85
HY96-2	26237665	26237665	93.53
HY96-3	31572942	31572942	94.14
