# Supplementary material for: AcJAZ2L2 confers resistance to kiwifruit bacterial canker via regulation of JA signaling and stomatal immunity
Source: Hortic Res. 2025 Aug 22;12(11):uhaf215. doi: 10.1093/hr/uhaf215 (PMC12582035; doi:10.1093/hr/uhaf215)
Supplement: Web_Material_uhaf215 [file web_material_uhaf215.zip › Table S3.xlsx]

## Sheet: Table S3
Table S3 the TPM expresion matrix for differential expressed genes (DEGs).
gene_id	HT0-1	HT0-2	HT0-3	HT12-1	HT12-2	HT12-3	HT24-1	HT24-2	HT24-3	HT48-1	HT48-2	HT48-3	HT96-1	HT96-2	HT96-3	HY0-1	HY0-2	HY0-3	HY12-1	HY12-2	HY12-3	HY24-1	HY24-2	HY24-3	HY48-1	HY48-2	HY48-3	HY96-1	HY96-2	HY96-3
Acc09339	9.94266	9.6374	8.70835	4.40302	3.62854	3.91169	4.16766	8.21273	10.0062	14.4013	12.6125	12.9086	10.3196	4.87359	11.9901	23.868	27.7157	107.208	52.1993	54.5895	56.8537	29.1501	16.8286	27.5349	14.6064	13.5903	24.0085	27.4839	13.1662	26.2421
Acc09335	7.51566	10.9215	16.3105	10.7287	25.1915	31.1811	2.18124	4.34806	2.78238	0.936998	2.26299	1.39954	2.11025	5.15156	0.805877	17.6593	18.8651	8.31462	59.8316	47.3716	23.0708	39.5708	45.5469	10.3066	58.73	35.6948	16.5991	24.0737	22.0232	22.3232
Acc09336	0	0	1.04473	0	0	0	0	0	0	0.212061	0	0	0	0	0	0	0.378272	0	0.414971	0.20933	0.162257	0.546788	1.5045	0.305852	2.46411	1.3115	0.656925	0.475622	1.62696	0.652126
Acc09330	809.38	706.487	906.866	1337.47	2192.72	1886.14	2454.08	3775.89	4565.14	3511.34	4047.54	5119.72	3014.77	3291.34	3448.74	6.80633	3.8067	9.58925	28.1132	59.8558	64.4472	213.413	276.718	431.935	927.513	1165.17	1209.01	167.718	1123.88	345.298
Acc09331	103.055	81.5399	70.094	170.408	294.76	276.203	334.396	572.558	494.466	514.573	529.929	682.924	381.661	529.457	422.373	1.17028	0.988258	0.969414	0	1.41112	0.964734	1.7782	1.51259	1.62607	1.37744	5.06564	5.95861	2.04809	4.70103	2.62681
Acc09332	9.2633	8.14817	4.50041	1.56812	5.32165	3.07825	5.79448	4.50308	2.51031	7.14701	6.55482	7.71072	21.2712	6.69488	9.16281	0	0	0.168519	0	0	0	0	0	0	0	0.070757	0	0.139083	0	0
Acc09482	1.94797	2.0991	0.581841	7.27106	5.5297	10.6827	0	0	0	0	0.125989	0	0	0	0	0	0.124539	0	0.944385	0	0	0	0.261842	0	0	0	0	0	0	0
Acc00352	0.915635	0.953111	1.56121	0.688355	0.632161	0.63742	0.172281	1.36379	1.40193	0.19846	0.538879	1.23699	0.94922	0.652169	1.28251	1.41391	0.809629	2.50915	1.17924	3.13639	3.57128	3.31501	1.62194	2.1654	1.62582	0.633414	1.63533	2.93524	1.06539	2.23805
Acc00355	0.326987	1.72911	4.4174	1.25625	3.59889	1.21458	1.84282	4.52699	3.37153	7.39351	9.12968	10.7323	15.2982	12.9999	13.6054	0.951928	0	0.127325	0	0.77204	1.67695	3.30119	2.10036	2.36196	7.71975	4.36477	5.47433	4.97995	5.1829	8.60804
Acc09489	0.462147	0.502173	1.01245	0.419058	1.34691	0.573051	0.311719	0.752613	0.637876	0.511076	0.66025	0.157718	0.26761	0.177002	0.299651	0.457792	0.875586	0.725353	0.589254	1.21712	1.02097	2.14176	0.765854	1.26347	1.14521	1.16351	0.946039	1.30962	1.00181	1.14044
Acc12858	0.577261	1.12764	1.90848	0.975426	0.62681	0.705414	0	0	0.186974	0.526904	1.29302	1.00405	1.24199	0.756642	0.447716	0.929367	1.18472	8.86556	5.17242	2.45068	6.12837	1.07122	2.4298	1.20243	0.655909	3.36863	1.56792	3.49626	2.75388	1.24911
Acc12856	2.82653	1.46088	1.68963	8.49127	7.14789	8.09296	3.46252	5.32036	5.15965	2.90837	2.1042	3.78968	4.50974	2.52371	2.09267	0.41281	0.196498	0.964416	2.49081	2.43092	1.42481	1.92975	1.81988	1.5605	0.97771	1.53186	0.467792	1.5183	1.44513	1.295
Acc12853	23.4004	19.4622	17.9783	1.64178	1.71329	1.84074	1.58075	2.73611	1.16829	3.19981	2.12823	2.50428	1.84515	2.1736	2.37365	14.756	9.58132	3.24613	1.37234	1.655	0.581738	3.12844	2.21701	1.42084	3.75154	1.92815	2.83324	5.34218	4.26533	3.17702
Acc32107	11.8673	13.9005	31.2572	274.738	224.081	168.19	95.0595	113.72	160.196	33.5569	27.7341	24.1197	30.1433	26.5994	16.3795	27.7004	59.6786	45.0633	120.687	126.977	143.368	112.321	93.1363	148.377	128.211	161.274	144.36	33.0448	91.95	34.1573
Acc32106	91.6602	74.2111	78.7184	245.325	333.338	333.099	134.217	141.782	203.06	78.5982	43.7049	44.771	57.6258	60.1884	41.5169	25.9811	63.172	24.273	35.1798	44.3157	49.1075	35.5055	40.6013	48.4046	61.1648	61.7057	52.4255	28.0669	52.058	28.3019
Acc04504	25.8285	37.2625	24.8765	17.2936	14.755	16.7414	20.8139	41.8581	29.6427	35.4849	28.0019	29.712	23.6153	32.1383	26.8812	62.5264	48.116	89.6532	26.0546	25.9485	24.5009	44.9219	36.1523	40.1364	40.5671	37.5131	53.0653	38.0299	38.4285	32.112
Acc04505	5.84216	7.34168	4.24691	0.837617	1.26144	0.762848	1.66133	0.608744	0.716251	4.37472	1.45512	1.16369	1.46599	0.917745	1.08692	0.755356	0.593014	0.698014	0	0.538888	0.304626	0.588949	0.362354	0.461001	0.21628	1.6642	1.16462	0.733294	1.94481	0.661105
Acc01754	1.2996	2.22079	2.50942	3.22265	3.71408	1.94218	2.59167	2.33209	2.84421	2.51932	4.13742	3.99154	4.02912	3.84	4.74297	0.592836	0.307868	1.48055	0.272177	0.78746	0.375084	1.71422	0.647071	1.00302	1.68724	0.775999	1.60661	1.60878	0.916118	1.28381
Acc04508	4.65473	6.05233	3.87274	3.62457	5.06918	3.02141	2.97823	2.35588	1.39228	1.2611	0.894033	1.66763	1.80744	2.00798	1.8167	4.21063	6.33969	33.8768	31.1176	49.4024	25.3318	10.0286	4.07642	6.48177	1.26748	3.89533	1.084	1.33145	1.82838	0
Acc04509	159.603	55.8774	68.1382	13.6215	7.26516	30.0815	65.3067	28.7706	28.4851	49.3512	61.5188	46.713	102.605	63.017	114.046	61.6767	103.677	135.778	85.6034	23.5476	40.6192	15.3905	25.2187	31.3002	21.6812	27.0256	27.9874	45.0674	71.1683	38.3545
Acc18720	0.078272	0	0.116873	0.104404	0.213914	0.16161	0	0.680138	0.570028	1.12681	0.789072	0.311467	0.246388	0.585076	0.363998	0	0	0	0	0	0	0	0	0	0	0	0	0	0	0
Acc07979	0.174104	0.175111	3.08756	0.199786	0.037688	0.275423	0.174516	0	0.083111	0	0	0.076525	0.12405	0.043776	0.063244	3.21716	5.01083	4.07255	11.2126	12.9577	6.37608	13.6753	9.67038	9.09839	14.0262	7.51121	8.33092	17.128	4.95505	11.4339
Acc07972	262.401	293.063	233.105	210.7	240.126	224.446	294.207	346.657	294.762	438.78	441.772	429.131	493.436	469.898	568.79	165.74	146.657	236.497	145.349	168.707	186.807	131.365	121.663	114.87	142.542	103.189	130.251	174.863	192.997	198.333
Acc07976	6.23993	0.841464	1.38365	0.741401	0	0.96858	0.361565	0.125338	0.197102	0.923257	0.52961	0.507164	2.77798	0.285965	1.28665	1.50041	0.855931	16.6133	1.04144	0.685527	1.94496	1.68233	0	0.635073	0.419435	0.522496	0.223668	1.3447	1.21278	1.4831
Acc29203	2.87892	2.94237	1.0818	3.63844	7.66527	3.13364	5.47472	8.39068	4.93816	4.37785	5.73678	5.41911	13.0112	10.526	7.48743	1.72201	3.42576	0.676275	3.14303	3.65717	7.70809	7.13865	5.9082	4.64917	7.52577	5.71507	9.31186	2.50982	5.78179	11.4131
Acc29200	37.5913	44.8418	27.6017	1.63023	2.49134	2.19172	1.07031	0.454708	0.651442	3.14314	1.472	0.294814	2.19857	1.4807	1.25573	0.611738	0.645837	1.17573	2.13046	0.998558	1.26388	0.935326	0.540057	0.191905	0.833061	1.39996	0.390513	2.03188	1.95257	0.948611
Acc09486	3.58535	5.39018	2.7739	4.18273	4.59839	3.54949	5.58346	6.03935	4.97083	6.29532	7.30208	6.45513	9.01682	8.27742	7.23008	0.622175	0.64233	1.61625	1.89737	1.21992	1.38569	2.72431	1.29937	1.19691	1.02453	0.959187	1.27314	1.09563	1.13465	1.36488
Acc29209	157.424	93.7357	133.966	21.3455	17.8326	57.0376	26.5755	12.0132	17.6343	64.1603	29.3994	18.3693	26.5436	16.8705	29.9701	143.307	184.082	82.4371	122.829	82.125	105.27	107.166	139.033	117.588	123.431	248.931	193.672	72.7097	288.439	58.2477
Acc02223	3.99293	8.03152	4.0024	8.03679	10.2216	8.29189	15.4058	3.40225	2.1693	4.38285	7.40105	3.39629	7.63937	5.10537	3.89843	0.729209	0.698679	2.80993	2.92544	4.00771	4.40074	1.28491	2.43483	1.2654	0.988501	1.67156	1.11673	4.21307	1.23465	4.4703
Acc13508	18.0206	13.9828	11.4785	21.7478	25.4952	19.2735	24.1503	38.9452	35.9946	33.0896	23.1748	22.4733	23.2521	22.2518	18.8996	3.53246	3.13451	2.43892	4.05504	3.78337	3.14187	6.10775	3.47563	5.75869	3.55163	5.01349	3.72068	3.11315	2.60709	3.9487
Acc33155	9.20626	8.73301	8.82609	3.10251	2.80354	3.19813	5.99222	8.82089	6.39095	7.34168	5.79408	10.7076	8.68667	8.38287	8.11031	12.4841	10.1392	15.8334	8.73406	11.5048	14.7015	12.2332	11.3301	11.3421	13.0605	8.21088	13.9287	15.9772	17.7266	19.9962
Acc25927	5.68219	6.05529	7.55326	4.15616	3.32601	3.8651	4.8819	5.08245	5.2321	6.63822	5.52728	6.29649	5.02378	5.24543	6.18275	14.5167	16.3501	38.9072	22.9365	25.4358	21.2462	20.1085	12.953	13.9802	12.4638	9.01917	13.0386	27.9358	10.5284	15.2675
Acc25922	195.967	200.614	137.898	214.641	170.165	203.651	140.807	175.094	156.357	194.354	202.608	177.422	201.664	235.09	226.891	46.0344	48.8171	52.573	61.0405	56.7326	42.0961	57.7513	56.396	55.9224	52.9281	66.7366	61.8484	54.4827	63.1367	60.4674
Acc25920	4.25336	6.06862	1.47478	5.63061	7.6095	5.82087	4.0943	2.82023	1.22604	3.53654	4.81313	1.97843	1.00452	2.05879	2.14092	5.87311	18.2715	27.4265	15.8032	14.4545	15.5407	6.669	6.66347	3.67311	4.25166	6.94253	10.0224	14.5648	34.0899	10.5001
Acc29974	0	0	2.27724	0.156699	0	0.214919	0.137045	0.200054	0.261939	0.087549	0.085811	0	0	0.077262	0.185915	6.3811	7.2084	2.89231	18.305	11.4112	8.6838	9.17416	8.65859	7.75352	6.55981	7.55917	4.91646	8.69375	3.26961	4.45545
Acc29971	1.46337	2.13508	1.04941	3.1149	2.18412	1.94013	2.12857	2.55453	1.16965	1.11138	1.53806	1.49201	1.2435	0.642264	1.23158	0.321632	1.55299	3.03751	2.54883	2.03394	2.94534	1.74892	1.22134	1.73056	0.721856	0.252322	0.2209	2.53241	0.89717	2.19351
Acc29973	3.08358	2.06012	1.94866	2.41758	3.3937	3.10175	3.74586	7.39246	5.06075	1.9454	6.40437	6.38067	5.52072	10.1327	6.86557	0.277308	0.22785	0.472796	0.428918	0.155438	0.11059	0.497441	0.641309	0.229711	0.244283	0.284806	0	1.54551	0.294662	0.615525
Acc29979	2.92713	3.13315	5.52613	5.85805	6.2194	5.6899	6.65703	8.71248	6.89504	7.16594	7.40236	7.53703	7.12814	7.21836	5.9395	9.82006	10.6448	18.9437	19.102	15.8456	20.4061	12.0314	16.3793	12.4104	14.4681	16.0992	14.9271	11.4717	15.0784	11.3011
Acc09819	0.424489	0.308997	8.71285	0.511724	1.67163	0.380552	5.81868	2.54108	3.47725	4.36025	3.09484	4.60351	5.10254	2.8479	2.9656	1.46384	0.370173	0.318993	3.06244	5.633	2.10207	9.08159	3.97828	4.76656	8.34796	5.20911	8.39149	5.08906	6.61913	10.3254
Acc09818	0.683303	0.858898	8.2385	5.86691	5.77402	2.77834	4.314	4.48305	2.79199	2.38194	3.66279	2.3028	1.47354	1.02307	1.01536	1.84857	2.28004	6.23692	7.68121	15.6741	5.73649	15.6557	5.55929	11.0416	10.3222	7.16092	8.61744	6.40249	6.99187	7.52053
Acc09814	78.6138	46.2022	46.6676	55.9252	96.3143	47.682	56.2819	86.1935	77.49	60.2856	64.9786	86.2234	87.3217	91.3475	74.3316	14.7562	20.9878	42.009	24.3692	27.3786	18.3957	24.3343	9.92732	14.0131	10.5414	9.48599	9.36994	29.9267	15.6102	30.8489
Acc30243	0.434745	0	6.08157	0	0.225586	0	0	0.158722	0	0	0.365387	0	0	0.407235	0.166894	11.3822	7.92115	11.6255	12.3709	13.7615	12.5546	12.8372	12.5988	13.0617	11.6005	10.518	12.9526	10.8115	9.31741	15.5047
Acc23435	6.13339	6.84843	4.04503	5.52325	7.13252	4.43989	5.51296	33.2445	20.8795	29.8223	23.3527	20.6044	11.6701	20.125	20.7576	6.04299	3.32299	4.28484	4.34821	4.51282	4.11252	9.81329	6.9062	8.42991	8.53168	6.191	9.93352	6.5682	4.06041	7.11267
Acc23434	0.301795	0.101363	5.78067	0.769862	0.630412	0.483868	0.756929	0.174753	0.14558	0	0.058862	0.098445	0.266091	0.338716	0	13.9136	13.1163	11.37	14.9777	19.8916	12.1251	11.7727	12.2335	10.2446	9.88777	8.50856	8.34117	11.272	7.83136	10.4312
Acc23439	0	0.235007	2.93324	0.230012	0.084163	0.13961	0.481922	0.296201	0.112591	0.426266	0.293936	0.081233	0.13	0	0.299201	1.94104	4.47157	3.68882	6.02634	6.42723	4.71423	4.0612	3.17077	4.28451	4.1042	2.89813	4.91671	5.05046	2.16286	4.2473
Acc30869	56.6743	61.6496	74.8931	362.832	416.569	340.593	182.451	474.398	549.184	292.487	154.848	170.768	115.869	163.903	138.075	105.454	118.984	87.3355	352.62	181.917	200.572	220.628	458.334	519.096	465.244	781.165	421.7	70.8807	302.213	72.8443
Acc30862	4.26377	1.29793	2.93393	5.59924	15.3124	9.65275	7.48334	3.58742	5.35026	3.48858	2.03446	1.37706	0.396818	1.30129	0.216495	2.3372	2.7453	1.57799	0.760297	0.28566	0.923007	0.42957	1.10632	0.765269	0.889269	1.21855	0.398228	0.407511	0.922912	0
Acc30863	48.5349	63.9959	150.058	179.038	311.399	188.286	173.783	405.873	318.332	265.875	577.481	664.193	414.449	328.668	516.591	365.718	164.025	113.35	489.583	882.005	878.131	1623.26	1103.54	817.765	795.731	732.679	566.277	1369.23	421.198	1618.81
Acc30865	0.333668	0.21744	0.48699	0.092664	0.079279	0.099618	0	0.11236	0	0.075085	0.130399	0	0.103406	0.11593	0.112096	0.532941	0.119385	0.944126	0.358681	0.849738	1.39643	0.370075	0	0.167287	0	0.129451	0.115865	0.675692	0.170673	0.547986
Acc30867	0.380993	0.480423	0.849945	0.852567	0.335896	0.676545	0.291512	1.01465	0.514857	0.679189	0.998347	1.32696	1.5043	0.995959	0.884095	0.709662	0.365675	0.518611	0.372714	0.197119	0.35311	0.288365	0.182645	0.384569	0	0.043453	0.098087	0.727083	0.164487	0.191299
Acc20160	0	0.790792	0.331948	2.32803	6.66077	4.02399	11.2091	16.1909	21.7739	4.14487	7.11593	6.12075	6.28766	4.32621	6.82941	0	0	0	1.48738	3.36085	1.25642	4.85121	1.35659	0.588864	0.690492	0.786471	0.310362	0	2.48164	0.816429
Acc20162	6.19502	4.86888	4.9833	2.35617	2.60542	2.82775	0.727677	1.72875	2.84305	1.96759	2.40975	2.66875	3.39273	3.09616	3.88626	9.45127	6.89081	4.34957	0.645493	1.18856	1.63673	4.04751	1.73443	2.9569	2.62957	1.20504	1.80798	4.20789	4.24715	3.13128
Acc20165	462.423	428.663	321.646	176.551	196.862	250.457	124.275	189.103	165.879	121.188	122.975	120.235	115.161	140.039	113.981	182.73	200.613	98.7041	117.041	84.467	91.4413	98.5846	112.498	95.0753	99.3112	116.7	96.9383	85.7435	149.363	66.8017
Acc20167	154.622	150.622	112.64	27.4039	52.3293	50.1391	36.4848	22.9614	20.8771	21.5547	23.322	18.4215	15.8472	16.9309	12.2432	82.6409	71.0529	61.3722	16.2104	18.1566	22.4286	18.8615	40.9845	14.8113	19.5184	36.639	14.6801	20.2044	27.4105	8.79466
Acc13272	0.055923	0.110957	25.5905	0.174332	0.172969	0.233201	0.641073	0.21754	0.600334	0	0.150476	0	0.217877	0.372838	0.182619	33.5607	20.1717	17.9587	21.3377	30.7484	27.688	39.4828	27.5462	28.161	27.0381	18.8135	30.6476	28.1238	23.1468	37.6464
Acc13273	11.605	11.3417	18.1429	17.6833	22.8967	21.662	20.2061	36.0037	42.7036	27.3963	24.3945	27.6521	12.8853	13.7681	19.0873	16.8618	17.3879	27.2584	25.2049	23.0574	18.2646	49.8836	55.8824	55.3734	70.9545	54.3183	72.7733	54.0006	84.866	30.2859
Acc13274	12.7682	13.6828	23.3272	9.69916	5.6404	8.70172	9.76776	37.7219	29.1081	23.3533	24.9511	22.3791	18.2301	24.3465	15.6232	52.4924	38.1756	47.7217	35.6891	34.2211	23.1359	50.0861	41.8378	42.4607	41.3029	41.1651	44.4973	35.3888	41.8785	41.6504
Acc22095	0	0	0	0	0	0	0	0	0	0	0	0	0	0	0	0	0	2.44889	0.838648	1.58478	1.39562	0.457117	0	0.416123	0.370866	0	0.125146	0.933	0	0.304277
Acc25266	87.2613	73.2941	42.1313	14.3625	11.3474	18.1323	28.58	81.3155	18.032	33.5046	61.0825	133.768	93.6529	103.154	167.599	6.29632	5.47354	4.1166	24.2421	36.6612	25.398	22.3582	16.1278	13.9009	4.98082	3.25962	1.44572	7.13363	3.57616	5.84985
Acc25267	53.0602	43.0735	45.5425	1.93537	4.08305	4.43572	11.0133	20.4502	8.01146	14.5	14.0328	21.8496	14.1968	17.7822	12.4701	20.6483	15.0939	17.7581	34.9895	57.8984	51.3432	51.7859	47.3957	55.4161	28.6266	16.1878	21.5755	53.5919	22.0953	46.5223
Acc25260	0.092378	0.642515	0.581034	2.6305	3.85488	13.9299	3.54806	4.25383	6.26469	3.23107	1.83785	2.00769	6.60478	3.94979	1.38265	0	0	0	0	0	0	0	0	0.022788	0.754057	0.160205	0.194958	0	0.186714	0.047477
Acc25261	0.058526	0.186524	0.153781	0.551977	0.487026	1.88121	0.216625	2.16701	2.00886	1.52141	1.17914	0.934081	3.348	3.06926	0.55624	0	0	0	0	0.08281	0	0	0	0.023671	0.572058	0.150317	0.177808	0	0.418063	0.1974
Acc01258	9.84299	12.5525	4.56859	1.13816	1.50753	1.01532	2.44365	4.09503	1.82747	2.38139	1.64701	2.11436	2.80767	3.51158	2.7884	0.698684	0.60311	0.727066	0.634381	0.864851	0.566168	0.904983	0.806416	0.522962	0.770901	0.636411	0.603534	1.01466	0.932107	0.793571
Acc01252	72.9911	68.4254	55.1878	99.4585	88.6693	91.9761	106.106	46.8075	68.0352	41.517	36.8614	33.4976	45.658	25.6348	30.9088	16.2501	23.5314	23.3174	19.6509	33.4758	25.2832	38.198	22.0378	25.9038	25.1783	29.7517	27.1102	25.3176	26.4744	20.2966
Acc01257	0.085463	0.2261	5.07201	0.34687	0.117485	0	0.325561	0.022616	0.143139	0	0	0	0	0	0.090722	11.3478	11.0569	13.2331	9.68665	10.8472	11.2816	11.5443	11.8448	11.5777	11.3178	9.87886	12.6699	11.1879	12.676	15.7244
Acc18364	1.23982	1.37969	1.09722	1.0047	0.645062	1.27621	2.30564	0.740147	0.53054	0.859288	1.0589	0.786081	1.65676	1.6435	0.933069	0	0.125554	0	0	0	0	0	0	0	0	0	0	0	0.057009	0
Acc18369	17.7452	8.4817	5.96717	2.78945	0.612231	3.2478	2.09166	2.55317	4.645	8.24332	8.95344	9.35392	9.40181	7.37443	9.49918	0.449464	2.12652	0.605856	0	0.927646	2.30835	0.584489	3.23296	0.068555	1.34685	1.32906	0.82847	0.614427	2.03908	0.387309
Acc25480	30.1967	18.9854	11.7054	0.918295	1.03276	0.824698	0.400604	2.2683	0.997591	0	0.369328	0.668175	1.4908	0.342489	0	3.06895	4.35478	20.3596	16.9709	26.9287	12.2446	39.1977	4.18244	7.54404	10.725	1.8865	4.7045	22.6659	6.23604	16.3166
Acc25482	5.05483	5.81437	2.84583	7.14527	2.49415	3.92879	4.20669	1.883	1.32662	2.07144	1.45724	1.25408	1.72529	0.60331	0.318047	1.80628	2.10951	0.977967	4.85003	2.03545	3.47752	1.35098	4.01984	0.674352	1.82193	4.52265	0.732658	0.495246	0.344204	0.473721
Acc25483	0.977223	2.13626	2.18097	3.87519	3.35414	2.33327	5.3428	5.88584	3.58327	3.8339	2.83207	2.46631	3.57574	3.49044	2.71956	0.149698	0	0.440424	0.246515	0.465585	1.16663	0.807239	0	0.940746	1.28136	1.8472	1.88689	1.75357	0.680926	0.758276
Acc25484	0.431824	0.145271	2.99889	0.183002	0.866902	0.165984	0.219727	0.417531	0.261231	0.148109	0.182867	0.194744	0	0.316074	0.442914	2.51809	1.14818	2.38851	2.97059	3.14223	3.62778	3.2652	4.98997	4.72759	2.8524	6.08601	9.16475	5.62955	9.9099	6.28176
Acc16353	12.8519	12.1872	13.1265	31.7074	31.3766	26.397	25.3906	15.2743	16.1989	15.285	13.8615	11.3433	15.5036	13.0715	14.7777	7.84226	6.70183	7.47736	18.0532	13.4622	10.8676	12.9854	16.4739	23.1046	21.2049	16.2016	17.4798	12.0677	10.625	10.4048
Acc16356	1.83282	1.99488	1.59711	1.97229	1.87222	2.00633	2.58305	1.04879	0.72526	1.36144	1.38088	1.57394	1.96834	1.44151	2.70663	0.11778	0.05613	0.143332	0	0.200355	0.389743	0.212479	0.20971	0.418296	0.673166	0.816269	2.51679	0.716781	0.671769	0.370587
Acc16354	162.018	150.159	97.8212	98.913	90.7445	98.6922	93.7465	143.719	98.6561	121.524	133.126	162.776	139.737	152.86	147.589	52.447	43.1812	37.0416	32.8662	51.7938	46.0337	40.8858	28.2238	27.2768	21.4116	9.82519	18.5455	30.5209	17.2143	35.7737
Acc30102	1.15498	1.45207	0.419619	0.196956	0.7009	0.704119	0.937892	0.73757	1.08667	0.260623	0.99442	0.502986	0.52178	0.421576	1.346	0	0	0	0	0	0	0	0	0	0	0	0	0	0	0
Acc23949	1.08496	1.46407	29.1791	1.69076	1.6962	1.60032	1.78619	3.71799	1.85681	5.80584	2.98243	3.15999	7.05937	4.96019	5.43484	30.3679	29.8881	27.2146	29.671	31.8311	47.1229	34.3195	40.1621	43.3196	32.8812	29.7933	49.2793	34.4919	47.7762	44.8518
Acc22281	0.351102	0.223146	0.383364	0.315252	0.528779	0	0	0.141956	0.185181	0.222485	0.231964	0	0.147199	0	0	1.22815	2.26967	2.83858	1.13032	0.791745	1.32385	0.703635	0.319773	0.393492	0.264441	0.185398	0.522846	0.550428	0.165106	0.328542
Acc22287	24.8456	49.6675	30.0011	29.6784	33.3347	18.784	50.5713	12.0345	10.7296	6.20457	16.7188	10.9463	19.8722	13.1925	16.203	4.26111	10.6204	34.5764	20.2708	24.3989	31.8956	9.80894	7.14067	8.36684	3.05292	4.89623	3.91696	14.8743	4.66978	7.80681
Acc22286	1.25947	1.37195	0.788065	2.38763	4.87008	3.39978	2.77508	1.34702	1.7987	1.79815	1.67516	1.02176	1.6172	1.20582	1.51157	0.065744	0.166046	0.059834	0.951492	1.15722	0.586078	0.376476	0.258563	0.467857	0.09723	0.548784	0	0	0.250765	0.084195
Acc22285	8.33911	10.7877	3.95411	5.34073	7.82779	7.82756	7.41752	7.42019	5.8174	9.15093	7.56999	6.28175	6.80711	7.04805	6.26127	0.092966	0.094137	0.696843	0.361351	1.2674	0.52838	0.88089	0.765619	0.780841	0.976774	0.278165	1.10038	1.28132	0.713863	1.01395
Acc10215	70.8838	68.3946	47.0256	16.053	18.511	19.238	33.5329	30.0811	15.7432	27.9252	34.6048	37.9685	39.9934	58.1301	42.5136	19.0841	22.9393	17.5162	12.7123	14.6783	19.2483	15.9276	16.6377	12.2757	19.0227	17.0621	15.1678	23.9461	22.5513	19.8286
Acc10214	0.726976	1.30092	0.368591	1.33467	1.07667	0.893115	0.937979	0.429694	0.336716	0.241758	0.123591	0.136944	0.615742	0.24041	0.320687	2.01446	1.19349	1.12486	0.677573	0.489892	0.581774	0.503934	0.308759	0.471993	0.53172	0.510357	0.439443	0.597784	0.185071	0.413922
Acc10217	0.079286	0	0	0.543611	3.2892	0.920924	0.192408	0.506042	0.272056	0.081582	0.064869	0	0.389147	0	0	0	0	0	0	0	0.090124	0	0	0	0	0.238901	0	0	0.165211	0
Acc10216	10.016	6.24753	6.63323	5.0928	14.4287	11.0739	6.29816	3.98262	10.3666	4.77275	1.84868	1.53189	0.491963	0.144502	0.364931	0.874251	0.686097	0.256055	0	0.067684	0	0	0	0.149014	0.063068	0	0	0	0.119103	0
Acc10219	1.13383	2.1783	3.3701	2.49968	4.07287	2.8823	1.8704	8.04525	5.28598	8.97089	7.66386	6.43874	3.64463	9.90732	6.77861	5.60942	4.58735	4.6634	6.64436	8.44058	6.25684	9.03901	8.01901	10.0314	11.2407	7.57547	8.34171	8.10623	5.25986	8.24284
Acc23886	11.0561	8.53018	5.89726	4.20635	4.10974	5.74227	4.55748	2.88267	2.31379	3.64388	2.44543	2.36876	1.92421	1.1235	1.83518	5.95837	8.21826	13.6607	6.93881	6.96134	7.46265	8.64812	4.42253	5.32195	6.28357	4.55038	4.05419	8.95453	5.37122	10.6362
Acc23885	1.88007	0.577246	1.1437	0.478914	0.386811	0.396664	0.305959	0.402867	0.674485	0.139576	0.259603	0.128876	0.861807	0.555275	0.6046	0.6886	1.99364	1.55422	0.543201	0.524655	0.381944	0.636175	0.399874	0.40513	0.597854	0.460167	0.43045	0.619984	0.747497	0.883262
Acc23883	0	0.76161	0	1.05115	0.518861	0	0	1.41838	0.9458	0.634098	1.29197	1.14884	0.90677	1.11256	0.74345	0	0	0	0	0	0	0.311613	0	0	0	0	0	0	0	0
Acc15193	0.376719	0.673997	0.52539	0.78627	1.85825	1.89376	1.33512	1.00968	0.823873	0.166681	0.250194	0.29332	0.148616	0.351252	0	0.763048	2.67511	0.341204	5.38642	3.3306	2.20437	0.962904	6.08302	2.89709	0.564562	1.37046	1.1594	0.539875	0.597706	0.706982
Acc15194	13.7599	12.7759	38.8259	6.78308	11.0273	9.88285	16.163	13.2651	20.997	12.7513	19.0648	21.9708	16.1242	16.161	16.0284	41.9008	42.5533	24.4908	26.9636	43.3439	31.1383	35.8331	37.5038	34.2886	40.0096	33.3776	43.3925	48.3631	67.7201	75.9329
Acc15196	16.8849	17.5486	9.56879	5.93257	5.02542	7.39849	4.1856	4.90884	3.81735	5.41425	4.88072	5.04874	6.75714	5.43797	7.21416	2.37829	2.11715	2.54844	2.24756	3.00125	2.03692	3.21748	2.06146	3.3043	2.3274	2.6529	2.8349	2.34965	2.18363	3.90327
Acc10967	36.9276	28.4017	26.2437	16.4648	15.1102	16.8369	13.2216	37.3664	24.5497	46.847	54.4929	60.2377	61.7912	79.253	86.0747	18.3162	11.79	16.3689	12.7499	16.7675	12.1626	19.9917	8.81301	9.55317	12.8673	6.80809	12.458	37.94	20.749	36.9295
Acc10969	0.28062	0	0.338622	0.264231	0.220848	0.077662	1.78201	0.357821	1.79902	2.88116	4.67908	2.24985	5.51454	1.3263	4.08108	0.291001	0.315871	0.401985	0.205843	0.328237	0.26623	0.878614	0.774012	0.392058	1.36647	3.3066	1.90714	0.304731	9.3394	0.859638
Acc27799	0	0	0	0	0	0	0	0	0	0	0	0	0	0	0.097367	0.935865	1.12638	0.151586	0	0	0.166921	0	0	0.067696	0	0	0	0	0	0
Acc14248	2.96017	3.74724	2.19822	8.93157	12.0531	7.80846	10.4651	2.66736	2.99644	4.04178	9.25686	3.97211	9.63646	7.11771	8.6962	3.05819	5.71362	18.9806	14.3539	18.9117	21.4141	10.6111	8.71542	11.122	12.0797	12.3731	10.9009	16.1866	7.00693	22.0486
Acc14249	136.221	331.88	286.203	3.91938	3.53676	5.73082	12.633	17.4208	22.7295	26.8625	17.2633	16.3579	4.93401	5.25465	6.85005	2061.8	1519.34	1006.57	141.737	13.8195	18.1579	35.0634	60.5698	27.5176	24.2562	27.8583	29.3286	18.628	24.7778	10.8734
Acc24971	17.3922	14.3685	10.1071	5.775	6.84629	5.07187	11.5554	16.2049	9.29736	9.82489	17.2662	25.0279	33.6595	22.375	25.2361	2.05252	2.26148	18.5175	2.22204	3.19086	7.13003	3.34057	0.822688	1.82188	2.19374	1.8945	1.27256	9.82063	9.13415	10.2932
Acc14240	21.4715	29.1637	21.2659	27.3766	28.7198	26.0465	31.6894	45.9344	39.909	49.5713	36.6942	39.8085	29.5177	37.4437	36.0022	9.77626	7.83098	13.5222	14.5241	16.6711	13.6168	26.5226	18.3909	22.659	19.8058	17.7072	22.4685	16.7257	18.181	17.3138
Acc14246	20.9288	22.2856	102.36	46.1351	45.1984	42.7367	52.7101	31.6843	34.0634	24.928	31.3596	26.8346	35.9033	31.0104	27.9668	87.5957	87.4794	79.9677	109.159	126.793	168.182	106.403	151.613	145.478	185.244	193.191	156.949	192.603	198.822	263.567
Acc17609	3.34673	6.2938	23.9217	2.80637	2.55019	2.99478	8.04312	2.06901	1.96323	2.82663	1.50274	2.05446	4.37629	1.68425	1.97348	27.025	15.6691	16.5746	18.9478	26.7083	21.9995	43.4854	32.1836	33.1358	42.0148	31.5905	41.403	23.2283	26.4915	31.8212
Acc05923	7.11528	4.4904	9.67391	14.5659	13.8876	11.8464	10.0444	8.4549	8.27679	11.0855	11.2918	7.78921	6.52832	7.83772	8.65809	16.5209	14.1884	56.129	37.0002	51.392	43.9173	24.9795	27.0485	41.6492	22.5742	19.1061	22.554	27.7933	13.6231	21.3221
Acc05924	0.134732	0	0.840754	0.114006	0	0	0.38292	0	0.11463	0.194927	0	0.164793	0	0.555332	0.081759	1.68357	1.6481	1.52821	4.14884	3.15062	3.94331	1.23381	3.04669	1.96456	1.47641	2.07322	0.861689	0.877144	0.392939	0.451676
Acc05926	163.66	158.037	77.7276	113.544	83.2093	81.8436	29.8219	46.2982	30.3316	30.7025	11.2857	14.7904	33.9617	12.3172	26.4359	32.0455	43.3101	116.478	42.8064	50.3661	75.5619	29.9974	18.6585	26.4741	6.81178	13.6985	14.9953	22.9733	12.2722	15.7373
Acc13739	41.991	26.4458	35.4835	20.0146	38.7641	32.0171	23.4995	23.0084	24.9748	15.3053	15.3446	15.1849	11.1141	13.1233	10.6955	75.7948	147.861	39.1872	111.502	37.2962	56.4876	22.0694	58.3088	25.181	35.0202	52.6763	13.5913	15.7819	20.0314	14.6096
Acc13738	0.382844	0.56272	0.395357	1.51409	3.26796	2.4462	1.0499	0.789315	1.39795	1.75459	1.03011	0.891735	0.765563	0.986206	1.10106	0	0.947933	0.288205	0.816433	0.5636	0.425262	0.761322	0.691835	0.487009	0.642948	0.555091	0.352739	0.38781	0.375618	0.703038
Acc13733	3.13685	5.07412	1.52074	5.07301	11.672	6.62591	19.6475	4.76047	3.88702	3.23931	5.14253	3.81679	2.78456	3.12309	4.34136	1.4353	1.30774	2.91405	6.03505	4.36951	5.40485	3.81281	4.82859	4.38746	5.79441	6.6544	4.5323	8.4681	5.81605	6.29221
Acc19555	0.467158	2.32024	1.87457	1.34844	0.977574	0.442516	1.60984	0.390378	0.20984	0	0.441033	0.253259	0.341112	0.303756	0	1.31503	1.98114	14.6719	4.60205	3.10407	7.18609	3.86553	2.15379	3.18381	2.42177	1.14313	1.99443	7.14107	2.65027	6.80049
Acc19551	5.70228	7.7609	4.07001	7.83159	8.21753	5.52828	9.12584	4.05486	4.56852	6.36981	4.5906	5.00958	4.67761	4.95177	5.25246	5.53697	10.0561	41.5548	20.932	18.2055	28.3117	9.29682	12.4289	9.48909	6.43173	2.24222	4.96858	13.9954	7.32102	9.8473
Acc19553	20.3377	17.3878	8.20968	18.0415	14.1317	15.1857	16.7824	14.4832	16.6252	14.8412	9.5563	11.2583	11.8288	11.3871	10.6845	0.715538	0.576503	0.862724	1.3032	1.96174	1.91794	1.81741	1.42727	1.04185	1.5778	2.15473	2.03904	1.07961	1.49994	1.18855
Acc07783	1.95886	1.16035	2.64217	2.80633	3.74082	3.8354	2.3831	4.23216	4.42272	4.19906	3.22107	2.82285	2.02519	2.48522	1.99241	4.46218	4.85522	3.84443	4.85637	3.82721	5.47102	5.05964	7.55626	4.9707	8.08423	8.38789	7.83641	3.30793	7.89025	4.84753
Acc07786	0.347282	0.64625	0	0.710399	0.693858	0.085721	1.0144	1.33143	0.598745	0.387599	0.907351	0.999669	0.50586	0.551176	1.02413	0	0	0	0	0	0	0	0	0	0	0	0	0	0	0
Acc04320	13.8044	13.9807	7.59885	2.19422	2.08206	2.64399	1.99593	7.3879	1.97752	2.34802	2.77849	5.49791	4.64664	3.95607	5.10723	11.175	10.5873	8.93665	1.20166	1.44897	2.38633	1.17037	1.19218	1.58616	0.883563	0.583467	0.51353	1.00111	0.535064	1.32822
Acc04325	0.207776	0.1303	0.247076	0.751864	1.31408	0.484577	1.03686	2.07946	2.44048	1.2922	1.21377	1.2061	1.90923	1.52344	0.533698	0.408971	0.271211	0.309801	0.339496	0.437802	0.627826	0.485372	0.205977	0.842669	0.902018	1.0068	1.9912	0.387323	2.06585	0.506009
Acc04327	0	0	1.38489	0.027483	0	0	0	0	0	0	0	0	0	0	0.110723	6.81453	7.95293	8.86123	6.78489	7.72089	4.39451	5.04534	5.3324	4.53801	5.08591	3.99506	2.2743	8.32221	2.29691	5.08318
Acc18604	9.62671	14.8671	7.48173	9.02535	6.58749	9.38615	6.13088	11.8255	8.71664	10.2552	13.0662	10.3162	15.8289	13.8794	15.9024	0.167079	0	0	0	0	0	0	0	0	0	0	0	0	0.210659	0
Acc18603	1.57894	2.04173	0.463611	1.76919	1.62986	1.17843	1.66451	5.52359	4.91648	5.48459	6.76138	7.17942	6.92069	5.3275	8.73066	0.018507	0	0.100873	0	0	0	0	0.056391	0	0	0	0	0	0.034958	0
Acc00830	0.201476	0.121846	0	0.054538	0	0.212166	0	0	0	0.125951	0	0	0.253676	0.349001	0	1.13321	2.73495	29.2986	7.71938	11.8043	22.0761	6.2787	4.91559	10.8166	0.910949	1.51607	1.53102	1.29507	1.70252	0.664081
Acc04506	28.2039	44.1192	19.7394	15.6297	23.4191	19.4914	20.4232	6.23134	8.7342	27.9816	8.5997	4.99233	6.17233	5.97474	4.88413	9.51044	19.6847	36.1346	11.4521	11.1575	8.95103	7.97011	14.5978	7.61656	5.35082	23.2235	9.73589	10.9067	38.2232	8.11208
Acc06782	8.25628	13.0443	5.91267	8.4036	10.9608	8.58821	1.54016	4.02995	3.08878	0.837428	1.83836	2.23278	4.26782	3.74942	4.41328	12.2173	7.28564	4.35621	3.35707	6.77526	4.94413	3.21491	2.94865	1.30467	1.0504	1.96236	1.69182	3.53927	3.10329	3.02485
Acc06783	550.496	510.105	281.475	99.7608	186.161	109.78	166.173	139.1	124.789	177.067	244.077	199.194	138.106	178.636	171.246	254.927	223.189	222.481	49.7538	63.2238	92.1104	79.6415	78.0107	70.0186	67.4802	49.6554	60.0335	82.1643	102.231	106.271
Acc06784	211.9	116.271	271.043	14.2827	35.4421	20.3064	246.25	641.624	367.8	165.874	278.415	425.892	318.648	309.301	266.137	143.81	98.3928	102.805	89.6654	82.8344	20.5465	583.889	235.961	340.397	226.238	173.295	202.216	388.305	119.019	513.483
Acc06785	4.06581	3.14342	9.46683	0.289696	0.589133	1.10446	3.78522	39.0084	17.4758	7.46943	14.9545	23.8079	9.14381	16.172	13.5414	10.3068	6.26315	7.07065	8.67116	7.76	6.82591	34.1884	16.2902	25.0319	13.471	8.71054	13.9511	20.3302	5.2161	23.2468
Acc06786	40.8979	45.2467	63.1249	26.3045	32.8763	22.7704	33.5036	47.3783	35.0288	34.4288	44.0089	60.3769	65.136	47.2608	43.8105	149.072	125.287	193.986	94.1287	105.452	154.945	79.9021	100.842	113.245	74.7933	89.2629	78.1979	155.333	81.3844	141.228
Acc06787	4.28846	3.37795	2.09721	2.86373	2.43807	2.13417	2.5045	4.8388	3.22172	3.90759	3.81536	4.79479	3.58766	3.75834	3.96967	8.91962	10.6359	10.2183	8.15395	6.97653	6.5829	6.95983	6.96663	7.18705	8.90551	6.07544	7.69581	7.94361	5.74074	5.02642
Acc12959	85.9901	90.8967	33.4805	11.7681	9.97149	10.1721	16.2465	9.80436	7.11834	10.2007	9.20008	5.40708	4.39151	5.23021	5.31991	2.47683	2.72511	3.67455	2.53139	2.58227	1.73012	2.06618	2.28126	2.07601	3.52298	4.47922	5.17589	3.36855	12.6508	1.8662
Acc07435	70.8664	82.4063	61.6904	190.103	165.446	183.926	112.277	70.3345	97.8481	49.8287	44.6265	53.3135	60.4004	48.1744	54.5684	12.6161	11.0973	17.1406	26.5027	36.6226	40.0845	32.5588	30.0529	47.3	30.9725	39.4269	31.5777	34.7296	29.2821	23.0234
Acc07437	26.4746	24.7085	25.8389	10.3856	21.3439	25.0966	12.9602	33.4276	40.6426	0	16.5716	19.1242	0	14.3804	0	2.98029	1.58845	1.13686	3.51418	3.38373	2.51142	3.58881	4.07314	2.41343	15.9311	14.131	25.5789	3.85487	11.3997	3.99291
Acc07436	0	0	1.18174	0.507498	0.516654	0.34669	1.76453	0.499154	0.693372	0.261891	0.383846	0.771958	0.874723	0.58732	0.380361	1.09322	3.1512	3.94246	2.48331	2.53755	1.92148	3.50817	4.01116	2.13618	2.07523	2.19649	3.81211	2.48553	2.10534	3.11803
Acc07439	16.673	17.673	8.94241	33.2834	30.1786	27.2043	22.5929	15.9373	21.0368	26.7323	13.5854	13.4037	12.0059	6.09535	9.23327	7.30227	7.11833	10.1351	6.69285	8.36894	6.96046	7.39476	9.82623	6.03497	13.835	17.5749	10.2158	10.5905	16.7974	8.53514
Acc12956	0	0.596432	0.26443	0.676433	1.18825	0	0.339508	0.288504	0.195764	1.02885	0.680354	0.288652	0.19052	1.27637	0.422318	0.336666	0.892615	3.57041	4.50508	4.20814	3.27974	4.55058	2.46814	2.71249	2.70557	2.14289	4.21214	2.34678	3.28291	3.15348
Acc00783	0.189471	0.190104	0	0.307652	0.618367	0	0	0.317945	1.91258	0.800351	2.18554	2.11995	1.91646	2.28358	3.1042	0	0	0.365771	0	0.177987	0.268144	0	0	0	0	0	0	0	0	0.079842
Acc27735	12.7302	17.0249	9.77533	18.7023	15.7864	15.0809	10.9633	8.14327	8.01743	10.4119	10.7861	8.19601	12.0032	7.53266	9.03831	1.56272	3.05408	5.6455	3.89585	5.85442	7.60435	3.76491	4.68083	5.70236	5.93351	2.94889	5.92571	5.79135	4.35779	6.45671
Acc27737	1023.52	828.809	695.57	82.5665	90.8025	115.944	385.634	576.618	297.223	362.132	402.502	536.983	403.746	516.604	361.491	687.832	515.729	241.473	109.073	131.18	87.446	395.634	282.839	244.319	215.206	108.674	223.926	464.214	267.484	426.648
Acc11601	1.03266	0.964254	0.759427	0.109948	0.318561	0.121248	0.224087	0.945724	0.462105	1.84482	1.56065	1.32908	0.897561	1.20739	1.62718	0	0	0.245004	0.05466	0.346889	0.204028	0.352526	0.031991	0.263275	0.106829	0.068816	0.251365	1.11322	0.224126	0.435665
Acc11603	790.373	839.242	393.14	116.366	120.837	154.984	136.669	199.926	122.288	116.648	170.583	328.011	272.729	213.003	295.461	0.089094	0.146216	0.468489	0	0.266795	0.062477	0.083844	0.280895	0	0	0.577349	0	0.285898	1.0168	2.25875
Acc00789	0.840722	0.897238	0.795711	1.18425	1.15601	0.937368	0.784241	1.1484	0.719054	1.6868	1.13853	1.66109	0.841956	0.892215	0.779125	0	0.510765	0	0.221116	0	0	0.252666	0.407078	0.094996	0.303372	0.068634	0	0.4201	0.465625	0.330619
Acc05493	7.38718	6.53863	15.2564	7.87347	5.98263	6.38028	8.09954	7.77412	5.92355	7.74088	11.0807	7.78584	9.73664	7.6733	7.95259	20.1826	24.7635	34.7006	27.4559	30.0564	28.7698	28.355	22.0895	25.4671	26.9426	18.0406	26.5313	34.2333	23.9988	33.6765
Acc05492	0.272568	0	0.599573	0	0.049087	0.081355	0	0.454647	0.262993	0.264975	0.258599	0.197958	0.198656	0.407155	0.305303	0.669708	0.146184	0.702721	1.01713	0.915215	0.541999	1.07466	0.680644	1.04732	0.961776	0.814745	1.01314	0.870611	0.793698	0.786648
Acc27085	19.4424	14.3007	16.9139	21.2702	15.5141	16.16	7.03867	7.8819	9.54699	7.08443	4.41988	4.57382	4.26355	3.03541	3.72802	4.20376	6.43903	8.66363	3.88228	6.32992	5.99274	4.43859	4.07123	6.35611	6.43877	4.38858	6.15303	5.17793	5.07982	4.24374
Acc05499	11.5101	27.8092	11.7019	13.1302	6.99148	6.0369	1.56878	2.8674	3.22073	1.26176	0.955275	6.03801	2.44491	0.641712	1.62658	7.75777	10.8319	10.2916	19.2879	10.5397	10.2268	3.33897	2.06781	3.04839	4.92497	3.78868	3.32111	2.44245	0.639138	2.15726
Acc05498	0.428935	0.402972	0.779606	0.114839	0.141982	0.515157	1.301	0.784208	0.703189	0.630882	0.517061	0.258629	0.446763	0.277727	0.793083	1.16923	0.465919	1.36418	1.08916	1.31185	1.0572	2.91347	0.940086	1.67801	1.12539	1.17139	0.979285	1.86934	0.955287	1.58748
Acc27089	14.7382	17.7012	10.7033	16.5876	20.001	18.7508	22.2878	36.5786	27.3963	45.7391	36.7679	22.0657	22.3345	28.2998	24.7298	8.09427	8.24328	8.04416	10.5185	10.5419	8.30429	13.9979	8.8443	11.5565	12.5045	9.42458	12.3056	13.3297	7.0067	11.9776
Acc09690	140.203	123.024	70.4708	12.9281	17.5876	12.2326	22.7618	35.7678	22.4236	44.8169	47.465	39.0018	33.194	52.3885	44.5259	47.6025	50.2789	35.486	21.1848	19.8076	20.5874	19.5614	24.1452	17.7772	15.9569	12.8008	16.3302	29.8134	16.3417	28.3385
Acc09694	5.86562	4.3191	4.92117	8.63625	7.50056	6.93336	5.29612	12.0942	10.4807	11.0752	14.1395	14.3091	11.4233	13.9117	11.9148	1.05859	1.33587	1.71039	2.00096	2.14774	1.59266	2.91216	1.84476	3.091	1.73726	0.827906	1.85619	3.22878	1.8636	1.97651
Acc09699	86.7967	86.2402	48.0387	15.6733	14.1132	14.4879	21.6086	40.8499	19.8687	38.9164	48.7187	73.7322	53.518	77.9813	94.474	151.667	160.627	43.7642	39.536	5.68703	11.4393	9.69702	14.2136	13.2682	12.2089	12.8249	15.9203	12.8159	22.9546	23.495
Acc09698	6.60015	2.00577	4.06698	25.0455	4.55996	19.6418	0.442323	0.7918	0	1.61407	0.055884	0.09453	1.3472	0.57161	0.150153	7.99345	25.5847	5.53555	2.90659	1.5059	7.20606	0.851089	9.18924	0.051749	22.4275	32.5923	6.70235	0.622682	24.5407	0.346347
Acc16689	0	0.289801	0.653314	1.21666	4.91574	2.99888	6.3402	2.32471	1.00682	2.31654	1.07017	0.631189	0.904234	0.713404	0.675372	0.570099	0.283209	0	0.660485	0.691266	0.079014	0.380746	0.541636	0.600377	2.01602	0.924254	0.614408	1.18954	0.731043	0.748912
Acc33465	3.45397	4.42346	2.5204	0.775099	0.642654	0.691694	1.0413	0.519258	0.842978	1.79294	0.846846	0.673001	1.11432	0.53032	0.541276	0	0.098955	0	0.303854	0.137698	0.270644	0.192246	0.247856	0	0.174934	0.42385	0.088902	0.278522	0	0.084272
Acc33464	8.05715	8.80928	7.08304	12.1973	12.2744	12.467	11.2336	10.492	7.37649	12.1721	9.44636	9.23223	10.9204	11.0709	8.92164	2.48757	2.23714	3.54742	4.4869	6.85476	3.34781	6.04132	4.57285	4.60994	4.95509	3.76759	3.88733	4.87431	4.58253	5.77552
Acc10556	18.3115	17.0987	9.69733	0.363053	0.440667	0.94577	0.645837	0.304988	0.103443	0	0.086334	0.201278	0.388868	0	0.207226	1.51458	4.87096	2.00851	1.07492	0.640091	1.47888	0.352815	0.072746	0.694112	0.131586	0.615075	1.52077	0.202698	1.53659	0.643823
Acc10555	11.0805	11.6069	16.5108	13.2822	19.5094	15.6171	20.6508	33.5251	21.7545	25.8611	39.0007	40.5064	54.3724	76.7055	53.2334	11.4042	9.98845	12.1295	11.8383	22.5814	15.8748	30.8453	18.0654	22.8221	29.8461	24.2797	31.162	52.4281	25.3693	46.796
Acc10550	0	0.182213	0	0.083885	0.117838	0	0.147944	0.09932	0	0.21	0	0.052515	0.215178	0	0.241065	0.128945	0.255725	0.442099	0.579264	0.97509	1.08892	0.397119	0.232893	0.71372	0.542299	0.596632	0.877973	0.651092	0.442943	0.747494
Acc13069	1.27246	1.07721	3.3122	22.6657	14.0179	18.0721	14.8509	15.4415	18.2196	17.9215	12.6642	11.5941	15.964	29.5765	17.3535	1.94687	0.398916	0.284079	1.81664	3.37547	2.2337	7.54388	6.30479	9.98272	13.8188	9.8163	7.16272	6.11202	13.1395	9.91789
Acc19739	9.34368	6.41286	2.96115	5.7691	6.4915	4.35591	5.58597	5.67504	3.43421	5.63699	4.30042	7.90029	8.57171	5.1111	6.98069	1.36213	1.4846	1.57842	0.881964	1.33769	2.79362	1.97746	1.01629	2.96879	1.99359	1.69653	3.45163	2.78303	2.09897	3.25779
Acc21367	159.635	197.815	113.373	179.983	176.045	193.194	112.225	77.9402	91.4697	81.5506	81.8042	76.7271	78.1751	81.2295	79.9269	30.508	35.8093	43.5494	24.3477	33.3563	32.1413	33.5477	32.1326	38.5386	33.0125	32.002	34.1678	26.3119	36.585	26.6929
Acc21361	0.713009	1.72109	1.46308	4.71841	10.2188	5.42738	7.75156	9.37257	14.3199	12.1347	6.60593	8.34761	10.2603	8.06182	6.20604	0.6905	0	0	0	0	0	0	0	0	0	0.110602	0	0.136937	0.295617	0
Acc11718	17.169	18.4473	14.4787	79.5511	85.5612	84.1373	58.5556	83.4682	89.6267	68.1686	43.1473	34.2118	22.2958	37.3738	25.0211	26.7808	49.806	20.8038	78.919	40.4307	54.3419	33.3569	75.7356	55.1203	68.5827	63.5917	59.3696	16.3131	45.8704	17.764
Acc21369	4.982	7.96703	8.42509	4.02062	4.01283	4.4749	3.12031	9.10701	7.28128	10.8449	7.32315	8.61628	5.94985	9.76459	6.51612	18.6272	15.1447	28.8606	16.8345	13.7509	16.0591	20.1994	15.9696	22.3714	18.2665	20.9597	25.8985	14.8765	19.8982	15.8065
Acc01490	64.663	68.7386	53.618	111.094	219.655	191.711	111.426	120.018	172.827	86.9692	76.3289	66.6312	46.7022	74.7947	42.9057	59.1623	47.7258	20.5041	46.7071	33.2814	61.6712	55.4583	71.0426	63.1661	86.1161	173.191	82.7672	26.9105	41.6282	21.3679
Acc30462	0	0	7.04065	0	0	0.209287	0.283139	0	0.094588	0.242842	0	0.093693	0.108246	0	0.562555	4.76905	5.91484	5.36001	7.03849	5.06644	9.02485	4.04907	7.68788	5.65874	4.85397	4.84385	5.08115	6.36809	5.57764	7.2309
Acc30463	0	0.961515	9.05335	0.293927	0.15051	0.417501	0.622297	0.349862	0.496589	0.257617	0.327094	0	0.246133	0.436488	0.475046	11.9949	8.80413	13.0731	18.1845	19.1831	18.968	15.8812	17.9681	18.8432	17.8226	16.0089	17.5898	18.9417	16.2291	18.6207
Acc28949	0.086686	0	0	0.804115	1.07165	0.167125	0	0	0.051659	0.077833	0.043714	0.142991	0	0.112473	0	0.382103	1.20144	2.99479	2.97237	3.56662	2.39887	1.02659	0.790507	1.62881	0.219821	0.440116	0.158931	0.973285	0.678364	0.169049
Acc28945	14.4112	12.0195	17.8085	82.9435	92.626	94.8382	42.4875	56.2489	74.8402	24.7506	13.7363	19.0588	15.1608	12.0619	11.8303	7.37392	7.70132	4.36274	25.7764	35.5868	40.1994	17.357	24.0721	20.2544	19.6847	14.4813	17.3408	8.99905	19.2007	10.51
Acc28943	2.10826	2.53799	1.71434	2.99504	1.19464	3.34985	2.92201	2.56642	2.03033	1.96823	2.82864	2.5511	3.96059	1.48226	3.58011	0.437413	0.184553	0.567351	0.493191	0.049907	0.507796	0.457767	0	0.795378	0.251086	0.92207	0.741918	1.08772	0.236876	0.32983
Acc22045	2.16523	0.847456	6.98201	1.96315	1.52889	2.0667	2.12672	3.02307	2.31147	3.90726	2.92418	2.81036	3.45526	2.36409	2.94622	4.86003	4.79544	7.41257	7.87142	12.4293	8.85932	10.8656	10.1149	9.67272	11.5836	9.07667	12.3078	16.1932	7.95309	13.6112
Acc22046	0.207362	0.524348	0.597121	0.413686	0.29839	0.309037	0.403457	0.299027	0.320413	0.431663	0.335926	0.394153	0.395314	0.253323	0.662999	1.04867	0.818236	0.789506	2.28441	0.882419	1.0986	0.739264	1.7839	0.729064	1.72523	1.31911	1.02447	1.18431	0.395023	0.771516
Acc29014	0	0	1.06103	0.030834	0	0.068882	0	0.376478	0.248117	0.231777	0.306266	0.223394	0.154066	0	0.201339	0.900837	0.854538	1.24277	1.38058	1.571	1.54142	1.49831	1.33341	0.920818	1.4218	1.03349	1.3338	1.59029	1.16764	1.31142
Acc29018	11.6572	7.99174	14.9997	18.8831	20.9773	14.7014	22.5907	18.1843	16.1122	21.7629	20.0267	17.464	15.489	19.6574	18.9023	26.2017	25.787	34.8594	70.5808	45.5268	55.899	45.2879	52.6861	40.6304	57.0844	48.4167	40.6116	52.0964	43.6771	33.0377
Acc22048	37.8133	49.3703	32.3844	72.1751	102.785	94.8571	85.4276	40.0137	57.2953	295.856	78.0126	68.1166	72.7329	67.6633	92.1849	7.5739	13.2748	28.1816	15.318	12.1332	13.7389	17.5063	25.9154	11.3819	15.5422	66.7051	32.7743	41.3016	138.216	23.6694
Acc08641	0	0.653517	1.08922	1.03744	0	0.374069	0.474092	0.254377	0.235255	0	0	0.176308	0	0.361635	0	2.5953	1.67364	6.88777	3.90272	5.1642	3.72373	4.69829	2.68082	3.84541	4.39038	4.16854	2.5314	5.62288	3.7512	5.59428
Acc08640	0.646119	1.08075	0.360755	1.44592	1.78871	1.48656	1.81953	0.488867	0.538406	2.57443	1.14011	0.738203	1.06338	0.535717	1.1004	0.964413	1.90331	2.66065	3.30673	3.93656	3.59685	3.31349	2.69682	2.58977	2.89124	4.88281	3.45719	3.67548	5.0229	3.03055
Acc08647	3.90354	7.38453	14.9214	5.06616	7.24127	4.27383	8.45862	4.06786	2.69618	3.68954	3.8355	4.14126	6.8964	3.6537	2.9769	16.0106	13.3204	14.2845	12.1869	17.1351	15.9118	23.8132	20.6136	25.9866	25.3443	19.8472	27.375	17.6433	19.7309	19.9229
Acc08645	112.513	173.325	226.019	112.842	76.0374	94.8193	45.0035	286.664	122.303	77.2997	176.899	116.744	57.9472	536.19	364.456	456.736	444.795	218.283	392.717	479.65	217.664	640.48	304.385	430.274	383.644	212.934	291.094	503.047	120.083	307.203
Acc08644	3.47734	3.61391	1.48002	1.50042	2.70796	2.38145	1.46295	0.980572	1.03514	0.406668	0.92518	1.2296	1.24952	1.04575	1.29469	2.22331	1.96217	0.607691	1.03457	0.914295	1.19271	0.269102	0.515299	0.468397	0.4945	0.145774	0.440426	0.358734	0.446327	0.263849
Acc09990	1.63236	0.77611	0.685525	0.756221	0.979299	0.685252	0.8613	2.6162	1.5872	2.06801	1.9267	2.00297	1.07691	1.40164	1.00626	0.114216	0.336356	0.296786	0.651238	0.411247	0.428325	0.476887	0.211758	0.120001	0.211424	0.24052	0.215619	0.500003	0.257984	0.41992
Acc33247	15.5499	11.9558	8.15901	2.58013	4.04555	2.39982	3.06464	7.66939	6.47395	7.8795	5.43508	6.54991	4.27541	4.69519	5.40326	2.2677	2.01872	2.4796	1.70553	3.50979	2.81662	5.54857	2.84806	5.22054	4.35538	4.10445	5.06198	3.85425	2.84573	3.24649
Acc31412	8.46693	7.67987	5.11145	3.46623	3.66495	3.70688	3.29736	10.3838	6.2312	7.04938	7.21861	10.7805	10.7253	15.8177	16.0889	4.90544	4.33243	3.5031	3.55406	4.94163	4.08831	4.82142	2.377	2.32152	2.64929	1.89667	1.84619	4.83774	4.38903	5.3716
Acc31413	0	0	3.11743	0	0	0	0	0	0	0	0	0	0	0	0	7.74301	3.67656	3.2467	5.17034	4.85469	6.10332	3.28832	2.30608	2.05377	1.29038	0.992221	1.73099	2.65425	1.9242	3.62577
Acc31410	0.115537	0	1.314	0.098954	0	0	0.1342	0	0	0	0	0	0	0	0.109808	6.13563	5.29472	10.756	4.42532	4.39379	4.84008	3.31455	1.41425	3.88893	1.65354	0.573593	0.990113	7.50317	2.34815	5.56474
Acc31411	15.6448	16.058	13.7802	23.3574	30.8696	22.0478	33.7279	34.1535	32.9179	37.7033	29.1368	33.5923	24.0246	28.2596	25.8757	2.19013	2.67591	3.4892	5.10224	7.15928	6.18542	10.7685	6.19061	7.92339	8.25841	4.54464	4.39848	7.04774	7.22783	6.08864
Acc31419	8.18084	5.85684	29.0734	9.65272	7.05253	7.16193	8.35388	10.577	9.89885	14.7255	20.6406	17.454	11.3078	17.5079	17.5161	57.8521	52.1122	67.1318	64.182	56.414	66.7139	51.9445	65.3805	64.4041	60.2293	58.4163	58.5858	81.3044	62.1619	73.1392
Acc22952	1.28306	2.42734	12.8297	2.46619	2.83159	3.53472	3.92673	3.14599	2.31335	3.58519	1.92259	2.38369	2.55116	3.72834	2.62681	22.8081	22.6261	18.7198	26.0544	25.1959	20.7549	22.9966	19.7917	15.8407	23.3825	18.0348	17.3861	23.8996	17.7327	24.741
Acc22951	1.60192	2.39317	64.2757	1.78076	2.46488	2.91606	2.96096	2.03926	3.78429	1.61577	1.82919	1.6145	2.60275	1.05876	0.886941	85.9938	79.988	72.2738	85.9942	97.984	82.7935	103.322	77.4978	99.4172	92.7621	78.4129	88.4218	87.8886	63.7306	108.486
Acc22532	93.0066	131.015	61.7232	47.9934	57.3613	72.324	21.2894	47.0388	26.2586	47.6896	39.2655	34.6969	40.5801	49.3016	42.8237	20.4069	22.9285	29.259	29.4892	31.973	26.6963	25.4612	34.9617	27.7766	50.1603	41.742	41.6297	22.7154	22.6431	25.5385
Acc22959	2.1015	4.53116	29.0651	5.01612	4.17576	3.10761	3.44457	5.06285	5.223	5.76281	8.71824	7.93748	5.73791	6.15612	4.73812	31.2588	23.8872	25.426	46.0329	63.6507	42.743	54.4333	34.6588	44.7953	45.574	46.3456	45.9432	49.4495	42.2883	51.8436
Acc14004	29.4559	21.9547	28.3733	19.0426	22.9627	22.7869	19.7898	32.0978	22.5613	18.7363	32.5261	42.4688	60.0796	54.7392	53.3905	13.3931	11.1666	7.61012	11.8348	14.8266	23.8332	16.0503	25.8422	22.5724	20.2684	17.4519	20.6162	12.4749	16.6316	17.4165
Acc14003	39.342	39.7515	21.4596	15.7155	20.686	19.7672	10.6742	25.4771	16.4512	13.168	15.879	16.9558	49.2915	77.7493	65.3027	18.4047	13.4443	12.5433	27.8698	28.8302	27.3102	17.4175	11.7358	12.2496	11.8966	4.31925	9.98956	23.6673	12.2064	27.4159
Acc16531	18.2674	17.6361	11.8991	33.1969	43.2251	35.5413	31.0272	24.2386	27.2862	22.4168	26.8767	24.2753	28.0781	27.5681	21.5549	10.289	7.39556	9.26658	8.32094	13.6934	8.06036	12.7443	11.4278	13.7126	12.544	11.5162	13.4982	10.4023	14.3098	9.77313
Acc16538	11.916	8.30346	13.6566	26.3069	28.9932	26.1662	14.8169	11.3674	14.5721	8.11439	7.90261	6.38444	8.55532	3.26192	6.59109	9.50011	11.2147	8.5607	11.2852	12.9945	12.9034	13.3368	10.4688	13.0152	11.3876	10.5289	11.0138	6.26951	8.38569	7.83126
Acc23608	0	0	0	0	0	0	0.086171	0	0	0.124173	0	0.061759	0.057575	0	0	1.86263	1.24288	0.895306	0.344145	0.689413	0.123347	0.305759	0.352178	0.146149	0.430454	0.284258	0.43741	0	0.526675	0.036245
Acc23601	0	0.141861	3.97587	0.429211	0.250325	0.139586	0.363503	0.15711	0.069643	0.385911	0.610546	0.905179	0.223896	0.431854	0	6.72078	10.3284	11.2416	8.06821	12.9987	10.0892	10.1179	8.90708	12.6076	8.01313	12.5951	9.40339	12.0234	11.8415	15.0101
Acc23605	0.146608	0.115925	2.56389	0.741372	2.30945	1.19232	7.02888	1.94083	1.41557	2.29073	10.6298	5.87668	7.22373	8.31975	3.73407	0.452678	1.13342	3.96414	3.67743	2.62359	3.82879	3.27402	1.22112	2.47063	3.48442	2.60062	3.38761	4.84105	0.891408	4.87415
Acc23607	7.85863	16.4442	6.13479	17.992	6.66762	10.4471	2.63404	0.261523	0.196979	0.411824	0.18285	0.531483	0.339087	0	0.095142	2.98183	8.47404	50.5353	11.2448	3.44298	8.4266	1.33863	0	0.343919	0.165918	0	0	1.33479	0.4557	1.00162
Acc20557	47.2922	41.9617	36.0545	110.857	81.5093	74.5909	72.0504	160.58	129.022	148.82	133.218	133.154	91.018	115.331	117.076	51.6518	86.0222	129.474	191.717	284.433	173.236	158.134	117.51	108.847	113.859	83.7188	154.628	164.438	83.1157	135.736
Acc20556	544.391	644.828	445.445	181.38	68.0559	69.0711	151.446	199.372	72.6682	69.3473	87.5954	180.765	369.857	227.908	305.851	747.6	490.181	1202.55	130.405	203.343	310.586	220.566	199.705	209.932	154.429	95.9467	150.259	481.362	187.877	441.589
Acc20551	7.21771	13.1962	4.47959	4.2341	8.68422	5.71999	4.86579	2.8737	2.38769	12.8335	5.89423	1.52824	4.52826	1.72643	2.44825	0.67768	0.766223	1.3134	0.339873	1.46544	1.24623	0.759025	1.24191	0.279948	0.657677	1.57892	2.04026	1.16895	3.6145	0.384454
Acc20550	1.34708	1.47775	5.75219	2.12851	2.56806	2.25073	2.24752	6.19728	4.09842	4.86725	3.8744	2.97043	2.50002	3.95265	3.61311	8.64763	7.33007	7.936	11.5475	13.5391	9.98353	12.1692	10.2067	12.3162	11.2785	10.6625	10.1852	9.77689	7.44765	9.64167
Acc21604	78.2893	69.1684	36.1544	40.9618	35.2242	38.9337	30.8699	32.544	34.1479	29.7328	34.0784	37.4283	43.6618	38.0956	31.9283	15.5839	17.4495	27.4666	25.943	20.821	16.4691	19.8416	12.5015	15.7105	15.3997	16.017	14.965	18.9244	12.6851	12.0468
Acc24076	0.105981	0.093849	0.349821	1.23909	1.23868	0.109213	1.10216	0.880499	1.09524	1.19747	0.856155	1.09847	0.848002	0.533245	0.890858	0.402408	0.067294	0.274516	0.252678	0.345124	0.370062	0.368696	0.274417	0.356044	0.211415	0.076385	0.249203	0.909345	0.17955	0.72702
Acc24077	0	0	0.082697	0	0.2919	0	0.208161	0.171456	0.099611	0.644311	0.786325	0.943476	1.23094	0.529791	0.983418	0	0	0.072439	0	0.069683	0.168301	0.097666	0	0.127421	0.385704	0.118847	0.081715	0.102037	0.052379	0.410812
Acc24075	0.593382	0.891035	0.092572	0.612883	0.208937	0.83746	1.29801	0.66836	0.301278	2.00117	1.23462	0.950648	1.1337	1.08038	0.615596	0	0.123712	0	0	0	0	0	0.046281	0	0	0.049562	0	0	0.153703	0
Acc24073	0.661176	1.79466	1.48484	1.35631	1.93747	2.15962	1.02181	1.37334	2.51537	0.917642	2.45406	2.20696	2.48286	1.51374	2.55341	0.119847	0.463147	0.226722	0	0	0	0.122935	0	0	0.136635	0	0	0.122558	0.559508	0.326061
Acc24071	16.3727	18.0353	20.7023	2.00149	2.46703	2.49157	23.0612	16.5839	20.5774	18.3555	23.0474	27.7595	18.5401	17.7609	17.6682	25.348	26.6538	7.7281	13.1768	7.51817	10.801	17.089	27.8201	15.166	18.2072	19.0206	15.2881	17.5465	23.556	19.212
Acc24078	0	0	1.87233	0	0	0	0	0	0	0	0	0	0	0	0	2.72622	1.91827	0.410527	0.900699	3.71143	4.83051	2.61204	4.88137	3.26438	2.47289	2.04276	2.47066	0.89342	2.94075	1.54089
Acc24079	0	0.099537	0.771117	0.030734	0	0	0	0	0	0.04937	0	0	0	0	0	1.925	0.735295	1.00612	0.858087	1.39871	1.26377	1.0767	1.17828	1.06944	0.847173	0.82579	0.978535	1.3444	0.661383	1.43816
Acc33108	32.1259	28.3949	23.9498	13.3223	12.9093	11.5342	20.2234	27.1121	21.1809	18.682	21.7031	23.7104	24.8795	23.5565	23.2161	10.7382	9.79203	15.9836	1.93571	5.62734	4.12743	7.04323	2.4188	5.08943	4.3141	3.13718	3.3536	10.9944	4.12018	10.1519
Acc33109	7.80467	5.83842	8.08215	0.37939	0.959794	1.04109	0	0.466805	0.206617	0.09768	0.102647	0	0.115791	0	0	2.99822	9.14329	6.5732	1.92657	0.728556	1.94303	0.784149	0.24419	0.511541	0.084238	0	0	0	0	0.204997
Acc33107	1.05925	0.723534	4.02681	1.35486	1.82451	0.798724	1.07719	8.14634	7.15247	8.15837	5.93519	4.58539	3.14106	5.00341	5.38163	2.75452	2.56319	2.63493	5.71622	5.07966	6.05399	7.99648	8.38314	10.1387	8.36528	6.0723	11.1694	6.80151	6.07477	6.27098
Acc33104	0	0.07857	0.778581	0	0	0	0	0	0	0.055026	0.0632	0	0.121639	0.060268	0	0.716207	0.58062	1.60649	1.2232	0.934099	0.582964	1.57677	0.653987	0.552429	1.74766	0.810288	0.975157	6.46555	1.49807	5.21336
Acc33100	299.057	338.045	1394.7	414.618	393.035	431.092	386.808	353.078	397.998	433.739	478.937	431.24	495.86	396.846	491.528	1217.46	1194.59	1055.42	1326.94	1388.02	1150.81	1271.41	1343.28	1123.64	1626.98	1820.32	1504.62	2440.78	1876.21	2438.16
Acc15840	3.32656	4.40845	2.86773	6.23473	5.08538	4.81563	4.99968	4.99926	3.72953	4.24349	4.31625	4.90386	5.69296	3.59101	3.75504	0	0.296683	0	0	0.12743	0.237982	0.184614	0.141824	0.163239	0.148744	0.345824	0.190781	0.332454	0.297021	0.543912
Acc24388	1.19275	1.88117	1.17936	0.715097	0.665702	1.12983	0.857159	2.20641	1.93298	1.1002	1.35033	2.66955	0.368026	0.806828	1.50965	0.461364	0.418392	0	0	0	0.723153	0.137246	0.138908	0.127575	0	0	0	0	0.143767	0.427172
Acc15844	0.155173	0.173471	2.8409	0.561748	0.306299	0.158392	0.535449	1.37939	0.677235	0.840319	0.716723	0.781517	1.00401	1.5222	0.903864	3.06349	2.0243	5.62523	4.24637	5.94894	5.40419	4.16913	2.86896	4.05737	3.19646	2.98003	4.12098	6.19791	4.88559	6.46013
Acc24385	0.190018	0.167444	0.389439	0.19641	0.101236	0.096481	0.243794	0.391461	0.866274	0.505632	0.578908	0.327857	0.484697	0.524411	0.382821	0.335137	0.169199	1.46475	0.371725	0.463738	0.649504	1.08569	0.435594	0.709261	0.60419	0.542076	0.473718	1.00268	0.292967	0.816416
Acc24382	2.2238	2.92801	5.39764	32.0724	53.35	30.9101	57.1198	46.3877	58.3361	33.388	25.4166	32.0681	20.6008	25.8866	26.0762	1.632	3.52515	1.38766	9.14927	13.1839	17.8937	15.5467	44.6828	22.2708	30.8737	18.249	16.7051	6.2104	22.6028	3.74668
Acc21548	1.55792	2.75869	1.72664	1.64165	1.27272	1.68346	1.18847	3.88964	2.91093	3.50616	3.4731	3.11574	2.91561	1.74877	1.7093	0.798425	0.70371	0.79042	0.381306	0.822986	2.08559	0.970048	0.689321	1.03028	1.05943	0.490714	0.92522	0.760214	0.718346	1.53679
Acc21540	9.30103	8.6288	14.5346	11.846	5.86878	10.6355	19.2657	24.0564	24.4071	24.6013	22.2257	27.4251	24.9463	24.8035	19.3725	5.19979	7.0884	4.82655	6.49475	21.1841	16.7504	14.7658	14.445	13.2326	19.2877	26.7513	24.4254	12.9838	20.2004	12.485
Acc17725	15.8676	15.0297	7.03501	8.73878	20.925	17.0424	3.51221	11.0202	8.92941	3.79704	11.5976	10.6575	35.2212	28.8518	21.3186	4.94602	4.73419	2.20018	0.899621	1.35857	1.31121	2.57119	2.13986	0.996535	2.18334	1.04017	1.29756	4.44482	2.66216	2.78354
Acc17727	0	0.159214	0.585463	0.069122	0.145271	0.080093	0.533779	0.362658	0.045633	0.590431	0.217023	0.319853	0.6314	0.454003	0.493301	0.526823	0.257181	0.398271	0.414789	0.589133	0.349402	0.652665	0.580005	0.376515	0.997457	1.15709	0.527268	1.23189	0.555749	1.02897
Acc25387	20.1326	25.411	13.6557	27.2244	29.5805	31.7118	25.9674	25.2075	25.9353	29.1944	26.6949	28.5596	22.5519	23.9557	24.5937	3.99201	1.57479	2.02114	3.19187	1.90885	2.23948	2.33767	3.86537	2.48807	2.90224	2.44516	1.63508	2.34578	3.44368	2.82824
Acc25386	7.09375	9.77237	10.3666	13.1832	22.8543	23.7868	22.4935	20.3085	26.6834	35.817	43.7704	33.4806	33.318	40.3414	34.0417	3.19288	1.83049	1.252	0.830741	3.47713	4.0468	3.69729	3.23881	2.71694	5.76003	2.71789	4.51349	4.35236	5.41646	7.88737
Acc25381	180.772	206.933	146.556	720.792	684.568	655.77	270.381	304.539	421.014	163.743	119.254	132.939	131.019	96.6884	97.8693	118.907	146.686	84.8252	201.002	219.762	196.41	159.579	160.651	217.975	171.258	216.704	179.97	83.3177	138.564	60.727
Acc25389	0.890186	0.304132	0.210368	0.5363	1.23603	0.203431	0.303347	0.724073	0.34749	0.401994	0.508036	0.998942	1.00009	0.159023	0.26163	0.444671	1.30727	5.37519	3.49047	2.55732	7.10076	1.30879	1.333	2.06634	1.51544	1.25417	3.05176	2.98018	1.36278	3.50057
Acc24925	1.13264	1.53798	4.72645	0.58591	0.75191	0.643408	1.30781	2.64847	0.792238	0.498139	0.929203	1.18903	2.40315	1.75323	2.3421	5.8231	2.95187	3.87042	2.50813	4.92151	4.88952	4.38019	3.7832	4.99607	3.99352	2.40719	4.89498	5.84634	3.03286	8.746
Acc18445	2.51122	4.12892	2.90479	3.69948	3.22856	3.11376	3.57364	2.23978	1.75097	4.85961	2.7089	2.22342	1.61258	1.45922	1.01447	2.39217	2.55336	9.15761	6.05312	6.02385	7.02451	6.27369	4.17837	5.63017	5.36942	4.13658	7.16424	5.44881	6.55861	6.41498
Acc25038	1.99806	2.58413	1.05533	1.50166	1.52326	0.820103	1.75682	0.450392	0.722485	0.338481	0.805304	1.58756	0.885009	0.566098	0.467862	6.56772	3.59757	5.787	5.25679	6.17757	3.07483	4.38892	1.59489	1.64994	1.00168	1.34627	0.534862	2.45187	1.58676	1.26689
Acc25035	2.89527	4.09612	5.33308	6.28797	5.12778	4.45173	6.27286	6.79851	6.81475	8.74517	8.83939	10.3524	8.65671	8.35834	11.1627	2.82641	1.91444	1.17796	2.72947	1.83034	2.02394	4.16385	1.21401	2.2954	3.62154	1.81194	3.69716	5.58108	2.43634	7.34915
Acc25036	4.98811	5.22094	6.07418	0.901239	0.279209	0.558875	2.22359	0.685834	0.300524	0.361036	1.02537	1.01129	0.585091	0.929249	1.31375	4.76171	8.02019	1.01173	1.68154	0.796402	1.58205	4.27212	1.40894	1.48554	3.29362	0.921568	2.21959	14.7126	4.96307	13.2093
Acc25030	0	0.163561	0.231332	1.94421	6.07793	1.64426	1.11623	0.074264	0.225786	0.293758	0.606756	0.26677	0.801618	0	0	0.493	0	0.558962	0.597502	0	1.48315	0	0	0	0	0	0	0.361082	0	0.134044
Acc25033	15.8697	11.6461	19.5308	4.00758	4.81604	4.94109	7.22329	11.8147	11.6442	13.5459	12.6391	13.1902	18.4368	13.477	18.5749	47.119	43.0509	76.6128	28.7912	32.5297	32.2805	24.9577	24.9469	31.4835	29.71	32.1878	38.3247	30.7274	28.0523	29.8104
Acc14828	8.4372	10.0457	7.29863	3.21834	2.22309	3.05876	0.767678	6.40011	4.42492	3.15042	3.81368	6.261	8.83319	8.63565	9.63497	3.73867	3.20159	2.20404	2.06405	1.71348	1.69158	2.97218	1.38151	1.96739	2.44011	1.19502	2.99365	7.58956	4.39361	5.73771
Acc18193	145.764	110.032	204.847	47.5587	45.9129	54.4539	48.8058	98.6095	73.2765	76.1579	106.076	130.835	259.794	178.115	209.213	102.567	86.2839	96.9517	83.5538	104.821	116.715	139.42	101.073	152.303	158.64	115.662	200.246	189.127	145.6	328.591
Acc14822	2.6936	2.96253	1.53707	4.09438	4.07794	3.05883	5.26049	4.00541	3.71459	5.08597	3.09414	2.3947	2.27863	1.6179	2.1453	2.86226	4.60371	17.4018	11.5123	8.13538	22.7362	5.21049	9.01295	12.5341	8.08768	7.39915	9.9104	5.63344	15.0032	7.79164
Acc14823	0.706353	1.4148	1.57787	1.5952	1.80436	1.6538	1.58692	1.27286	0.750371	1.03827	1.47582	1.16959	1.8116	1.31812	0.64689	1.06361	2.28458	6.05576	5.30849	5.08184	4.61513	3.0731	4.69523	4.52281	5.29384	3.94924	6.01054	6.59058	3.86561	5.83056
Acc14820	1.23358	7.27446	5.29167	10.6446	6.96214	3.72345	6.67116	3.16667	1.94146	2.48307	4.28719	3.46934	3.07227	2.17464	1.58313	0.547669	0.335539	6.61875	2.04584	2.20367	2.62726	1.10482	0.995139	1.6021	0.742677	0.933525	0.848976	1.77718	0.836774	1.64578
Acc14826	17.8249	14.4202	69.0416	19.6976	19.9855	23.6555	22.956	19.2796	26.445	23.5364	25.4083	23.9607	31.2737	23.5366	27.5055	64.499	61.5944	80.6732	78.7626	92.6513	84.9887	91.7206	75.9823	70.2153	83.8418	56.4698	82.6491	153.955	87.7599	136.974
Acc14827	2.07743	1.50289	1.03976	8.4388	12.2779	9.50152	8.59125	13.1592	13.7429	13.1462	9.17159	9.04382	9.97169	8.01518	8.25315	0.076882	0.468567	0.316069	0	0.412511	0.205333	0.062491	0.142248	0	0.154807	0.170182	0	0.363978	0.303178	0.288672
Acc12250	13.2346	12.4874	16.6977	16.753	10.2058	10.2912	10.7238	18.2158	11.9542	22.9129	17.5525	13.523	16.8806	14.9869	15.2989	22.0382	21.3789	18.572	47.0403	46.0395	36.4781	43.2003	58.7002	43.1295	68.7919	50.8985	46.9924	29.4358	32.5485	27.2494
Acc16096	5.08089	5.66978	3.83392	7.10867	22.0366	11.4713	3.67542	9.20321	14.081	3.56134	2.50296	5.04586	5.85551	3.33163	8.11553	1.90038	2.36992	2.73494	21.0303	21.5259	10.5847	15.2131	9.28611	9.85045	3.97779	7.17288	7.49391	4.43492	4.55655	3.55826
Acc16092	0.199029	0.694724	0.562929	0.682781	1.46145	0.823152	2.43948	2.55508	3.27749	0.167314	0.203504	0.03361	0.245212	1.76437	0	1.35279	2.79874	2.80486	4.90951	2.41365	5.86684	1.91629	21.0898	11.7318	79.5075	168.276	98.1175	3.29599	289.874	3.32097
Acc12255	0.28888	0	4.19393	0	0.228552	0.160908	0.622003	0	0	0	0	0	0	0.358741	0	5.43162	5.70158	5.90916	5.74498	9.88513	7.47485	7.45076	7.44902	7.7213	6.60183	6.00183	10.1982	9.77597	6.02139	7.81257
Acc23333	6.63456	6.00279	11.513	4.28646	4.56107	4.62233	5.13248	6.54937	7.9167	8.70037	7.09094	6.79074	6.55631	5.9155	6.13107	15.4524	13.8928	20.7694	20.856	23.3481	20.4413	25.1954	22.6643	22.8599	23.3649	18.7544	22.2643	19.308	20.1141	19.7246
Acc11371	5.06633	5.05921	3.54805	6.70021	10.0902	9.19759	4.11015	5.50431	8.65122	5.3764	5.26868	7.92533	6.80924	4.74016	6.18196	1.46022	0.567436	0.564054	1.18039	1.4159	1.14267	1.46453	1.60079	2.78665	1.21901	0.923423	1.20415	1.43933	2.43149	1.4466
Acc11373	252.601	225.265	129.056	184.049	183.121	182.072	221.718	108.725	129.013	131.834	143.797	132.978	155.725	118.119	163.254	17.9503	17.8179	21.0049	23.4047	26.5338	22.7755	28.6399	21.3476	28.0712	24.4258	24.1021	32.4382	25.0608	26.7799	27.4266
Acc11378	40.1669	33.2712	19.936	7.95276	3.33248	16.8734	5.78547	43.6252	12.928	10.2741	6.92193	10.8338	39.6076	24.4811	10.0604	9.07089	8.36602	7.47244	5.68077	6.54059	7.45561	9.46394	8.15231	9.11234	10.8655	8.05354	9.73035	15.8917	8.3911	8.23466
Acc22562	0.370632	0.221458	0.582041	0.136601	0.824777	0.391906	0.511788	0.202782	0.533646	0.396958	0.874394	0.215752	0.853692	1.74685	1.64817	0	0.17962	0	0.44398	0.324737	0.603287	0.370168	0.603397	0.506891	0.296892	0.167314	0.221726	1.03459	1.03295	0.916089
Acc11950	10.3488	7.71056	3.12715	8.20842	7.53425	27.1253	6.73233	3.48302	2.5321	1.47729	4.80734	4.35385	5.01891	8.29359	6.7918	9.20315	13.6123	9.49177	28.6533	6.5546	12.5592	1.44356	5.34834	2.4841	1.60719	4.51095	0.471545	2.18841	2.3522	0.966279
Acc11953	0.408459	0	0	0	0.119959	0	0	0	0	0.076139	0	0	0	0	0.2305	1.19256	0.668064	0.871774	1.26505	0.70309	0.869013	0.628496	1.10437	0.592094	0.577093	0.78019	0.270572	0.518805	0.171511	0.364914
Acc11952	41.0364	37.8009	25.1013	14.6816	15.8612	16.6656	22.0563	15.9484	17.6658	20.1041	13.9178	15.2676	14.971	15.3949	15.1918	13.6322	10.355	9.46468	5.64775	9.82061	7.81827	11.473	11.199	8.79914	9.94564	9.96155	8.20804	8.5549	9.79147	8.07086
Acc11955	3.44611	3.75529	9.0363	3.33608	2.92059	3.92026	4.27715	7.14346	5.94135	6.44998	4.68891	5.95749	4.19323	7.23947	5.22873	19.4715	16.5167	20.4704	21.6902	20.4023	26.068	16.639	23.4395	19.0571	19.4257	17.6414	18.5738	19.0472	12.3094	16.3989
Acc11958	0.133496	0	0.791074	0.388989	0.377153	0.176413	0.70258	0.262377	0.461209	0	0.254786	0.499261	0.26727	0.53798	0.084081	0.635627	0.509578	0.424962	0.699557	0.578776	0.502787	0.916274	0.589769	0.57595	2.22609	0.694686	1.81003	1.69885	1.08905	2.34603
Acc15010	0.469384	0.850416	0.493554	1.14665	0.941118	0.484367	0.9504	0.507745	0.797457	0.671689	1.23286	0.935994	0.333084	0.348249	1.08009	1.08824	1.15562	1.09479	2.92696	1.60378	2.90729	0.767871	3.55193	2.02529	3.4126	7.54884	1.77175	1.60157	6.37625	1.08563
Acc15012	0.134153	0.214141	0.072006	0	0	0.206706	0	0	0.081919	0	0	0	0	0	0	0.547071	1.19376	0.846856	1.50033	1.05626	0.534753	0.472261	0.827798	0.636208	0.956922	0	0.21159	2.92587	0.294635	0.642039
Acc15013	4.14737	3.80149	5.2954	3.93016	4.96601	3.60696	2.85358	2.60812	2.1956	2.06984	1.04423	1.77896	1.3345	2.4436	1.64898	2.24838	3.48969	3.91704	10.5709	9.23643	10.0564	10.4879	13.9404	8.94404	15.6213	19.4675	12.1122	8.85514	12.1458	11.909
Acc15019	1.2343	0.554396	2.64502	1.28126	0.815439	1.00269	1.66483	1.79896	1.4567	1.37331	1.64513	1.45891	1.06067	1.28541	1.50624	4.5867	3.69493	1.40098	3.98912	4.14381	3.3971	4.75051	3.33089	4.08466	5.91328	3.47058	4.36037	2.53756	4.16789	4.51264
Acc10028	198.026	163.467	167.213	210.75	429.872	353.37	258.601	208.009	214.931	110.107	138.389	156.876	176.38	154.446	133.953	75.3532	111.856	52.2702	82.5554	99.3523	91.1455	110.372	89.6759	95.4052	97.9049	85.1199	91.8837	96.5677	79.306	105.099
Acc10078	2.84433	2.32545	1.46276	3.43144	2.46508	3.25413	3.70734	4.15285	2.11531	2.71442	3.16183	3.015	2.36223	1.6559	2.58887	0	0	0.040659	0.129834	0	0	0	0	0	0	0	0	0	0	0
Acc20408	0	0.28462	1.53515	0.288418	0	0.118263	0.148674	0.347188	0	0	0	0.311383	0.296726	0	0.568989	3.29173	4.70629	3.60596	1.80872	4.40747	3.74131	4.20988	2.22016	2.10353	3.04189	2.0639	1.9487	1.93966	1.5864	2.94639
Acc04953	8.7094	8.45849	7.48535	2.88161	3.34337	6.20607	3.51144	5.22591	2.94781	3.0397	4.33922	5.39446	5.12156	5.63717	3.61841	1.35156	0.826574	2.62325	1.21921	1.85118	1.34589	1.34243	0.989053	0.545305	0.902313	1.33751	0.754677	1.76908	0.961695	1.14047
Acc04952	90.8906	88.6484	57.1059	52.9574	33.9778	56.3643	22.7298	14.5591	18.6583	17.414	11.637	12.0036	19.0057	12.7134	11.2591	12.8459	19.9976	22.7549	12.1673	21.5362	18.3338	9.2362	9.78832	7.81198	4.91257	8.57363	4.38883	8.17809	7.68765	4.65288
Acc04950	9.93447	10.5616	7.3412	17.4983	17.6342	19.4605	14.8773	14.8748	17.4447	16.9041	16.4903	16.3809	16.9851	18.3923	14.3273	1.95179	3.12192	1.46292	3.81763	3.7201	2.40599	4.68279	2.50514	3.52277	3.84178	2.39921	3.59986	3.37088	3.55683	2.97995
Acc04959	17.4219	21.9104	15.5135	30.1854	28.3058	27.2886	31.829	18.3438	16.8932	20.0799	17.0189	16.9282	22.2805	17.8864	18.8388	4.76458	4.24421	7.89523	12.0677	17.1884	12.9778	13.3437	14.8712	15.164	15.3554	13.358	14.7255	6.39051	14.5971	12.3854
Acc06087	5.24573	4.14354	4.03884	7.1769	10.893	6.82648	4.58251	8.8359	10.4694	5.10524	4.12846	4.00341	4.78742	4.05859	4.37925	0.60741	1.00846	1.23379	1.5574	2.91137	1.10465	2.15854	1.60297	2.06871	1.93037	1.50545	1.2839	3.18235	1.34139	2.27376
Acc06086	11.6234	23.352	18.2079	7.67822	8.75652	6.23914	6.53929	4.92105	2.31322	4.22972	6.28948	4.52746	5.82474	6.35002	6.98917	15.6143	16.8268	34.1985	27.5688	33.1273	15.3897	37.0012	20.4617	20.2412	32.1924	21.7241	20.6109	47.7968	13.2992	40.8555
Acc06085	9.26578	7.88758	5.30736	2.03632	1.63519	2.71051	1.91462	0.461352	2.16849	2.23672	1.96841	2.01863	1.53781	0.852761	2.41849	1.98257	2.14217	3.73725	2.01537	2.6402	1.59235	2.22293	0.993685	1.16147	1.03282	1.76765	0.602606	1.77015	1.50178	1.12386
Acc06083	8.19833	8.32443	1.92461	9.24508	12.1606	14.1851	10.1054	7.69879	6.89273	6.09749	5.78836	5.78239	4.45373	7.11686	3.93566	2.38054	2.74937	2.59972	3.52764	2.23988	3.91446	1.73933	4.61738	1.98403	2.72964	6.2676	2.14622	1.33703	2.74141	0.753024
Acc06082	0.266205	0.42978	0.218674	0.37282	0.371877	0.459804	0.223644	0.091275	0.309688	0.152822	0.056003	0.088928	0	0.205707	0	0.480473	0.618579	0.158443	2.25577	0.796395	0.819945	0.781502	2.50085	0.765454	0.398957	1.38086	0.294465	0.153888	0.105535	0.122681
Acc25072	4.41955	5.21563	2.74272	4.08402	3.589	4.87349	5.17745	7.40484	4.56872	7.47409	8.36701	7.0839	5.45402	11.2143	6.92432	1.24203	1.95739	1.56331	5.73321	4.64837	5.9113	5.74523	10.2017	8.93707	6.06428	5.93581	8.39516	5.43651	4.21983	2.66665
Acc19459	7.3295	9.90482	7.86738	32.3576	15.7979	14.9379	19.9421	5.26313	5.78784	4.32956	4.45579	6.44014	3.79564	0.995752	1.86512	0.820873	0.865939	8.79617	1.93317	3.7379	4.21047	2.33232	2.22677	2.00202	3.44073	0.798058	0.656409	1.43492	0	1.35009
Acc19450	0	2.13515	5.60602	0.826977	2.10621	2.26777	1.90024	1.44384	1.02604	0.537234	0.434527	0.751238	0.307299	1.06445	1.65163	5.78926	5.02531	3.74833	2.84648	2.85891	5.35236	1.6512	1.91884	2.89255	2.96113	1.89779	2.0901	3.26985	2.40061	2.07694
Acc19451	0	0.235798	8.42675	0	0	0	0.128394	0.090185	0	0	0	0	0.160655	0	0	7.08999	5.78517	7.38828	10.2091	12.1759	7.93263	12.1167	9.9477	10.5538	13.8699	8.6956	12.1379	10.2924	8.65414	11.9541
Acc19452	377.456	125.706	368.988	755.647	722.144	1432.34	794.695	193.598	605.906	409.23	546.253	181.517	100.645	108.066	308.586	1639.62	2495.95	997.939	2487.84	639.892	1502.59	277.513	1501.27	1334.01	1017.45	2007.02	846.227	122.217	1288.37	176.281
Acc06621	7.96384	11.2542	12.9768	8.54303	13.5388	9.38063	6.4086	7.04205	5.84215	7.66986	4.23442	4.64592	10.4334	3.6873	6.52998	19.6667	36.6325	38.1478	50.0272	27.6306	23.0099	22.9445	27.0199	17.4788	18.6625	31.5145	18.4863	23.9553	30.5342	14.0128
Acc12565	6.95592	4.61076	4.53274	5.37821	2.63345	3.918	5.06376	7.21957	5.11662	7.59709	12.8749	13.4744	14.7106	22.3886	16.9163	1.6304	0.976274	5.08557	1.06106	1.36598	2.72526	1.11622	1.04125	1.13381	1.2531	0.422035	0.801458	3.76812	2.47819	3.73134
Acc12567	11.6839	10.4039	8.94773	9.31618	10.5418	8.77337	12.3977	12.7018	16.476	12.2283	13.3745	16.5159	13.9515	15.0589	15.7297	0.802018	1.16517	1.16604	0.731497	1.52576	0	1.65092	0.830218	1.54988	1.02746	0.350753	0.459518	1.34782	1.03655	1.69119
Acc26650	4.07304	3.86601	6.18204	1.68283	1.57035	1.49792	1.43794	2.53079	1.84273	2.28662	2.12844	1.46806	1.7567	2.85241	1.56629	6.15929	9.27952	10.8311	7.66642	10.4546	7.89254	10.6715	7.58052	8.03892	10.9804	6.74094	7.69598	10.858	6.64096	9.06947
Acc26651	3.51267	4.17884	1.52015	4.24689	4.06342	3.51897	4.17581	6.62545	5.48447	8.34097	5.42414	5.36458	5.93577	4.80551	4.4664	0.64043	0.492593	0.616351	0.705123	1.34178	1.44128	1.1958	1.2147	0.731817	1.129	1.49018	1.16551	0.846326	0.863287	0.82407
Acc28542	64.2323	60.0003	50.7047	13.9281	11.0447	13.9832	50.2423	50.4912	31.5022	43.5902	45.2729	51.1772	42.0391	44.8624	47.4695	62.4967	50.7685	38.4127	33.4479	34.4409	28.3228	42.9905	49.9437	38.5443	34.4248	21.5934	35.957	44.6456	32.2686	45.5392
Acc28543	1.66203	1.19934	0.512504	1.60008	1.64372	2.43061	1.02338	1.86319	1.77128	2.60681	2.24552	1.71151	3.0431	2.09675	1.4208	0	0	0	0	0	0	0	0	0	0	0	0	0.227512	0	0.354928
Acc28540	96.5621	54.8005	131.109	144.337	200.019	236.445	151.467	137.388	157.3	207.541	201.068	127.825	81.9888	90.223	99.6478	964.328	1448.25	661.63	1996.85	1367.98	1717.47	521.125	1264.9	785.76	570.194	866.83	513.545	217.226	524.24	173.418
Acc28544	3.4623	2.45317	1.65812	2.38481	1.82093	2.25676	2.3429	3.99572	4.53119	4.53688	5.49728	4.49342	4.22638	6.41425	5.1774	0.418866	0.212081	0.434063	0.198715	0.161414	0.278902	0.171027	1.39875	0.485249	0.498587	0.316436	0.819107	0.614964	0.718464	0.847235
Acc28548	10.3253	11.1832	6.88	10.182	13.1653	13.6052	8.41692	16.3415	11.6718	11.0205	14.5082	15.557	14.5753	23.4444	18.8242	5.86227	2.54385	6.09348	3.90512	2.5751	2.805	3.88459	3.19347	1.82596	3.00666	1.92811	3.44774	7.37744	2.72583	3.82547
Acc28549	0.430157	0	0	1.22289	1.39168	1.18407	0.706603	0	0.094157	0.122277	0.248502	0.394122	0	0.289072	0.218091	0.099042	0.215715	0.634244	0.627721	0.377185	0.255208	0.249107	0.362165	0.12021	0.095197	0.135199	0.083995	0.426541	0.76527	0.980933
Acc08849	0	0	4.02777	0.346897	0.130365	0.155728	0.43229	0.170923	0	0.138115	0.092131	0	0.211077	0.357521	0	3.94421	3.45752	2.9752	5.27245	4.87252	5.9533	7.66258	6.56494	6.61287	8.39753	6.0515	8.28872	7.74827	6.24393	11.4183
Acc08848	0	0	3.70997	0.09172	0	0	0.168115	0	0	0	0	0	0	0	0	4.73241	3.2778	4.41634	5.44576	6.54078	6.42179	7.8583	5.38789	5.90309	8.52247	4.54309	7.45445	9.36306	7.05278	12.169
Acc08844	0.332187	0	6.09964	1.49165	2.0994	1.25249	1.47646	0.299542	0.27983	1.53632	0.569445	0	0.835464	0.7082	0	6.29684	5.11758	2.63492	4.69918	7.85762	4.34372	5.54195	2.69741	3.63278	4.34418	2.29463	3.89893	8.94784	4.20626	8.17427
Acc08842	0	0	0.863035	0.181652	0	0	0	0.216198	0	0	0	0	0	0	0	2.04446	2.5672	2.85798	1.61647	1.5576	2.63937	2.5483	1.61043	2.52892	1.89526	0.828767	2.52567	2.09848	1.79631	1.511
Acc04171	0.925057	0.278026	0.166996	7.02283	4.65403	5.44506	6.33156	1.70365	1.41181	0.641422	0.716507	1.24027	1.1065	0.349005	0.527119	0	0	0	0.246993	0	0	0	0.216173	0.372189	1.12711	4.20688	1.45393	0	2.22966	0.135625
Acc04170	5.89919	5.38779	18.1203	223.883	168.62	144.219	87.3755	144.587	157.861	56.8999	60.1743	57.5357	72.3828	39.3904	41.7329	3.27647	1.44388	3.56405	15.858	24.9912	23.4554	50.1982	20.6318	59.2416	27.4912	25.0391	44.3019	9.9413	8.60264	24.6976
Acc04173	2.39235	2.53057	2.52708	1.23797	2.28638	2.32399	1.8	1.87815	2.25932	4.0843	3.27768	3.92782	2.27796	3.07219	1.28374	0.243061	0.603361	0.316807	0	0.536921	0.80006	0.521347	1.75355	0.917075	0.369095	1.3955	0.430839	0.533656	1.54259	0.538768
Acc04172	0.700676	0.794361	11.0665	142.17	159.024	91.0733	45.6258	22.7803	41.3328	1.22594	0.381642	0.266557	0.349173	0.900091	0	0.160876	0.220063	0	31.9222	56.9273	24.2506	13.5657	15.1877	129.774	64.0337	81.4995	99.4191	0.171313	6.10873	0.147145
Acc04175	0.370207	0.395961	0	0.172295	0.454581	0.161743	0.387939	0	0	0.159411	0.157244	0.186425	0.416033	0.396303	0	4.29224	5.25964	3.64067	6.05389	3.59796	2.42565	3.33491	3.03403	1.01331	2.79868	3.28038	2.37387	7.37037	0.166783	2.45325
Acc04176	0.965598	0.818818	0.98295	1.43899	1.71027	2.63543	1.41072	3.31123	2.20772	2.13505	1.90343	2.00246	1.61071	2.84008	2.80171	0.09134	0.496733	0.003563	0.772771	0.588109	0.632549	0.138354	0.870256	0.129271	0.328847	0.173278	0.155181	0.369975	0.12526	0.947979
Acc04179	241.972	188.82	132.095	512.674	349.193	482.611	246.635	218.676	237.812	185.161	92.1533	87.4022	101.986	116.929	113.337	120.54	147.975	95.0686	160.457	146.064	180.739	145.991	223.141	269.79	291.186	363.093	323.118	65.1818	247.706	83.4542
Acc00660	58.6499	52.1357	46.2693	94.0128	103.796	79.757	90.0721	99.2007	89.4415	150.222	143.984	114.244	143.188	122.093	155.783	61.3497	69.6557	303.353	175.508	216.096	277.404	149.327	92.3444	127.143	84.3311	44.2013	70.1218	256.769	98.887	151.923
Acc00663	2.68865	3.90297	1.95026	5.95889	5.69278	4.62057	6.76096	4.1681	2.56089	3.41797	3.411	2.67235	3.19306	3.69881	3.73804	0.304561	1.01719	7.21804	5.76615	7.87982	6.12174	3.1896	1.76857	2.49432	1.51462	0.946601	1.69013	5.50101	1.47535	3.24283
Acc11036	92.0308	98.6542	61.7574	152.832	147.746	187.53	141.204	185.136	160.587	156.042	121.726	121	78.4055	119.019	92.6004	30.9047	33.5081	23.1664	31.433	34.9513	25.2131	44.2451	77.9646	62.6639	58.5564	44.4716	72.8046	23.8621	39.0599	23.5987
Acc20715	16.0987	16.1199	15.7812	6.36778	15.7067	15.1338	5.37441	12.0774	11.5752	7.59434	5.04054	5.22419	5.12645	6.91915	3.8991	47.4043	54.8749	12.256	26.571	15.7173	21.1083	19.1683	21.5245	14.8034	19.6479	28.9963	20.5524	14.1133	14.9855	12.1205
Acc11033	0.341139	0.601035	3.42074	2.51598	2.75591	3.19316	2.00821	3.14384	2.01778	1.16635	0.958889	1.06395	1.51717	0	1.18653	0.7461	1.04706	2.0322	2.85977	8.3972	3.20063	6.08856	1.90999	5.88359	3.34701	4.15418	4.20236	3.21837	3.23312	5.15378
Acc11030	6.62008	7.33037	4.03668	9.37028	7.9029	7.54026	11.7128	11.4961	13.1171	12.8019	14.198	19.4463	15.7302	13.5982	13.4063	1.4844	1.67233	6.14216	3.91607	6.1357	3.84923	3.17606	3.86652	2.90589	2.32887	3.37325	2.84325	4.06049	6.31159	3.57618
Acc20710	0.182854	0.661686	0.477888	0.122123	0.346941	0.380561	0.054257	0.214496	0.15584	0.100464	0.152709	0.102462	0.175639	0.106122	0.076342	0.429669	0.384731	0.561843	0.412199	0.349544	0.272464	0.386871	0.606458	0.317415	0.456497	0.735737	0.186015	0.621257	0.807162	0.487831
Acc21442	4.71495	6.41046	5.93763	1.90206	1.11468	2.50548	4.24455	9.8762	10.3754	9.57366	11.5757	10.6296	10.921	8.34453	12.1052	0	0.109886	0	0	0	0	0.088875	0	0.348999	0.139359	0.17305	0.363768	0.357499	0	0
Acc21444	498.036	647.872	429.551	137.95	151.236	147.878	105.634	131.998	107.415	111.873	143.691	155.807	350.327	308.728	333.524	267.783	184.91	236.369	115.55	84.5088	79.5524	98.6233	75.5293	86.3685	100.923	66.9091	97.3103	168.05	98.4605	165.16
Acc21446	0.286879	0.270299	0.441899	0.110477	0.191796	0.155107	0.188439	0.461097	0.320987	0.862462	0.593026	0.991265	0.631993	0.449216	0.35647	0.533999	0.200834	1.59629	0.505972	0.884932	0.628212	1.23297	0.855956	0.667348	1.05294	0.627062	1.12484	2.16355	1.77746	1.92687
Acc21447	7.71775	7.75586	5.68011	1.90482	2.00417	2.49186	1.3112	3.7635	3.1432	3.50861	3.48111	3.28736	9.64566	3.10734	5.6296	4.11062	6.444	12.0521	1.96494	2.7303	5.37998	2.89475	2.61704	2.11934	0.59698	2.14872	1.23414	3.086	1.30354	2.13059
Acc21448	0.262932	0.15551	1.26842	0.408263	0	0	0.522738	0.508514	0	0	0.493632	0	0.275605	0	0.506643	0.634125	1.54471	3.3368	3.09178	1.92937	2.33653	2.98922	1.86032	2.42133	2.26708	1.47807	1.83947	4.88832	1.35789	3.42686
Acc00500	1.22841	3.48149	4.09948	2.31797	1.17502	1.55289	3.32703	0	0.45745	0.838836	0.877121	0.541128	1.65199	0.634239	0.716851	11.4181	19.4935	51.71	34.3921	36.3314	40.3675	21.3331	11.2488	13.8429	11.1812	5.09478	7.44541	75.0107	20.3484	45.3004
Acc01042	1.02245	0.149394	0.299184	0.251015	0	0.165217	0.384383	0	0	0.904632	0.819047	0.801814	0.923618	0.217376	0.527225	1.61997	1.58331	3.10546	1.17581	0.910814	0.933709	0.322239	0.469406	0.346884	0.364449	0.184073	0.208291	0.446058	1.16189	0.728087
Acc01043	7.17541	13.539	31.5137	14.8137	10.6683	11.09	13.0436	8.02381	7.56957	4.27962	9.23804	7.99921	9.93393	7.17324	10.71	52.699	32.9293	38.1519	23.2274	32.6164	32.7515	29.1656	29.5874	44.0461	36.3176	31.1806	39.8472	30.5157	41.9536	35.3968
Acc01046	4.26222	2.62491	5.31071	2.73122	2.21793	3.17054	3.44178	5.9695	5.255	6.67205	6.14575	4.98161	4.69893	6.66306	6.27336	6.36615	6.14895	7.49708	8.56769	8.70369	8.07056	11.3125	9.84716	10.0916	12.501	9.4306	11.9149	10.897	10.8147	10.1671
Acc01047	4.01234	3.67291	2.48118	0.796647	1.80849	0.998663	1.45922	1.40689	1.25839	2.17689	1.83452	3.31395	3.96661	4.36582	4.54697	1.16383	0.287027	1.76067	0.900243	0.445925	1.32442	0.559142	0.29254	0.967645	1.73312	0.817073	0.451637	2.07567	1.04386	1.57854
Acc29635	1.67929	1.49535	0.603155	0.649882	0.30853	0	0.397415	0.3051	0	0	0	0	0.218644	0	0.121868	0.661371	1.60329	54.5091	1.90006	1.1316	8.90895	0.878671	0.274213	0.726924	0	0	0.115031	0.383054	0	0
Acc01045	0.964086	1.17985	4.61856	6.29856	1.90408	1.07804	2.79863	1.85193	1.83362	2.77239	4.17339	4.32392	2.34257	5.62836	1.717	17.5022	26.3196	38.3353	41.3781	38.3482	36.7936	30.2249	24.3976	18.3427	16.7684	14.6544	11.3533	34.3677	16.4654	31.8387
Acc09719	0	0	0.592693	0	0	0	0	0	0	0	0	0	0	0	0	0.731826	0.332897	1.14472	0.509157	0.988588	0.687586	0.941647	0.489189	0.474054	0.986363	0.605569	0.852442	0.893981	0.657537	0.868761
Acc09717	24.7548	16.3149	21.1216	87.4287	55.5257	41.4352	41.5797	25.9355	22.6896	18.8264	21.6505	17.0323	14.1962	18.3883	10.0051	89.9083	162.564	113.879	210.781	264.28	263.087	87.0628	108.474	143.485	113.148	131.706	87.5796	84.849	21.5004	40.5441
Acc09710	11.1501	9.32716	10.9632	20.3064	27.9743	21.0124	18.82	25.5074	21.6134	22.607	21.1874	22.8672	19.7811	24.059	18.9741	0.580204	1.99625	2.21784	3.13729	4.5354	6.76871	4.30623	3.44168	5.69848	5.11543	5.00987	6.31104	2.0707	5.37465	8.38265
Acc09711	0.559718	0.705917	1.16153	1.04229	1.30207	0.154718	0.237375	0.652985	0.32432	1.35734	1.355	0.443823	1.15774	0.470831	1.92595	1.20366	1.61459	7.02442	3.63906	6.4383	5.70889	4.08222	2.92017	3.90045	3.60119	3.66649	4.95266	4.54847	3.49064	4.38892
Acc33340	4.02647	8.96918	22.4184	72.1275	79.8382	50.0825	43.0061	36.9437	64.8875	24.2161	25.3444	23.0221	22.2513	17.0803	21.583	1.50337	1.84295	1.04566	10.3157	26.7742	20.4427	22.489	14.9885	63.7782	54.3122	51.7642	106.709	1.11198	7.9368	15.318
Acc33341	1.14909	0.921398	4.1659	33.5015	26.7392	22.9865	17.8229	12.0966	18.1407	2.99575	3.07436	4.32714	3.33607	2.85894	4.10429	0.694995	0.615496	0.213475	1.58786	2.55763	2.042	5.13552	1.80405	9.85714	7.65125	4.43138	9.076	2.59115	1.75587	2.92769
Acc27291	20.5635	26.2976	46.3512	490.629	719.396	569.937	779.206	1300.76	1288.33	1186.03	1337.02	1698.9	662.803	1459.91	616.864	8.32544	19.2108	7.72876	57.8658	64.6568	83.6086	168.853	183.167	259.395	265.951	397.394	372.927	78.5306	273.246	46.3117
Acc27296	82.425	81.4982	56.3636	28.4649	48.4669	35.4243	29.2768	29.6724	22.8464	21.5434	22.076	31.5866	18.3693	24.6038	24.0634	4.82159	6.4415	10.4214	14.0039	19.3973	13.3784	20.5435	16.4133	24.2632	20.8204	15.8937	21.1244	30.4546	16.6363	19.3255
Acc27294	76.8198	45.992	50.3702	3.20494	8.35855	8.98072	6.27629	61.05	35.669	7.78554	9.86789	10.889	16.6039	13.0127	19.1709	0	0	0.118488	0	0	0	0	0	0	0	0.17394	0	0	0.100111	0.242959
Acc27299	79.9653	73.4773	36.4522	262.953	313.556	331.809	145.753	154.183	145.466	97.7098	56.4005	81.9957	76.5526	90.322	97.4402	6.69491	11.1277	27.4711	103.845	158.714	171.271	184.999	124.347	291.94	110.292	86.6747	108.807	76.5349	28.9884	66.0956
Acc27298	18.3491	16.8045	20.3094	31.8556	47.9755	38.061	29.6164	53.1565	36.7602	40.8571	33.2742	32.9457	27.7663	45.0929	31.2177	28.5049	29.6692	25.1118	72.1367	88.7972	68.9171	91.1694	85.6661	103.852	88.8069	73.0993	70.2211	44.1093	43.8513	35.1859
Acc21196	3.73719	3.56439	1.84091	1.31236	0.996694	1.16026	1.1981	6.54616	4.17065	4.4258	4.98917	5.89441	2.92522	5.7126	4.74432	1.4126	1.20601	1.4301	1.86559	1.32791	1.03949	2.81143	1.24025	2.55457	2.01033	1.37142	3.11576	2.61612	2.9859	2.30822
Acc21197	51.3625	57.1715	40.1854	4.08603	5.6424	4.69951	57.454	82.1252	71.6411	77.4697	82.7844	87.3668	63.0785	70.0568	69.0189	41.9592	37.4191	39.9259	10.3682	3.67886	5.09619	43.6246	35.0968	35.275	42.0169	34.2187	49.2444	42.3561	44.6576	44.4374
Acc21194	2.39973	2.93653	6.27711	0.887196	1.50415	0.89105	1.25284	9.06697	6.59103	6.27952	6.06207	6.65031	3.47344	5.42204	5.05311	8.92013	12.1483	9.25659	5.99915	7.22145	6.88964	13.433	8.34099	12.0825	16.7968	9.71777	12.6396	5.76985	7.40402	7.26349
Acc21195	0	0.835295	15.8539	0	0	0.555265	0	0.45679	0	0	0	0	0.221589	1.0392	0.316571	23.9513	20.5507	25.1231	37.0925	35.472	37.4877	28.3517	35.635	24.9072	32.8302	34.0713	31.2326	41.8455	33.9588	33.9225
Acc21198	2.00029	3.01212	10.8036	3.29129	2.63467	2.99039	2.78791	5.0561	5.43513	7.49868	6.77338	6.72661	5.52976	7.17185	6.29225	18.3865	14.0625	21.6571	17.6467	18.3071	17.3927	27.1865	21.9193	24.5562	28.276	20.6231	31.5659	22.6328	24.3526	24.5318
Acc31277	2.60519	4.36936	3.2245	3.00376	1.76748	3.01967	2.70011	0.991419	1.0918	1.40789	0.996374	1.34922	2.69928	1.95754	0.799093	0.245912	0.351855	1.88355	0.867836	0.946296	1.19861	0.260059	0.669767	0.636629	0.415156	0.864037	0	1.21278	0.846954	0.480264
Acc31274	1.78548	1.87245	1.47396	1.06432	0.906056	0.838896	0.263624	0.815225	0.27356	0.747667	0.512403	1.05143	0.742608	0.830219	0.680065	0	0.094836	0	0	0	0	0	0	0	0	0	0	0	0.089628	0
Acc31275	83.465	41.6795	24.5639	42.9228	45.1126	45.9938	26.9617	40.3245	21.5489	19.9241	14.8698	16.0555	14.8241	17.0457	11.2592	4.81963	44.5721	12.9983	10.8542	12.5016	21.6259	8.69363	8.2931	6.41565	6.95231	11.4115	10.414	4.86362	25.4283	5.66095
Acc31273	13.1901	14.6576	13.0259	8.47964	9.45754	8.60796	5.97411	12.7346	9.17185	10.0623	9.77073	8.60255	7.68363	8.61543	11.6397	34.9076	34.2609	46.8099	23.4695	26.2327	22.9782	22.5798	22.8554	18.6323	20.9998	16.6648	15.7691	24.0909	13.9721	22.4068
Acc31278	4.0659	2.68969	1.5639	2.67963	2.71329	0.757839	0.257993	2.68779	1.57552	2.3211	1.02284	0.738328	6.21056	0.221185	2.02162	0	0	2.99097	0.214644	0.111904	0.268141	0.205411	0	0	0	0	0	1.70227	0	0
Acc33696	0.170225	0.119427	2.80835	0	0	0.212601	0	0	0	0	0	0	0	0	0	7.27395	4.97116	6.92638	7.85694	8.72491	7.30251	9.6044	8.28055	6.98276	6.47646	7.48789	6.04856	8.294	7.34742	6.42232
Acc33695	4.68113	3.67678	4.94081	2.05624	1.59912	1.80689	2.54777	2.0045	1.90846	3.44187	3.46328	3.96517	4.32793	5.1518	3.2309	3.59138	2.36485	2.55219	2.8271	2.59515	1.40332	6.48747	3.27174	3.50229	4.53776	2.2887	2.65147	10.2404	5.55989	9.27016
Acc33693	40.9321	43.9923	20.9639	57.7554	39.2967	41.8417	34.9217	53.5992	62.3064	52.2354	37.5219	36.3783	20.624	20.7059	21.8677	6.35601	11.1471	22.867	13.125	15.8096	13.3979	9.58104	15.3964	9.34846	7.52076	11.9987	10.5481	8.55376	27.1778	7.03206
Acc16678	8.65792	8.64613	13.8551	7.57623	7.52638	5.60442	13.3603	9.64744	6.65344	7.53225	5.95336	5.98479	5.5465	5.58069	4.69785	27.8149	27.2108	35.6528	25.516	28.8415	37.9666	29.3244	35.5997	35.5633	33.7806	31.4666	35.0231	36.3717	30.0234	29.9185
Acc33698	6.78525	7.10299	5.14887	12.5384	13.2873	15.4407	11.9984	10.8209	9.83307	11.9711	10.4186	10.5735	15.5741	12.6648	10.5479	2.66193	2.40681	2.16412	2.5177	3.85456	2.94157	3.01137	2.34256	3.7012	3.33286	2.96296	4.95485	4.15773	2.98769	4.22044
Acc32563	1.01489	1.00847	0.312815	0.51253	0.44083	1.30476	1.13167	0.315936	0.450583	0.574754	0.401516	0.416977	0.23178	0.560186	0.441388	0	0.080391	0	0	0	0	0.078764	0.051396	0	0	0.073518	0	0	0	0
Acc32561	0.265931	0.072972	0.69398	0.34208	0.156638	0.355483	0.60901	0.899585	0.686072	1.02393	0.792921	0.432089	0.334251	0.582102	0.829585	4.28668	11.5049	3.12951	3.56769	0.743446	1.55316	1.33534	2.19732	2.50597	1.59581	3.11702	1.77779	1.10032	3.47789	0.853491
Acc31185	1350.52	1239.92	978.681	581.883	807.089	880.216	620.775	554.211	572.052	777.243	1578.84	1784.76	3286.97	2375.81	3100.99	874.798	851.012	2670.41	878.413	983.483	2035.68	395.351	349.719	610.204	194.34	190.718	148.205	953.858	200.329	659.389
Acc30583	4.99591	5.9132	3.08515	2.88922	3.97546	4.28552	1.48957	4.22187	7.31928	6.27586	3.63348	3.46625	2.71385	1.85698	1.46164	0.427561	0.090504	0	0.161339	0.27656	0.271946	0.163075	0.338595	0	0	0.567674	0.298442	0.248472	0.276107	0.218406
Acc30580	12.4726	15.0139	5.54648	27.9318	32.0556	27.3644	21.4262	16.0887	19.4175	13.5102	12.8817	13.8589	13.4575	8.88582	13.1682	0.817854	0.413664	0.956295	3.38286	5.19715	6.17622	0.541251	1.27396	1.11816	0.50228	1.18048	0.662944	0	0.82702	0.346105
Acc25637	1.59357	2.32723	1.07831	1.37443	2.07649	1.82524	1.8219	2.68509	2.4352	1.95596	2.07371	2.08004	2.53288	3.02106	1.98293	0.233741	0.16786	2.06465	0.377377	1.79136	0.949907	1.17472	0.7964	0.974424	0.702647	0.226737	0.464702	0.744297	0.144334	0.735235
Acc30635	14.9365	12.8293	20.3542	8.92078	6.11355	8.23835	8.72809	10.0159	7.80676	8.48834	8.53947	8.69572	13.7145	13.2029	14.3646	33.516	39.5456	25.0799	36.5668	44.722	74.7116	40.4978	31.7525	43.5819	30.7682	24.0372	37.0888	53.8473	31.0128	63.0589
Acc30632	77.64	70.224	46.8874	27.3209	26.6554	34.3789	37.0948	36.2753	31.8246	36.7454	38.1607	40.3007	44.8312	38.6189	39.7468	16.9043	14.573	34.1419	10.7126	12.9017	15.7917	12.4488	12.5884	13.2034	12.449	11.7974	11.1096	20.0829	14.5636	18.7045
Acc08430	0.635479	0.824963	0.268913	0.139585	0.278641	0.253331	0.720485	0.268402	0.150143	0.157045	0.091888	0.092775	0.149601	0.140369	0	0.330019	0.905243	0.748198	0.789069	0.349791	0.491824	0.589924	0.391849	0.498962	0.171847	0.171716	0.089806	0.976319	0.533455	1.25339
Acc08433	226.173	165.035	235.313	450.545	388.885	465.5	302.858	328.669	463.374	592.244	358.261	255.178	193.794	235.118	287.22	845.464	1146.64	569.176	1470.54	520.927	743.869	380.779	969.657	813.046	685.91	1116.52	656.905	163.338	923.54	167.401
Acc27909	8.05174	3.65901	7.44004	34.9907	40.265	27.8422	15.9029	10.8992	8.70997	3.94718	2.23827	2.02878	3.66072	2.2043	4.4134	35.3481	56.2041	42.2956	15.8265	22.7218	33.8887	11.0452	8.46983	16.5604	5.36129	4.4366	7.29926	6.51274	2.7747	4.63577
Acc27901	0.281292	0.272053	4.14157	0	0.169014	0.240441	0.219201	0.232329	0	0	0.19353	0	0	0.153237	0	9.93416	5.38523	6.73384	11.9538	12.9476	11.6279	5.97057	9.11593	5.40034	7.50603	5.63136	7.12672	10.6956	6.52568	8.18853
Acc03376	0	0	0	0	0	0	0	0	0	0	0	0	0	0	0	0.869119	1.72073	0.227258	0.779724	0.168042	0.121333	0	0.374093	0.087815	0.150642	0.424371	0	0	0.946728	0
Acc03374	8.25213	9.67782	5.74674	6.24299	4.63917	4.18016	2.14367	2.56717	2.99773	4.25726	2.02925	1.27869	1.91822	1.71521	2.47996	26.8308	26.317	20.1015	15.9557	7.09096	7.43675	4.09321	8.32317	3.66839	3.97676	13.6992	2.41589	2.74548	12.9181	4.0954
Acc03375	9.09955	7.36757	8.97201	3.17429	3.35163	3.30527	3.44782	5.31644	3.54661	4.32726	2.90328	3.06406	5.52727	3.74824	3.48296	17.9342	17.5129	9.54362	10.6936	6.87197	5.56004	7.57283	3.72307	3.92144	7.15048	5.84578	6.78281	6.33146	5.63164	7.55825
Acc22363	0	0.10322	0.459846	2.4801	2.56505	2.20649	0.765409	2.09598	2.71738	0.154722	0.420261	0.23819	0.072791	0.190441	0.022307	0.574009	0.425133	0.164224	1.4283	1.71884	1.32297	2.25332	1.89027	4.00666	2.53981	2.65605	4.22497	0.506636	0.548172	0.60685
Acc22369	1.47097	0.775347	1.10405	1.37839	2.86702	1.58191	1.94493	1.79309	1.55708	0.726013	1.42929	0.90914	1.25169	0.924886	0.45874	0.348441	0.378859	0.593654	0.61809	0.76876	0.694453	0.624057	0.28289	1.15783	0.453416	0.195331	0.591215	1.19489	0.688308	0.526413
Acc29194	0.252036	1.32691	3.83547	0.504919	0.36927	0.273607	1.09571	0.441736	0.278405	0.950167	0.301282	0.300209	0.293086	0.773527	0.833968	3.98381	2.22253	4.75568	1.37888	3.3714	3.55061	5.75304	3.0379	3.38026	3.60759	3.11658	4.3932	4.84924	5.42023	6.2244
Acc29190	1.08216	3.0462	2.36041	3.39797	5.43404	4.60656	8.98613	3.41589	1.42689	47.8046	6.38294	6.2392	4.81349	1.9647	5.5445	0	0	0.46552	0.213622	1.11138	0.494024	0.430899	0.703799	0.136299	0.68256	0.83526	0.737197	1.95945	2.53036	2.26457
Acc23103	16.0062	12.956	23.0847	18.2071	23.6173	17.6664	29.0634	36.9307	35.9211	54.8386	61.8251	53.146	46.1899	49.5855	60.0823	6.332	9.87188	8.35405	5.99327	14.4572	7.86313	22.0275	15.3767	17.002	24.4981	21.2343	34.497	32.0069	31.7754	40.7879
Acc23101	161.072	138.007	95.6244	9.09066	8.26845	11.7794	144.935	123.072	119.607	129.959	133.846	156.614	107.309	88.3823	121.626	20.3182	19.201	19.7835	2.89308	1.55208	2.66469	17.1114	12.3465	22.4143	11.2202	7.61235	16.5089	19.9241	13.8449	26.5747
Acc15254	586.027	583.619	655.512	408.953	486.148	587.566	267.95	124.959	220.816	98.6237	109.022	107.192	84.5577	49.8922	71.026	1005.97	1257.7	947.89	788.917	379.51	491.443	152.533	296.358	288.465	183.373	202.001	124.368	297.591	91.3002	184.811
Acc15255	1256.92	1466.41	1375.39	906.585	1069.91	1290.5	582.089	331.887	556.764	239.76	267.5	276.333	187.922	126.23	209.775	1076.05	1350.04	967.963	730.207	418.973	633.237	217.504	341.508	396.512	237.972	243.159	166.936	266.982	138.116	229.245
Acc15252	1450.74	2023.8	1573.08	753.789	804.135	1010.32	389.299	198.057	318.464	128.393	130.683	133.94	123.408	66.0288	126.362	1091.67	1344.64	991.195	853.982	403.818	543.813	157.127	305.974	305.644	186.443	213.656	124.733	312.391	95.3264	193.614
Acc15251	1.43733	0.918364	2.65577	1.00539	2.54069	0.846025	2.2029	0.71586	0.897942	0.23283	0.564844	0.615558	0	0.593024	0.360173	0	1.23264	3.22831	2.42287	2.13642	3.03771	0.873324	0.768657	1.85209	1.3407	0.972969	3.96657	1.55672	0.968587	1.60377
Acc15259	0.66932	0.371407	0.419294	0.3132	0	0.485022	0.1067	0.414822	0.34191	0.058542	0.418553	0.364637	0.162092	0	0	1.72818	0.834964	0.167692	1.2637	1.5523	0.706592	1.43488	0.960139	0.972485	1.08932	1.1564	0.954592	0.41596	0.178604	0.617502
Acc17090	2.8971	9.53507	6.86744	0.747161	0.292386	0.880508	0	0	0.225474	0.044795	0.103509	0	0.21672	0	0	1.28623	0.479426	0.349015	0	0.071833	0.782661	0.218756	0.124889	0.246351	0.151151	0.313772	0	0	1.38763	0.432989
Acc17094	1.98968	1.62223	0.808875	0.035933	0.062476	0.318056	0.657542	1.62105	1.08381	3.6909	3.64573	2.73699	3.88225	3.19436	3.02746	0.935606	0.43971	0.36142	0.112206	0.832605	0.596232	1.10882	1.00754	0.360158	1.56584	1.02824	0.978743	1.66705	1.85219	2.19933
Acc17095	33.3625	29.2424	18.5577	39.6936	34.5846	31.3855	29.4493	54.0379	43.7727	106.876	49.21	54.2663	62.3789	54.1281	58.2564	18.0199	17.1916	48.1641	17.415	21.7708	17.8848	20.1249	25.8488	8.68964	16.1352	18.7417	13.6661	20.189	40.3423	14.9681
Acc20456	3.65298	2.99002	2.95938	2.63421	1.17015	1.10357	3.10941	9.58624	6.1938	6.78606	6.38739	8.08594	7.03528	5.49087	6.10444	1.72041	1.24382	3.16206	0.741688	1.22088	0.968812	3.04847	1.29331	2.8643	2.33651	2.05393	3.14231	2.63185	2.13593	2.98147
Acc20457	16.5648	19.8772	11.4152	2.38144	1.6624	1.99388	2.13442	4.50017	3.84281	3.1232	4.5575	9.47106	6.70115	6.19976	8.43646	0.181528	0.82144	3.81599	0	2.21723	1.67675	0.602145	0	0	0.180338	0.142131	0.202105	3.14021	1.45365	2.71236
Acc13963	3.12909	2.59837	2.22747	1.31876	1.58817	2.62817	2.97867	3.89799	1.90283	3.07643	2.79993	2.22952	2.79023	4.04507	2.75997	0.862418	0.821509	0.862281	0.456891	0.402233	0.844233	0.42524	0.615327	0.925926	1.17904	1.44339	0.939137	0.263368	1.89239	0.550975
Acc13960	0.829783	1.31937	11.4835	1.04579	1.25758	0.514386	3.12209	0.454363	1.43253	0.818158	0.39836	0.769385	1.15146	0	0.483515	17.6739	11.9315	15.334	7.33431	12.2094	14.3172	19.2053	10.0983	18.8616	14.3038	10.2525	21.149	16.065	20.4635	23.3642
Acc13966	4.86799	8.40867	4.34278	4.25525	4.93218	5.44322	4.75394	7.24182	7.76276	6.40528	3.83725	4.00474	3.86991	6.12656	5.51222	2.8867	2.12272	0.941865	1.51711	3.19434	3.03411	3.85407	1.38229	1.3987	1.89607	0.684606	0.955394	2.73574	0.918156	1.70435
Acc13969	2.78302	3.09069	3.05037	1.81461	1.41373	1.60953	4.50207	0	0.262976	0.492513	0.365489	1.04619	1.30462	0.94218	1.04688	0	0	0	0	0.413747	0	0.317024	0	0	0	0	0	0	0	0
Acc13347	22.47	16.8904	28.1361	5.93401	2.49564	6.98983	9.59207	14.6255	9.65968	9.93099	6.63517	11.2165	11.0014	6.65928	9.23969	35.0711	33.21	49.1557	18.8721	27.7485	35.4438	25.0686	27.5796	36.2667	20.3139	19.2805	29.7545	17.0451	15.8385	26.0215
Acc19693	145.624	116.959	114.504	50.2961	61.2505	105.177	41.4363	45.7814	39.4437	34.2211	24.2132	34.4797	37.3304	29.5628	23.4402	60.5933	87.1495	58.3492	66.7934	73.7803	89.4009	55.7788	81.4136	54.101	58.3626	63.0081	46.2349	38.984	56.5688	42.0358
Acc19690	0	0.157508	0.458955	0.130545	0.27498	0	0.128307	0.269719	0.124657	0.095099	1.11087	0.429156	0.615903	0.42483	1.19659	0.049902	0.038639	0.310194	0.15861	0.037547	0.065808	0.118974	0.155586	0.230844	0.264318	0.077446	0.199061	0.040655	0.07592	0.234479
Acc19691	24.7614	27.1119	11.8153	13.1302	13.8776	13.8956	15.6022	10.9326	9.12737	7.34655	6.92264	8.48438	15.3204	18.3732	9.52424	1.0869	0.697555	0.702435	0.193952	0.770933	0.890043	1.33602	1.39663	1.7284	1.60286	1.45819	1.58448	3.71477	1.3539	3.32434
Acc24227	13.8264	13.9809	77.5735	263.699	173.563	214.227	147.854	124.906	213.641	114.878	67.1758	71.2406	39.4606	31.6646	30.877	52.1396	64.7825	57.8869	127.251	90.7516	119.501	118.596	304.871	198.324	317.314	367.657	252.191	78.1697	327.632	77.5786
Acc24220	4.83088	6.62721	9.90079	5.39193	6.85658	3.9352	4.02585	6.67121	6.04878	9.27629	8.33278	6.31488	5.85536	8.42304	10.2806	15.9441	16.1969	25.3143	22.7145	29.72	22.5451	23.0839	22.0864	24.6596	25.5342	22.7004	21.5477	32.6328	19.5326	28.1164
Acc04486	0.796709	0.481556	42.0802	0.338757	0.10809	0	0.967193	0	0.105762	0.20853	0	0.020527	0	0.907518	0	30.2408	22.1161	28.256	32.5574	49.8011	49.3297	48.3175	32.6836	69.2202	41.1674	45.5908	53.5895	39.7991	29.8027	44.2742
Acc07110	4.99725	3.97281	16.9765	5.81357	4.31748	4.88306	10.0616	13.9479	15.8647	19.6373	15.7854	15.2843	12.8132	14.4765	13.9277	16.0901	16.547	22.3266	17.0134	22.9946	25.3791	36.1143	27.6009	45.8717	33.6859	27.1607	41.2407	24.4736	32.7044	36.2257
Acc07117	4.9233	2.2661	2.19962	0	1.82729	1.01456	1.55313	1.28526	0.340698	0.499324	0.587121	0.674077	2.05832	0.466423	1.40701	3.58779	5.94469	11.8222	3.91242	3.04849	3.5962	4.48235	3.11508	3.72629	1.77199	1.70299	1.28586	4.63112	0.962842	2.48449
Acc18870	0.714461	1.43101	0.836939	1.38922	1.49368	1.93666	0.308486	0.955826	0	0.65271	0.303818	0.421902	0	0.604567	0.599749	0	0	0.278721	0	0.139862	0.202687	0	0.134067	0	0.148339	0.136614	0.204958	0.059579	0.174904	0
Acc18872	20.4979	13.0532	11.4441	10.6274	13.0915	14.7136	14.1088	11.4124	9.11528	13.8566	13.0981	9.58807	10.0155	12.6089	10.1235	35.2646	80.4215	30.0757	91.956	20.4134	38.1083	10.6055	42.5847	16.8199	50.7734	90.2114	26.5088	8.50415	76.0593	8.85846
Acc18879	101.645	136.302	58.9172	25.7419	39.8228	33.9024	30.647	42.8695	39.5402	38.0009	41.8274	39.1101	30.3372	43.8264	35.9511	9.97472	6.78344	7.54122	6.3223	10.3423	8.65694	10.0061	12.77	4.50858	7.2651	4.07018	4.32553	10.6093	7.42643	8.6856
Acc12769	1.07904	1.57505	2.74327	1.28171	2.61031	0.762843	3.36401	5.45536	5.34713	5.664	7.69241	7.84347	5.69747	8.00784	7.41133	2.29794	1.57357	3.23783	3.06012	3.51884	3.46175	4.75889	3.15007	3.71276	4.43824	3.03103	4.83704	5.05806	4.00062	4.95561
Acc12766	3.92228	5.77905	4.97873	7.08922	8.32528	8.23541	8.01523	25.7447	21.5528	25.3751	20.9901	23.9637	13.5123	23.6562	23.5708	1.78248	1.56202	3.86236	1.59771	2.65366	3.34126	6.20629	3.60979	4.24392	3.71078	3.62279	3.19772	2.29225	1.50218	3.6717
Acc12764	68.1618	117.541	44.0305	254.96	396.622	428.419	94.7022	146.232	103.272	49.3141	45.8307	39.7554	41.5156	46.1322	29.6056	56.5121	80.8764	67.7925	80.0536	54.3564	92.8879	46.0081	45.278	51.7776	49.7622	69.3529	88.5131	54.5195	44.8712	56.3561
Acc25179	4.47823	6.80811	4.72855	7.09955	20.2492	9.81974	60.3737	22.2286	21.2936	23.507	16.8074	15.2751	66.7264	7.7561	11.879	0.722751	0.257411	0.463298	0.27266	0.840972	0.09601	0.522335	0.389042	0.541914	0.276472	0.493134	0.153153	0.527141	0.228844	0.312575
Acc25172	0.361805	0.550291	5.9929	0.99269	1.37129	1.19509	1.01063	1.24104	0.792557	0.955431	0.632849	0.279595	0.741394	0.707987	0.433004	4.77019	5.17613	3.83535	7.28342	9.46072	9.19838	11.7067	9.27969	10.7886	12.2398	9.62102	12.1639	17.0912	9.41315	19.8875
Acc25174	117.778	112.82	68.2977	105.578	110.251	124.867	167.326	72.1014	53.9814	73.9192	63.9666	63.4805	71.584	89.0984	67.8527	33.8624	24.9474	22.5543	34.7291	41.4306	30.8953	34.8058	33.7603	31.7949	32.3874	35.679	35.882	32.9368	31.7164	39.3438
Acc10726	5.5183	4.61149	2.84761	3.00619	4.06912	3.47503	5.92651	10.6491	9.21182	13.0025	10.8749	11.8314	7.19167	9.89774	8.93633	2.5056	1.51262	3.1855	2.30668	3.5766	2.6406	3.27094	4.19012	2.42726	3.14944	2.67264	3.64056	3.00408	5.41912	2.60739
Acc10723	0.736577	1.38314	0.496536	1.2539	2.71476	1.97327	2.55043	2.40931	1.5596	3.71703	2.07746	1.04017	1.82467	2.65694	1.06316	0.063685	0	0.081361	0	0	0.36578	0	0.294034	0.109706	0.41605	0.141597	0.519749	0.242874	0.192728	0.108784
Acc10728	40.4424	42.0013	45.2189	94.8964	101.921	83.0088	66.8742	56.6214	59.9814	48.9604	32.7489	33.7128	42.1649	36.1402	25.9237	21.9455	21.6304	21.603	38.3783	59.9297	35.1002	68.2551	50.0426	74.8746	66.5733	67.9001	63.8489	31.8598	37.2592	32.5371
Acc18251	16.2826	15.2827	29.866	11.7507	11.0847	9.76266	24.6012	27.8179	20.5648	24.7307	33.8206	35.5575	35.3724	29.0849	38.4727	30.3515	31.5376	55.4232	40.3501	41.2395	46.9927	50.3968	39.0735	46.3765	45.4855	33.5624	46.7743	56.2811	65.2219	63.3438
Acc18250	16.2896	13.1256	14.0884	19.7296	21.0762	18.6962	17.7744	17.5036	19.9215	19.4092	19.5164	15.8177	16.6028	15.723	16.401	3.82618	2.10659	5.27775	2.90141	5.65268	5.29216	6.11411	4.00014	6.69672	4.82168	3.4602	5.67651	5.58822	2.94027	5.40898
Acc18253	2.74841	5.82801	2.45992	2.07241	3.37588	1.49148	2.47309	3.29355	2.59061	3.81584	4.94339	2.96708	5.60407	3.74384	4.08127	0.838017	0.667475	1.44218	1.1741	1.70903	2.68435	1.69263	0.975994	0.891905	1.41497	1.7962	1.84227	3.37662	2.54236	2.24359
Acc18255	0.522794	0.481079	0.694517	0.25939	0.570167	0.537916	2.63077	0.974453	0.710124	0.496844	2.88045	0.997381	3.69359	1.63868	1.12369	0.442724	0.470651	2.40473	0.881438	1.027	0.981308	1.00699	0.297994	0.236665	0.425123	0.063178	0	1.30413	0.378237	0.921705
Acc18254	2.1777	2.66434	1.98189	3.10195	2.30783	2.04319	3.34258	2.93913	2.02217	3.18023	2.91873	4.15639	11.0738	3.93994	3.41843	0.725115	0.515993	1.4454	1.75129	1.93815	2.64673	2.04391	1.08894	2.15267	1.78968	2.20129	2.12138	2.07896	7.87029	2.76869
Acc18258	3.63146	3.59785	1.17248	4.56159	4.13967	3.51624	3.25343	5.74586	4.00968	4.43304	3.6283	2.52348	3.13785	3.59747	2.33809	0.682081	0.462882	1.33175	0.761874	0.38147	1.45555	0.903318	0.956278	0.455203	0.62581	1.03668	0.875354	1.52649	1.11329	0.553584
Acc00461	7.20087	8.23965	7.303	0.86467	0.553931	0.248881	0.690886	1.10544	0.406128	0.926268	0.521324	1.77492	1.09919	0.527716	1.27387	2.05123	0.131742	0.552322	0.338768	1.20103	0	1.37513	0.172703	0.426633	0.325626	0.196357	0.120026	1.20591	0	0.457211
Acc11231	40.3965	33.2453	26.8227	3.32786	2.94073	4.54134	3.03784	4.82985	5.52745	5.13	4.89065	7.19009	4.7091	2.96392	5.77087	21.1544	36.5019	9.29338	5.90329	2.28499	4.94903	2.09941	3.26183	2.18075	3.64692	2.59673	2.51847	3.98574	2.61604	2.5765
Acc11236	207.393	265.058	212.771	37.9985	55.6643	58.9863	52.1784	87.5142	101.138	98.7575	115.934	89.5566	98.2685	112.213	103.393	295.03	197.29	61.7402	42.4097	35.2582	26.7971	91.2768	98.117	53.3606	141.891	111.893	81.913	122.123	85.73	114.695
Acc11238	28.8072	35.5643	19.2857	7.36991	5.6003	8.34845	5.18526	16.199	8.96309	14.1699	12.4974	15.7282	13.1338	13.5197	14.9992	0.228248	0.368523	0.254513	0.210382	0.497345	0.507443	0.843095	0.538538	0.484283	0.965859	0.7277	0.896411	0.9462	0.287181	0.982012
Acc11239	0.576619	0.516239	4.24009	0.331794	0.420835	0.256503	0.815602	1.66797	0.759143	0.622162	1.23459	0.967144	0.818123	1.48206	0.478337	7.60041	8.6195	6.56515	10.4412	9.51272	10.0005	7.28402	9.99563	7.06768	6.91821	6.53677	5.20111	7.65721	6.221	6.09927
Acc09884	0.190767	0	0	0.259766	0.408515	0	0.400917	0	0	0.326238	0.028836	0.044461	0	0.265347	0.380642	0	0	0	0.465358	2.08661	3.58909	0.157389	0.691296	0	0.378921	0.439237	0.44128	0	0.993156	0
Acc10185	196.594	145.886	134.424	80.4348	76.6435	105.384	85.4298	40.2655	42.8821	46.123	46.9228	41.2255	41.7818	41.9064	40.0844	25.0978	26.6081	25.2919	10.3206	16.3053	15.7034	17.2062	16.9413	16.9568	13.252	16.3886	19.2373	15.86	18.0305	14.6565
Acc10187	1.27014	2.60238	0.924967	5.39636	5.345	2.99408	7.1658	3.68858	2.13555	3.3575	6.17366	3.50765	4.62992	5.51256	5.74378	1.9608	2.87052	16.9907	8.00808	12.0351	16.1374	8.18649	5.17514	7.87399	4.63516	3.37977	6.09373	16.9982	5.98969	11.8256
Acc10186	1.52697	2.49432	5.1368	4.24153	4.64861	3.50868	4.86833	3.15716	2.26535	4.34319	5.58634	4.8922	6.32353	5.60105	4.72064	6.03778	5.03465	14.6227	11.4864	13.0391	17.9128	15.5603	12.4806	13.4847	10.5854	8.09927	12.3646	28.4238	17.998	27.6967
Acc26341	4.62648	5.01119	3.35927	6.33243	6.44761	6.58878	4.13859	5.04542	3.77202	2.9671	1.906	2.51662	3.27526	2.50283	1.73145	0.975768	0.881863	1.77256	0.489421	0.863225	0.767869	1.424	0.564884	0.764035	1.33884	1.41077	0.97531	0.639807	1.29486	0.595009
Acc05233	2.41876	1.60914	152.5	1.47912	1.53766	2.1514	5.88705	0.465393	0.329945	1.33396	1.11395	1.13353	2.08688	1.50655	1.4482	204.881	196.876	225.147	211.386	236.871	264.045	217.335	202.234	234.123	205.346	225.621	208.816	285.896	204.278	288.221
Acc05237	0	0	0	0.142376	0.135792	0.129433	0	0.246767	0	0	0	0	0.25574	0	0.202158	0.469721	1.64269	2.91363	1.88277	0.571295	0.661346	0.722654	0.098277	0.63772	0.672985	0.440214	0.57104	1.00072	0.622882	1.85891
Acc03174	106.795	119.096	73.4922	26.8588	18.9179	24.5085	22.9415	25.997	18.6123	23.1675	20.3936	21.731	23.1989	21.036	22.1929	37.2928	28.9379	41.7144	15.6313	26.2367	21.4231	28.686	16.2107	20.49	18.3668	11.8248	19.2206	28.2614	13.3608	28.3395
Acc03177	42.4666	39.4253	27.4952	27.7139	16.5301	19.4931	33.6836	30.5244	23.8448	38.2994	35.5278	47.1588	38.6206	37.6001	42.4136	12.542	6.89639	6.39726	7.64298	6.64486	8.13119	10.4476	5.8224	7.24894	12.4414	13.4882	12.4403	11.7491	26.2076	14.1751
Acc03173	93.8563	111.728	94.562	27.1307	15.4723	19.5912	34.6675	33.685	9.58191	9.22994	18.2891	36.4598	38.2518	30.0304	24.8389	105.724	83.6113	242.684	47.5002	97.4014	83.1702	116.415	45.3202	63.9781	57.7069	28.2084	48.8778	153.869	33.4789	110.456
Acc19869	1.93257	2.35327	2.71662	2.75996	3.37548	2.86428	3.6312	3.86435	2.58264	4.37167	3.30312	2.31182	3.84842	3.86127	3.15535	2.45985	3.11575	5.75003	7.54125	7.7721	6.29324	7.73408	11.1533	6.93756	10.4417	13.9449	8.15078	6.40614	9.23053	6.15658
Acc19866	1.76933	4.55688	2.91531	5.28884	7.17563	2.1109	5.31103	1.89443	1.9887	2.25552	5.46935	2.84797	3.79223	2.28464	4.22035	2.95885	4.83808	16.8237	9.27793	12.2079	16.062	8.13552	7.03582	8.11403	5.57339	5.19351	5.48967	9.39729	6.52689	10.9167
Acc19861	0.810673	1.34505	1.41664	2.52618	2.33022	1.92647	1.39355	2.0915	2.42067	4.24201	4.04676	3.59251	2.48154	2.91265	3.05562	0.224082	0.20027	0.053596	0.411385	0.93588	0.979577	0.661612	1.13564	1.01758	0.521197	2.08134	1.95995	0.566453	3.43996	0.72746
Acc00069	0	0	0.529501	0.276708	0.301407	0.09681	0.305251	0.285503	0.280906	0.306086	0	0	0.310982	0.321419	0.122287	2.29007	1.65746	1.49372	1.13294	1.05832	1.96944	1.39523	3.54363	1.52079	1.5799	2.04123	0.781855	0.757802	1.82516	0.334244
Acc13278	5.10786	6.14265	20.963	3.8894	7.1969	3.30578	1.8971	3.18156	3.70375	4.51471	3.26751	3.83202	2.73114	2.18734	3.75717	35.7267	14.1076	13.6105	6.01453	7.59067	16.8877	3.19492	3.62703	2.26532	2.64752	4.27758	2.84904	6.97773	2.94422	27.5893
Acc26197	11.5957	11.2093	15.8526	14.2566	13.9588	21.6962	7.47122	10.6104	16.4083	6.52371	8.32448	9.57917	10.3887	5.04741	11.7956	12.0914	8.46042	6.24763	6.08525	8.38123	9.70616	5.73927	4.48827	3.65389	3.22625	3.05325	3.47701	6.28947	7.74479	6.70408
Acc26196	4.28151	3.85067	4.72321	2.90234	2.77854	2.90131	3.99104	11.9779	7.89092	11.4052	10.1186	10.0904	6.4151	9.00911	10.8155	12.2494	9.02172	10.5824	10.7518	10.3119	12.7492	15.7414	14.9571	15.6108	15.5444	11.0931	15.4124	12.5344	9.8945	12.0206
Acc13279	1.42244	1.09646	0.459284	0.309283	0.572166	0.541874	0.789124	0.940056	0.239566	0.570223	0.33767	0.793575	1.35806	0.588445	0.813591	0.046333	0	0.217822	0.227603	0.053123	0.191245	0	0.107506	0.114445	0.09948	0.139106	0.065256	0.358415	0.170207	0.302639
Acc26198	3.4099	1.18415	3.87261	2.29826	2.78851	2.93897	3.66051	1.33173	2.14266	1.26073	2.07511	1.39697	2.5462	1.50562	3.68419	2.99021	3.17269	5.1734	7.73577	6.80722	6.70428	7.05588	6.42305	6.30523	5.69728	6.24432	7.67732	6.1554	8.21884	8.02956
Acc27825	0.557616	2.2537	2.00456	3.07723	4.85297	4.78229	3.23609	6.97999	4.82028	15.6549	15.9785	11.2508	8.14898	11.93	8.83402	1.12941	4.19564	1.71669	4.70255	8.97774	6.60245	3.76823	9.34378	4.79568	4.90211	2.64157	1.64824	4.18117	3.16278	1.18474
Acc27821	1.04176	2.10192	4.3687	1.18795	1.48314	1.43444	1.42037	14.209	7.41272	9.24347	6.54003	6.64509	3.03936	5.92407	6.91195	14.0564	11.638	10.9863	8.31692	7.82477	8.04528	15.7988	12.6335	18.5958	14.3533	12.172	15.9344	7.21053	5.36864	6.93157
Acc31849	12.9652	2.90583	7.65017	3.70934	3.18195	6.88167	8.25181	3.47076	2.72964	5.74482	8.83855	4.55827	4.97	5.34758	10.4869	57.6631	298.035	76.7603	206.015	28.6388	43.461	11.5607	36.3088	15.1133	37.2533	70.8388	13.6055	13.7581	64.9497	12.0904
Acc31843	1.73779	2.08846	0.848884	1.49377	1.78854	1.2384	1.77881	2.4508	2.0516	3.18058	1.52582	1.54754	2.25892	2.69037	2.96436	0	0	0	0	0	0	0	0	0	0.026024	0	0	0	0	0.072773
Acc31842	6.89384	4.33267	3.19215	5.51865	3.91782	4.79501	4.47279	4.31538	3.86123	3.45004	3.09554	3.6957	3.28438	3.26572	3.1783	1.53978	1.28325	2.15675	0.656156	1.23729	1.46027	0.843815	0.559078	0.64262	0.462668	0.547101	0.199392	0.471716	0.469936	0.539786
Acc31847	0.738038	0.56921	3.19895	0.36519	0.246505	0.346018	0.159085	1.54573	0.949871	0.535238	1.12517	1.46984	1.66962	1.81588	1.2897	4.8967	5.20627	2.44476	4.01857	4.07837	3.09965	5.65063	5.41485	5.30899	7.21863	4.08826	5.51087	4.16786	5.27909	5.74714
Acc08142	1.07962	1.60757	1.82129	2.90178	3.69575	1.66628	3.94497	1.9287	1.38643	2.60384	4.18298	2.04703	3.11872	2.61864	2.91598	3.023	3.02246	11.5787	12.5739	14.6555	15.8458	12.3125	9.32288	10.8884	12.1419	8.23719	8.6437	22.2767	9.80019	15.5036
Acc25617	0.442074	0.299033	0.993198	4.39761	4.4025	2.35894	2.86985	3.63583	3.97803	2.86056	1.44226	1.35418	1.69974	2.11941	1.27892	0.588485	0.986837	0.780541	2.1894	1.66093	1.8851	4.53555	1.64011	2.86168	2.93197	1.35143	2.14752	2.64533	2.08594	3.31038
Acc03828	1.84611	2.05724	2.78059	6.22798	11.4163	6.44606	8.81342	6.099	5.02433	6.34758	6.36424	6.11953	6.76065	6.36503	6.65687	1.06849	1.02028	1.61343	2.09216	2.12757	2.08678	2.11938	1.33964	1.2476	3.08178	1.5221	1.45245	4.30726	2.48543	5.55273
Acc03829	0.797585	0.911819	0.777281	0.788816	0.604566	0.705085	0.813167	1.81735	0.888326	1.78785	1.46925	1.63279	1.32674	2.36671	1.32991	1.21987	0.541614	0.335158	1.17802	1.14598	0.54416	0.456301	0.547593	0.416778	0.502703	0.287579	0.298071	0.560879	0.513076	0.780771
Acc03823	0	0.06138	0.661947	0.20255	0.118152	0.154942	0	0.164086	0.165759	0.244623	0.245632	0.056358	0.123451	0.158688	0.236823	0.965689	0.773782	0.745644	1.10701	1.40457	1.01855	1.93	1.36797	1.55905	1.51943	1.24441	1.41539	1.73419	1.03446	1.70303
Acc03821	63.0412	60.7521	218.845	67.4627	67.8227	65.0062	54.807	54.6797	57.8941	44.3044	55.2036	59.1622	53.4894	42.1361	56.9748	315.274	286.431	217.78	244.317	294.801	283.204	248.692	281.455	245.944	235.174	238.401	209.099	250.93	236.805	294.628
Acc12242	204.342	207.391	160.906	87.2683	90.5106	81.4396	44.0423	31.3018	28.5774	9.50288	16.8594	17.7735	42.3356	18.0002	25.4322	47.9114	78.271	320.181	168.175	279.207	250.597	107.159	53.502	99.1096	37.4339	31.4778	20.1431	81.2615	9.79267	38.4917
Acc23344	3.44394	3.21462	2.48542	4.51527	3.5698	5.36019	3.10342	2.01078	3.1405	2.10135	1.63871	1.18791	0.676957	0.415146	1.08763	0.470085	1.67274	2.63281	2.30403	3.13371	2.65163	1.49542	1.72353	2.05884	1.89596	1.96784	1.68918	0.957131	1.59445	1.18599
Acc12247	3.39761	8.07323	3.20996	6.05734	6.53346	3.76627	11.9074	2.82074	2.56113	3.18194	3.21568	3.39646	3.60427	2.69297	1.69997	1.78496	4.52979	10.973	8.49328	5.35325	6.37591	2.75782	3.10557	3.32074	1.82048	1.78179	0.815722	5.33779	3.81757	6.23416
Acc15469	0.214981	0.201643	0.153897	0	1.01964	0.44727	0.554677	0.704754	0.142008	1.75101	1.25474	2.34422	1.33037	2.02565	1.55745	0	0.583731	0.368765	0.499344	0.14839	0.299111	0.145901	0.385169	0	0	0.540501	0	1.03419	0.570286	1.002
Acc20696	2.20146	2.08306	5.43991	4.28394	3.84181	2.79889	3.09246	5.45949	6.26194	4.36435	7.24059	9.43175	8.04049	8.22773	10.9834	2.69751	3.21786	3.09538	2.72696	5.79805	6.36883	13.0725	8.21971	9.61084	10.7356	7.0514	11.3425	25.1046	12.5319	23.9563
Acc26448	17.9866	26.1866	11.8586	4.62969	8.67513	7.30616	10.6684	10.922	10.887	30.8626	16.676	11.9034	9.49512	9.71682	13.6781	4.90713	3.80176	7.30108	3.31351	4.33995	2.50705	4.46601	4.61743	3.49607	4.94818	7.8193	6.25196	5.26309	11.9914	4.83502
Acc26446	0.317939	0.469823	3.94267	1.28993	1.36215	1.30794	0.989705	0.981924	0.558623	0.976909	0.536631	0.490627	0.730132	0.42563	0.568225	6.08981	6.53839	10.1566	11.3936	7.78055	8.4716	8.53546	8.56151	9.50343	10.6053	9.6549	10.7107	11.4629	8.27743	8.90014
Acc21874	27.6071	41.0722	17.7938	50.6031	57.5365	52.8427	33.0628	81.4418	69.4925	32.7639	41.0635	61.1338	40.5102	48.7694	47.9292	11.5413	10.3194	5.65733	14.6947	22.9812	17.2654	12.4759	9.33879	11.3485	10.8637	10.471	9.78031	11.5166	9.66496	8.17904
Acc21873	3.93871	4.52889	12.4212	10.1028	9.9233	10.4377	7.03772	4.73255	7.96778	4.51273	3.4368	2.81299	2.71201	1.96046	2.19737	9.06748	8.57624	13.4063	13.1295	12.9009	12.8909	14.1794	7.5969	10.6125	8.14601	6.86776	10.7982	10.4598	11.1543	12.8443
Acc21879	21.1182	19.3105	21.5526	9.95138	9.79936	8.39972	11.1601	14.3295	14.539	14.9799	15.6779	11.6083	12.9455	13.5727	11.9397	50.7074	47.6	42.3004	49.6299	42.3726	48.9921	32.6707	40.8065	31.7417	35.3848	36.8351	30.2374	35.6228	31.0695	32.1603
Acc21878	1.53029	0.525338	1.46809	1.84908	1.36883	1.83779	1.1666	0.505605	0.608016	1.12067	0.490802	0.556091	0.230821	0.618889	0.262396	2.56972	2.30389	1.52208	2.83488	3.53227	2.81667	2.33747	2.08307	2.39138	1.99888	1.64276	1.57735	2.64094	1.66663	2.84544
Acc33555	0	0	2.7977	0	0.114791	0	0.505645	0	0	0	0	0	0	0	0	4.17625	5.30205	4.8976	5.81887	5.62063	6.04896	4.89345	3.80281	4.72631	5.98588	4.57132	4.89049	4.92347	5.07752	4.09384
Acc33556	0	0	1.64989	0.074616	0	0	0	0.132083	0.125227	0.264059	0	0	0.308397	0	0.417959	0.622149	0.705324	1.14179	1.60377	1.49548	0.479862	1.37675	1.19463	1.71555	0.894472	0.868465	1.50235	1.31691	0.822437	1.96532
Acc21251	3.50763	4.54085	9.77351	2.21899	2.58641	1.53445	3.23415	5.73379	3.65539	4.04773	4.25325	4.77398	4.46341	5.77037	4.4238	11.849	18.1961	23.264	10.2414	22.4969	21.5924	16.854	21.1378	38.5862	23.2	12.6408	25.0336	14.4568	7.80912	15.4186
Acc21250	0	0.13666	4.71271	0.202516	0.236623	0.302981	0.136758	0.342081	0	0.475634	0.277925	0	0	0	0	7.44041	7.98679	13.5575	6.98053	7.60049	8.32543	7.60826	9.84593	16.4606	10.1532	8.50845	10.9802	8.27115	8.19171	8.62187
Acc29401	195.489	172.369	78.2484	13.5603	9.28793	14.8765	23.9448	21.1859	10.5183	35.2159	42.4488	32.4019	26.2309	28.8364	36.5644	30.7059	16.7407	36.2292	4.75184	3.54176	3.63492	7.18997	3.70029	3.43147	8.00206	4.7462	4.07242	13.9089	11.2749	10.5944
Acc23791	25.6077	30.102	13.9941	20.244	17.9268	18.3678	13.0899	16.6069	11.5535	14.9944	11.7823	9.22095	11.4945	18.1929	11.6867	10.1138	11.7276	5.60569	8.78706	6.04594	4.1435	5.56869	5.97613	5.45898	5.77852	8.79739	3.6957	2.84368	3.60502	2.34261
Acc31027	0.89095	1.49756	0.735967	1.62363	2.80625	1.86642	2.39765	2.86644	3.01269	3.31031	4.15563	1.76365	2.39372	3.70639	4.08617	1.2087	3.93451	4.77372	10.4641	7.60479	6.38973	6.97785	7.49876	7.17768	6.48384	4.44812	4.65392	9.90364	2.996	4.49067
Acc31022	7.13083	15.7272	15.0135	42.061	123.124	51.3164	53.9862	21.0717	19.1683	2.2381	7.41207	4.94372	5.46765	4.86514	5.32352	0.196878	0.21576	0.876954	9.45513	12.5265	10.6721	38.9604	37.3175	81.6359	42.9515	41.4132	40.4321	8.37056	3.53413	6.62771
Acc24759	0.117921	0.048292	1.76196	0.126445	0.05398	0.106904	0	0.317689	0.144974	0.206414	0.236242	0.196423	0.070505	0.13018	0.234241	2.75273	1.88066	2.25291	3.57593	4.08726	2.9306	5.41022	3.5044	4.61408	4.98337	3.56427	5.30573	4.91221	2.97104	3.76923
Acc24756	13.0563	15.2047	7.41914	9.62212	12.1404	10.6011	11.8511	25.5722	15.0126	29.0947	20.73	16.6267	14.9453	19.9897	16.7956	3.38258	2.77146	2.29575	2.73639	3.42537	2.89163	5.39146	4.0328	3.72121	5.217	3.28427	3.97921	4.8043	3.0528	4.73967
Acc32809	1.01561	0.521392	1.02631	0.58288	1.45061	0.775068	0.408217	1.22985	1.15889	0.234535	1.48698	0.947254	0.612403	0.352581	0.628411	0.962571	0.368191	5.39645	2.05179	2.45005	3.31281	1.68751	0.926472	1.71774	0.853508	0.279601	0.967631	3.19346	0.987795	1.63846
Acc22754	2.74014	1.31799	0.879192	1.60148	2.9418	6.73689	4.28192	11.3288	2.70544	1.85942	5.24332	10.7809	92.2662	35.81	1.03122	0.999014	0	1.60463	0	1.16259	2.17291	0.897782	0.625064	0.912619	3.67138	4.49283	1.97053	5.94943	14.1137	4.49998
Acc22756	0.535126	1.95681	0.942039	2.68864	1.70714	2.13585	3.80715	0.854546	1.45743	0.329793	0.864032	0.803531	2.49308	0.896167	0.569343	1.68839	1.89583	4.66597	3.28642	1.35679	6.04763	1.82756	1.24241	2.05095	1.70684	1.69779	1.27567	4.55312	3.89073	5.71303
Acc22750	3.32984	4.05101	1.93278	2.07347	2.44903	2.35365	5.99903	3.51113	2.52068	5.31646	4.72648	4.20142	5.83387	6.43185	3.77766	0.289088	0.315892	0.730351	0.754435	2.05906	1.19183	0.430825	0.471171	0.824949	0.765575	0.513092	1.18198	0.782171	1.0516	1.13994
Acc22752	2.04562	3.00456	72.8545	1.89069	2.01698	2.18082	4.26912	9.64219	4.54703	8.3866	7.90002	6.70454	4.51358	9.33622	6.32972	110.934	95.2466	105.975	104.725	98.9017	100.616	115.205	125.613	124.274	147.01	135.133	127.398	168.881	126.119	146.751
Acc22759	0	0	2.05435	0.903218	0.124758	0.843037	0	0.710694	0.455663	0.346731	0.44698	0.539537	0.733919	1.0214	0.305393	2.22281	1.87405	2.40633	4.86332	3.7929	3.82271	4.84498	1.92062	0.69054	3.25069	1.71232	1.82501	5.85946	4.41719	4.87833
Acc22758	8.16624	7.99523	8.34733	1.85115	1.22497	1.45786	4.6975	12.7774	7.15138	10.6584	8.16426	8.35062	5.43015	7.43251	6.96595	4.49863	6.39767	1.43863	1.96247	3.16157	3.87493	6.51474	11.4948	7.54014	9.54323	8.55547	8.44823	4.62576	11.0031	5.90462
Acc02704	0	0	0.465628	0	0	0.213799	0.474002	0.600946	0.524864	0	0.560628	0.277482	0	0.407254	0.146753	1.25755	0.907242	0.213947	0.858627	0.942713	2.39673	1.79326	1.81226	1.7717	0.855177	0.699265	1.55859	1.55071	1.2802	0.679149
Acc02707	0.98172	1.57954	1.28534	0.78001	0.731681	0.344244	0.927018	1.01742	0.404409	0.422109	0.396724	0.651866	1.48669	0	0.582556	2.97148	9.89645	4.85339	2.52362	0.659194	1.02259	1.43418	0.888008	0.391941	0.822686	1.14287	0.66483	0.82091	1.02879	0.370702
Acc02701	2.06613	3.38859	1.96455	0.140161	0	0	0.575406	0.43122	0.309307	0.274906	0.796267	0.546779	0.80045	1.0894	0.403104	1.19347	2.102	1.83454	5.86906	4.66233	5.44827	2.52387	1.99054	0.552942	1.09164	2.64892	0.882734	3.27631	2.73779	0.807464
Acc02702	23.9335	9.35745	16.6196	1.10331	2.49547	1.49483	1.71586	0.938585	0.466518	0.771973	0.549988	0.144375	0	0.125096	0.527191	1.24774	4.29957	0.690986	0	0	0.249238	0.141992	0.095599	0.040059	0.425759	0.435141	0.655244	0	1.06181	0.217022
Acc02703	35.6663	23.2047	20.4921	6.44832	4.78952	6.78087	21.6336	33.1444	23.2313	21.3202	22.21	28.5643	17.0677	19.5606	16.0552	6.38378	8.73361	3.80503	0.212454	0.329714	1.59426	6.08549	5.11765	3.89571	5.76445	3.17371	7.38225	3.69369	6.79179	5.58265
Acc30778	14.3936	13.6724	9.29193	2.93156	1.77982	1.65359	8.7024	28.357	27.5364	24.276	20.6525	30.6007	18.5562	13.6092	11.8961	0.92813	1.06968	8.87863	0.626281	1.91224	2.41702	10.325	2.7221	3.16073	8.90869	8.03779	6.66675	13.708	9.42362	13.5148
Acc30774	2.58503	4.1503	4.88612	11.1747	16.8244	10.9788	16.2903	10.123	17.7389	8.62121	11.4186	11.4111	17.5174	12.5521	18.9457	0.525073	0	0.770485	0.394687	0	0	0	0	0.221977	0	0	0	0	0.950237	0.669057
Acc30776	28.08	25.1562	20.1193	8.67048	6.42253	7.11581	11.0259	21.2853	18.7562	28.7812	24.5019	23.433	23.9132	19.3273	19.293	6.51251	7.35646	7.30903	4.36224	5.71669	4.27342	9.60067	6.62675	7.72615	12.5967	11.363	15.6517	20.15	12.9724	18.2334
Acc25404	5.70201	5.45832	3.02103	4.72711	3.19267	5.78363	2.59327	4.43504	3.66255	3.10973	2.47227	4.89466	6.94884	4.12948	5.46276	1.86639	0.903402	3.34024	1.25623	2.67968	3.13332	1.79699	1.80541	1.96528	0.720211	1.32128	2.00228	1.76462	1.54453	1.44419
Acc25407	69.3967	107.822	156.6	53.8421	59.3054	56.9521	104.784	36.8361	25.3995	29.0561	31.9962	34.2659	55.9141	44.386	36.3281	275.721	187.567	198.844	151.149	162.946	202.172	181.784	194.249	174.731	160.691	149.095	166.921	195.396	212.289	240.534
Acc23802	28.3936	22.1282	12.8187	9.94298	22.9915	28.1226	10.2439	2.97055	3.33148	0.849673	3.55941	2.24692	7.73184	9.92278	1.73216	40.9241	88.9817	31.6101	44.9602	13.8167	14.0507	13.275	4.18115	3.37476	3.88944	9.85978	1.21099	7.55744	3.17887	1.67459
Acc23803	122.71	106.198	103.381	132.894	162.769	179.434	112.17	114.761	122.171	59.8116	63.2962	55.5565	90.3987	89.7375	77.6203	52.6126	124.698	23.4756	59.3877	30.2911	44.3091	40.3286	54.26	52.574	47.9902	54.6725	38.9379	31.7079	51.0142	30.8887
Acc23800	0	0.24147	5.52069	0.10383	0	0	0.254157	0	0	0	0	0	0	0	0	3.45999	3.03149	6.18738	0.699596	5.36157	7.56813	3.35927	2.44752	7.7043	1.29101	1.67162	3.98704	6.20346	1.05836	8.42231
Acc23801	1.51994	0.693038	1.4177	0.747348	1.48127	0.491563	0.694282	0	0.388873	0	0.489327	0.16305	0.589285	0	0.265234	1.34874	4.31438	2.73305	3.10669	1.43119	2.59263	1.74063	2.47473	2.97938	3.31306	3.12697	2.33098	0.811565	1.90067	1.46669
Acc23809	82.3131	87.3738	81.8617	260.224	307.606	350.996	267.115	73.5925	94.2808	73.5671	48.7381	26.5612	41.5761	51.5145	40.3855	24.3673	32.3363	24.7572	48.6842	10.9717	25.614	9.27797	33.0349	16.4133	31.2801	45.5658	20.6923	5.05412	48.8992	9.08836
Acc16934	45.7177	49.7527	52.1249	79.0284	90.4018	77.2109	102.671	71.0047	89.5888	56.6562	50.8148	47.9286	54.0554	26.1003	37.2508	17.6356	17.4767	21.4276	20.7583	36.3277	22.3556	40.1442	23.0445	38.3512	27.8657	26.7877	32.2535	22.7839	20.4769	24.1843
Acc16932	2.97347	1.83577	3.30583	4.07085	2.91056	2.98813	4.0391	4.37582	4.98963	5.0324	4.58157	4.67708	3.56901	3.13508	4.34827	0.725903	0.209773	0.284783	0.515935	0.730199	0.786449	0.880762	0.618031	0.904561	0.905257	0.643537	1.68612	1.13333	1.08772	1.16002
Acc16933	7.0421	2.12406	5.11458	0.094426	0.126194	0.172344	1.78503	3.31581	3.32618	2.42068	1.37601	2.98329	2.30615	0.425424	0.996958	0.720364	2.24459	0.440839	0.237279	0.322995	0.187814	1.94989	2.6854	2.53392	1.32498	1.1096	3.67861	0.533042	4.56214	2.67662
Acc16938	1.97513	1.73076	5.27803	2.64057	2.20484	2.60115	1.1047	1.74718	3.05904	1.44122	1.22027	1.5632	1.54885	1.21547	1.08208	13.0058	29.6741	8.47795	10.8075	5.75618	7.93276	9.48746	9.80715	15.3201	14.3359	15.3804	11.286	8.77909	15.9248	11.3886
Acc20865	1.68944	1.81717	1.39912	1.95253	1.90552	1.82337	1.22876	2.92841	1.71538	1.70025	1.53446	1.276	1.66012	1.63978	1.48893	0.53953	0.300514	0.472839	0.831719	1.1499	0.60853	1.6147	0.81944	0.621068	1.05	0.923334	1.13844	1.0816	0.893173	1.89947
Acc20866	1.97261	2.06347	4.86277	3.73385	2.73155	3.14986	2.34579	2.53369	3.28988	2.86787	2.85096	2.35357	2.72936	2.7643	3.73581	10.1953	7.92363	16.8911	8.14586	10.2672	14.0468	11.0843	7.46889	8.97991	9.3158	12.0248	14.9196	10.0232	11.5477	12.5746
Acc20863	2.32767	1.89581	2.23911	0	0.217534	0.496711	1.40219	1.51966	0.731653	1.46715	0.686904	1.23752	1.76156	0.882346	2.42906	1.40206	1.12434	0.865532	0	0.92081	0.233052	0.212002	0.257459	0.105188	0	0	0	0.667483	0.377487	0.096574
Acc14798	55.4285	39.6795	43.2768	6.18467	4.47456	5.5305	18.3234	11.8589	11.6519	9.12684	12.0515	17.2752	15.0549	13.3916	13.8992	12.8725	4.20743	4.09983	2.38633	5.80136	5.73298	3.25715	4.38784	4.43687	5.69952	5.00521	3.86985	2.47373	8.575	3.9621
Acc14790	3.4986	5.30981	8.62426	7.13103	8.26899	6.7969	7.48754	7.85804	7.48454	7.28138	4.9293	4.16768	3.19505	3.30973	4.39723	10.7371	9.8066	7.16133	14.7974	17.3319	12.7008	20.8774	15.2005	18.1299	17.5167	16.0754	16.7164	9.75804	13.7458	10.502
Acc14792	48.5768	27.3827	60.2049	85.6247	59.8198	80.7543	30.4127	23.4853	18.8236	24.8984	20.4791	22.4408	66.4005	37.9177	52.0594	54.7599	43.6878	77.8684	62.4235	62.2933	79.156	64.8955	35.884	52.8157	30.4764	17.893	40.9994	98.8395	63.6896	119.162
Acc14793	0	0.850219	0.620823	0.238467	0.165211	0.141503	0.135999	0.203939	0.522181	0.209	0.250556	0.09713	0.544034	0.207848	0	0.594791	0.268424	0.696105	0.952486	0.763806	1.08297	0.586286	1.01006	0.633655	1.19527	0.78477	1.06684	0.686896	1.48833	0.859943
Acc15779	0.08247	0	0.606005	0.321677	0.151785	0.325201	0.408279	0	0	0	0.229323	0	0.19367	0	0	0.273983	0.788077	1.04805	1.23903	1.05219	0.859872	1.21445	0.792564	0.580755	1.86738	1.1455	0.851301	1.8315	1.64537	1.06784
Acc15775	0.45706	0.539405	5.96202	4.07186	5.56622	3.34764	2.08636	3.86375	3.45777	1.99876	2.76523	2.4923	2.8327	2.92226	2.57863	12.2098	16.4928	15.0135	29.2888	37.3422	19.6332	27.1701	28.8308	34.3223	25.6883	25.1076	27.1494	26.6736	22.9145	14.2928
Acc15777	0.880995	2.8604	0.775969	1.13034	5.97035	2.85715	4.36327	2.98573	2.60713	0.70787	1.98102	0.909437	1.16372	2.28017	3.16829	2.17992	1.85423	1.4594	7.13966	4.90122	9.37496	4.08257	4.79988	3.6038	3.5821	2.2241	3.11867	14.0047	7.06844	10.1256
Acc15776	9.83497	13.9186	10.0985	15.2134	12.5034	11.6325	16.3227	7.14116	6.68336	8.75444	10.9066	6.56829	5.68771	10.5119	6.55352	13.5342	13.9921	30.6914	28.4338	27.4754	17.0918	24.1686	21.8188	8.24091	16.114	21.1207	18.6627	57.9508	47.0264	32.1233
Acc15770	13.8316	15.0256	13.1559	14.1013	10.1236	15.4357	6.97025	10.7597	9.01357	7.94098	11.1736	11.3027	10.0894	9.51645	6.94903	22.7181	19.9786	42.1249	24.1838	36.0075	56.3571	15.3167	17.3121	14.9301	6.10304	2.88559	8.31451	15.8289	9.16661	21.1299
Acc14425	0.214835	0.352828	0.644236	1.33963	2.0728	1.61582	1.51839	1.71992	0.719173	0.459984	1.65243	1.36247	1.34873	1.21206	1.65813	0.697085	2.74622	3.70198	1.77916	0.711455	1.45074	2.03275	1.22934	1.14022	1.95018	1.91685	3.13138	2.73459	5.80616	3.13643
Acc14420	3.54586	6.32374	7.11031	3.02825	3.06931	3.35955	3.03024	4.15024	3.91371	3.73321	3.59135	3.62217	4.41002	3.88594	5.12737	13.5784	11.4634	16.4372	15.6123	17.8893	16.3574	25.4184	17.5155	18.6151	15.936	12.8853	18.5885	22.9002	20.544	21.3823
Acc17683	3.86761	4.07076	2.9162	5.36438	3.25563	2.99351	7.85448	1.14272	1.51554	1.96925	3.62374	0.621097	4.09305	2.14393	2.51055	0.388565	0	3.70857	2.41117	1.81229	2.46047	0.756176	0.36008	1.63989	0.209175	0.337421	0.767875	1.52456	0.415169	1.73049
Acc17680	36.0779	36.8304	46.0452	86.8345	69.8237	79.3329	27.81	17.0084	25.7979	15.3463	17.8038	11.0262	20.2261	8.54038	15.567	73.0345	101.796	56.1573	95.9613	38.675	84.7102	35.4374	48.1865	42.7576	56.7188	86.2636	48.9782	42.3577	56.5421	36.6056
Acc17686	11.0557	10.3328	6.1633	7.92423	8.56667	12.7764	8.9157	6.96489	11.0361	6.97515	4.5944	5.99505	11.6195	5.07728	8.20695	0.658583	0.155586	0.330083	0.288994	2.17871	0.938921	0.672765	0.82537	0.801883	2.20686	7.32753	8.21013	0.118537	13.7351	0.455829
Acc26155	1.71216	1.21693	5.35949	1.37464	2.34566	1.43609	1.88489	6.88498	4.75634	4.88606	3.29959	4.97231	2.57377	4.23714	3.69923	5.21868	4.37454	5.7148	7.00685	8.96934	7.3936	12.7111	11.7006	13.9933	16.3102	13.722	18.2564	8.258	10.2667	8.657
Acc16486	9.06563	11.6447	6.48886	23.1063	23.8893	24.5506	9.93694	11.3034	13.2819	9.68468	9.08541	8.95227	8.57556	8.64409	6.87648	6.95801	11.2375	5.48285	4.39414	5.71013	3.70057	4.7107	4.18995	4.46663	3.33579	3.77229	3.81055	2.64712	2.52773	3.83763
Acc16485	1.90304	1.30091	3.72842	1.02415	0.419149	0.751093	1.09529	1.63478	1.26883	1.21899	1.1564	0.899044	1.13613	0.947482	0.924532	35.9928	37.0565	55.7076	31.9294	39.8363	28.847	10.7467	7.24193	8.45954	5.46343	3.18041	3.76376	9.21004	2.9263	9.87015
Acc16482	0.47613	0.466694	0.714472	2.52071	2.96659	0.865757	2.28344	0.69383	1.88701	1.20083	1.89107	1.07684	0.345135	1.13684	1.38711	1.23986	3.14431	4.52741	4.58621	7.2522	3.88427	2.18166	2.16079	2.09484	2.84532	4.08339	2.34006	1.04952	4.63804	1.75339
Acc16481	20.2539	22.2629	236.956	35.5093	30.9899	28.2655	22.898	12.7108	14.3321	20.0721	21.8728	19.1125	31.7242	18.9196	19.1954	96.1363	95.2536	147.91	160.758	256.57	213.175	195.851	203.662	259.073	359.693	283.068	328.98	397.841	233.873	477.653
Acc18931	10.9132	11.6225	8.42865	37.686	25.252	29.4895	22.2529	11.2993	10.5142	14.8046	10.7277	14.6542	20.1084	25.5704	23.423	3.82363	3.84884	1.98713	3.15329	2.99469	6.20533	1.25211	7.32211	2.99482	7.64216	9.89081	2.80144	1.24671	8.28914	0.880384
Acc06470	1.49186	1.44192	0.959917	0.588505	1.10679	0.992487	0.896792	1.29305	1.8669	1.41294	0.767329	0.977041	1.77137	2.05501	1.45646	0	0	0.058632	0	0	0.144262	0.233877	0.040099	0.077654	0.048437	0	0.131738	0.149687	0.058864	0.324769
Acc16158	16.0054	16.0271	9.97118	5.16971	5.57977	7.9348	6.12063	5.41878	4.57453	6.61893	4.16735	5.22891	7.39458	7.44031	3.75458	5.5217	15.332	6.99131	2.30454	3.55968	3.67574	1.92818	3.11298	2.20268	2.7169	2.84589	1.42581	3.47849	8.21256	2.58782
Acc18688	0.28743	0.257845	0.505679	0.356305	0.467454	0.096106	0.052965	1.86348	0.610429	1.71424	0.934671	1.00567	0.655625	1.04933	0.921647	0.29073	0.207064	0.397342	0.489968	0.774757	0.955287	0.692666	0.530154	1.13742	1.2773	0.905226	1.80866	0.841203	0.8182	1.04927
Acc19082	7.66453	7.51209	11.7177	22.9317	27.1738	24.8822	21.3187	46.9118	41.7034	43.4358	35.7355	32.658	23.5728	31.7145	30.2311	6.24899	5.06508	4.15377	10.586	16.7529	18.1739	17.8582	27.7435	30.9499	27.1614	26.3374	30.4899	9.91953	17.4784	15.9391
Acc19084	11.3363	16.4419	11.2257	8.07492	9.44267	7.55927	10.757	32.3052	24.6795	31.0394	20.1626	20.1207	10.944	15.0568	15.159	35.9415	31.4225	40.0949	17.6429	14.0163	13.4771	24.6186	26.6454	33.1427	31.6102	32.5142	41.9349	17.4837	17.3702	14.6057
Acc24419	80.882	66.7498	47.7458	25.1398	24.9377	31.0396	36.8378	38.3406	32.6665	45.0148	48.4512	52.5444	55.5398	56.9474	54.6337	18.1554	20.3703	20.4955	9.56596	7.78915	7.77103	13.4372	8.44438	10.009	10.9187	11.9176	11.6969	11.0898	12.3992	11.638
Acc24411	34.2578	41.8372	22.1066	55.9322	79.9193	68.1425	54.8069	32.2845	33.0021	31.1239	22.3955	19.7779	22.3257	27.476	17.3237	6.64968	7.52499	8.15962	14.0617	10.4151	12.5012	13.4163	14.5314	14.9478	20.8726	17.1443	19.4288	13.3728	9.7691	11.7043
Acc24413	157.971	149.5	154.76	192.911	144.149	167.737	138.008	177.833	136.927	191.351	229.68	240.6	225.355	305.762	252.829	57.5478	56.4513	57.7562	70.5019	81.7712	59.9049	83.2812	58.4908	54.7494	85.7705	70.4283	76.6896	143.23	71.6335	132.316
Acc24416	7.18282	2.79271	6.48769	12.1864	17.2719	32.9233	27.0643	9.23013	18.3237	25.9253	28.6649	10.9119	8.53229	12.4134	23.0992	48.0383	93.0941	30.9379	41.0523	9.89167	25.0596	4.54326	35.9706	22.7939	30.0862	53.241	24.3286	2.80827	68.2054	3.87125
Acc19335	3.00897	3.83339	3.78074	3.27006	2.7075	1.75801	3.89828	1.89434	1.53287	1.69015	3.18393	2.90463	9.91613	5.3971	3.33443	3.19535	3.66288	22.1966	11.1644	17.0235	19.5815	6.34549	6.72274	5.76345	3.49612	5.52517	6.02486	14.8867	6.16123	8.36341
Acc19336	24.836	25.698	16.037	2.08929	4.01623	3.40374	3.82731	3.03019	2.75716	4.41874	2.75678	2.4577	1.35634	2.1507	2.48164	20.2111	25.485	21.6902	8.65433	6.67153	6.97346	2.63666	8.72528	3.96041	4.14212	4.00827	3.12015	2.21672	4.32772	3.05081
Acc07702	10.6609	10.3118	7.79915	18.5137	8.92746	8.26844	11.9052	16.2676	14.6312	16.2198	14.5839	13.9542	12.781	12.5217	8.95528	2.63153	2.20384	2.65449	3.22793	4.71594	4.60039	3.91244	6.06639	7.81573	10.4637	8.41722	15.3665	2.43984	8.62481	2.87465
Acc07701	8.1697	10.2757	12.5393	8.77291	8.49226	8.48605	8.39069	14.9029	10.9123	14.9277	9.87263	10.8541	10.302	10.2476	10.1466	22.5139	19.0695	42.9675	32.677	38.7805	36.0337	37.6893	25.5453	34.2998	29.1339	22.5965	29.8482	37.2359	22.3624	29.759
Acc07707	2.39202	2.86728	3.04635	2.55856	1.68965	1.67504	6.22788	1.58049	2.01178	3.86997	2.82503	1.63765	2.37236	0.749642	1.69228	2.22785	2.1595	8.89777	4.38445	5.65438	5.06793	4.93375	2.88088	1.86726	3.27513	3.97445	4.23932	6.91925	9.1735	4.60074
Acc07706	0.229871	0.469075	3.04872	0.458461	0.751289	0.322003	0.684065	0.250585	0.360218	0.105736	0.346901	0.162032	1.48032	0.887871	1.77084	2.67977	1.87303	1.79003	2.43408	1.99886	1.65351	1.95497	1.68776	1.32872	4.38117	1.22852	1.24989	6.71171	6.43863	13.3491
Acc09561	17.3726	14.3374	36.0297	21.0706	14.271	16.4233	23.4803	34.4433	23.7565	46.7709	33.9792	34.8509	28.218	46.1051	44.5569	36.0896	30.3414	35.8008	37.4141	44.2349	45.0098	43.1141	51.2528	43.1204	58.7863	50.543	48.0759	76.1226	63.7085	67.3876
Acc09563	4.16626	10.0485	7.91923	24.8767	17.3213	16.4378	17.8083	2.95873	3.71768	6.60936	4.39412	5.59208	3.47439	2.2573	1.39003	1.64387	1.11869	6.316	2.9748	7.49892	6.33474	1.53828	2.08164	3.61024	1.87208	2.20443	3.09524	1.99846	0.321069	1.12893
Acc05412	0.944161	2.79557	6.59091	1.76099	2.16351	1.75176	5.69681	1.24278	0.94993	1.65141	0.904383	1.28822	1.95664	1.42854	1.382	10.1117	6.77974	8.2648	5.22524	8.66623	7.69346	12.0074	9.21151	8.60498	9.74046	7.50837	12.9883	10.4099	10.2764	13.381
Acc05416	3.16479	2.10338	5.48024	5.11135	4.15481	3.70507	3.3073	4.71253	3.05977	4.22201	3.90404	2.96888	4.2459	4.04768	3.87642	2.1497	1.72997	2.71148	3.01538	7.04699	5.88223	6.3355	8.80554	13.5364	9.13464	9.08043	11.1412	5.4602	7.33741	6.82111
Acc09293	16.7125	10.2077	13.2748	46.5957	40.4619	21.3256	22.7659	6.69405	13.0938	3.43106	3.87043	3.28044	3.99208	0.869976	2.78852	3.13114	3.19396	5.59429	14.6141	24.989	10.9788	14.8378	9.30063	18.607	19.115	12.0894	18.7786	5.71892	8.48266	5.31305
Acc27159	1.92566	3.05119	5.64981	171.514	147.253	245.511	9.20551	9.6936	18.4848	17.6985	6.14577	3.74244	6.82906	1.81862	8.06305	1.67782	3.17366	0	1.05844	5.66819	15.7038	3.05834	7.0605	2.37362	45.424	110.605	75.8129	1.50795	63.349	1.61051
Acc26603	517.673	595.541	1329.51	913.697	799.475	916.907	738.917	588.566	530.148	907.236	1167.86	996.543	1726.81	1594.84	1836.9	1022.37	951.247	978.96	1160.01	1168.84	1549.63	925.829	1416.96	1106.67	1499.27	1349.02	1290.41	3024.2	1881.16	3003.91
Acc11065	33.6296	23.1294	28.8879	3.54611	2.87229	6.77542	1.54239	2.57567	1.02674	0.518925	0.29456	1.13282	5.02692	5.84839	5.75655	133.113	104.718	129.578	45.621	40.0867	29.5656	33.0683	13.8585	13.6973	12.2362	10.1269	8.50047	36.2328	9.30638	28.8335
Acc00168	9.92429	10.8998	9.00208	19.2163	18.9768	17.317	10.125	23.1438	17.2551	19.9308	20.4711	19.5872	19.2715	13.7897	23.6106	1.45775	2.0626	3.36791	3.8939	5.28513	3.71887	2.99708	3.67546	4.88103	3.06331	5.59068	5.44812	4.3452	3.20309	4.16106
Acc00169	1.34959	1.33387	0.746607	0.962276	0.930353	1.45381	0.994796	0.487429	0.214813	0	0.563506	0.393232	0.538172	0	0.333595	0.60231	1.41508	8.43393	3.15635	3.41857	3.76978	1.92941	0.86946	1.52685	1.24215	1.04597	1.85005	1.40133	1.28553	2.749
Acc27155	3.50577	5.41372	11.7531	324.754	355.934	363.169	100.253	210.801	560.199	50.1905	25.4765	24.439	16.9477	7.12445	16.7419	9.59087	10.3751	5.48238	71.3893	440.238	346.017	173.58	588.077	388.035	160.149	408.762	414.966	64.5843	332.836	24.6986
Acc27156	1.74009	0.716	1.95144	139.782	201.415	202.369	11.9874	23.9681	86.5034	9.69389	3.54375	2.64865	3.78108	2.54192	3.85791	0	0.351045	0.236828	0	3.94836	13.2469	0	3.79305	0.975681	4.70005	13.6593	14.5074	0.31515	14.0576	0.474502
Acc11066	1.22269	0.791358	0.467874	1.34067	2.24208	2.16883	1.76524	1.84235	1.42057	1.2793	1.90431	0.98159	1.31843	0.386035	0.530572	0	0	0	0	0	0.039415	0	0	0.044835	0	0.134342	0	0	0	0.037539
Acc01415	0.268262	2.43382	1.04147	3.07408	4.18912	0.554496	2.19848	1.36008	0.323543	0	1.37415	0.445111	0.956453	0.391966	1.11501	0.358267	0.325727	0	0.349181	0.199778	0.326648	0	0	0	0.28798	0.5636	0	0.160185	0	0
Acc04420	1.96142	2.67577	2.70218	2.67319	1.97207	2.58174	3.20342	6.82024	5.39119	9.0872	10.735	8.71468	8.48623	11.8838	11.8893	1.57751	2.036	1.53384	3.78568	2.08699	4.16943	2.09096	4.12279	3.17987	3.75549	4.76555	3.8162	4.60237	7.23709	5.24317
Acc02140	0	0.29564	3.16172	0	0.73426	0	0	0.291705	0	0	0.126298	0	0	0	0	11.2485	0.837371	1.49827	0	0	0.175056	0	0	0	0	0	0	0	0	0
Acc09918	0.246003	3.91844	0.733051	4.7039	3.9598	3.76648	4.18004	0.615777	0.64432	0.67065	3.15203	2.36002	1.75748	1.47203	1.36303	8.82133	9.70852	32.7024	21.7934	28.8007	32.6844	15.5857	12.3189	19.7003	12.3479	13.8914	14.2329	23.1495	13.0558	28.164
Acc09914	11.0876	6.297	7.31725	2.72246	1.5086	1.97141	1.93281	2.77483	2.78879	3.32818	2.32775	3.15718	1.67146	0.792724	2.94227	6.66147	3.38012	5.38413	1.62235	1.92243	1.7314	1.33426	1.22428	1.05732	2.03829	2.31965	1.88558	2.04926	6.29326	3.06571
Acc05676	4.44861	4.53335	3.54137	35.6208	27.8212	23.0417	17.2213	16.2197	15.9054	10.1056	6.74831	4.97331	5.23358	5.13847	3.4797	3.29283	5.36468	5.97719	7.95127	6.53242	13.7744	5.47788	10.8934	8.14062	11.1075	15.3136	8.75112	3.53067	8.61617	2.56621
Acc09913	0	0.197324	0.090892	0.435158	0.125902	0	0	0	0	0.368389	0	0.303311	0.410463	0.381086	0	0.337858	0.201841	1.19453	2.29357	1.58628	2.0665	0.918782	0.661653	0.887313	1.26097	1.16672	0.346711	2.15216	0.576381	1.53785
Acc05679	42.393	35.6482	27.0059	29.5916	23.909	22.3858	31.966	42.3831	27.3941	36.2404	44.8628	46.8995	64.1431	59.2004	57.1402	14.9249	13.8736	24.6792	16.0794	19.9163	19.4531	18.5601	12.952	13.6525	13.4372	8.57377	13.8227	22.5123	11.7101	21.6019
Acc06137	5.0018	7.69713	9.62493	51.1351	84.2822	39.1598	145.084	79.7889	88.524	71.0223	51.6589	58.1093	51.7732	11.341	11.8391	3.6314	9.94409	13.7454	33.2041	38.7421	24.1874	64.318	31.9259	50.1015	42.0935	56.0855	22.6645	73.2764	68.4279	54.793
Acc06135	0.264228	0.35585	4.51784	0.243042	0.262604	0.05937	0.148289	0.572184	0.383311	0.199911	0.144652	0.167632	0.459648	0	0.097661	0.43807	0.495576	0.213787	4.22562	6.67084	4.5048	6.92432	5.00412	10.2233	9.08882	5.10154	8.67829	4.27329	1.60018	7.70613
Acc30365	0.932087	1.2854	2.84233	1.19939	1.20057	0.920772	1.57714	5.6929	3.50985	5.19634	3.93784	3.29884	2.67577	3.49521	3.73889	3.1484	2.96617	3.91421	3.06947	4.23638	3.62804	5.23592	4.5401	4.57362	6.50392	4.13408	6.59087	5.31856	4.07033	4.89771
Acc26768	4.70835	5.38453	3.64292	3.20592	2.18991	1.18574	4.90196	1.1365	1.3054	1.41542	1.91291	1.61446	2.38618	1.63427	0.883197	1.18873	7.14048	2.16617	0.613756	0.826281	0.715317	0.847292	0.905548	0.566346	1.03274	1.18866	1.11992	0.930669	1.0525	0.273906
Acc26761	0.9137	2.62011	0.78625	1.42783	0.608297	0.791262	0.562231	0.536315	0	0.402442	0.620751	0.286965	0.100431	0.690406	0.325695	0.674855	0.742586	2.90066	2.68384	1.66131	2.12162	1.66667	1.12562	1.64341	0.601565	0.539013	1.00083	1.15179	0.237569	0.624225
Acc26763	0.539502	1.04627	1.02773	1.72732	1.6958	0.927694	0.806929	1.01226	0.461572	0.436508	0.627842	0.361521	0.40011	0.276062	0.500269	0.334644	0.638804	3.50709	3.58545	2.45211	3.09425	1.35437	1.52784	2.79688	1.14485	1.52166	1.01655	1.25642	0.564708	1.09015
Acc26766	5.84282	7.10126	8.5717	6.99219	10.8527	8.43672	9.02504	22.5412	17.3655	16.2383	20.3852	15.2335	13.9679	24.6673	22.7322	36.5999	35.2751	12.561	34.0659	24.1076	16.2276	32.2173	37.1432	18.8118	31.6957	21.2939	24.3833	36.2398	36.9415	26.7093
Acc30989	57.821	80.9851	97.4762	55.4967	60.311	59.8531	133.708	28.3188	28.1223	31.8943	30.1009	45.1281	75.3931	43.7356	41.5607	99.9009	82.248	91.0932	79.9369	94.0241	134.748	115.705	163.979	164.557	146.528	166.328	202.561	94.1413	325.742	122.715
Acc23684	562.272	659.403	236.745	261.015	203.693	209.87	168.471	358.048	235.753	206.763	320.327	391.461	404.306	659.559	491.581	86.2472	105.392	177.264	70.2575	82.0343	55.8261	56.4901	29.9633	41.5493	27.2235	27.9033	33.1744	86.4832	16.9368	36.7486
Acc23685	83.2166	64.6066	40.6226	6.24748	5.51714	5.63243	3.73931	35.9906	12.3214	13.6284	20.5818	30.7433	48.061	42.0891	54.8638	5.92246	10.0663	11.797	1.69515	4.54083	3.11651	2.73326	0.545034	1.8028	2.20966	1.18096	1.95085	6.03085	2.86593	4.54467
Acc30983	7.46233	7.54218	7.25544	1.91069	1.2281	1.95418	1.14453	1.38868	1.44069	2.25325	2.66462	2.0959	3.61515	1.60979	3.51124	14.4591	13.4642	11.3245	8.55723	11.5023	8.35587	8.69214	6.2062	4.83122	7.5154	5.09987	4.59059	7.85787	11.0463	8.74636
Acc23689	0.203119	0	1.88847	0.335632	0	0.169904	0	0.411869	0.313785	0.090603	0.179723	0.145025	0.507945	0	0	3.48822	2.73243	5.92816	2.54811	3.05605	4.08501	5.43135	4.7271	3.0517	3.97206	2.89265	4.5074	4.39923	4.77064	5.15011
Acc30987	0.430086	0.62911	0.979328	0.75677	0.368775	0.24178	1.50003	0.619668	0.746106	1.14157	0.596977	1.31551	1.97286	0.762205	1.69617	0.227025	0	0.340614	0.542083	0.186051	0.213839	0.593129	0.362932	0.067	0.255404	0.361994	0.139147	0.564992	0.380143	0.375403
Acc30986	0.303043	1.01616	0.724368	1.08316	0.741954	0.677763	1.26067	0.943718	0.789697	1.00836	0.481822	0.488888	1.46311	0.774102	0.411065	1.02857	2.08272	2.30375	4.68027	2.17571	2.35444	1.64259	0.858628	1.59609	1.93354	1.28973	1.04276	1.21089	0.906559	2.80316
Acc30984	1.17286	1.86318	4.62435	2.89005	2.7702	2.60278	1.54939	1.56443	1.50837	2.07064	1.98686	1.39915	2.61018	2.21568	2.48665	7.3881	5.82705	7.89073	8.25187	6.69931	6.96596	5.54063	6.97942	5.30344	5.9513	5.48606	4.57118	6.91262	5.58447	5.64162
Acc09008	47.4476	47.9931	26.0814	3.38478	5.30612	7.35455	13.7036	21.4927	15.6263	22.3725	25.517	23.7209	13.6602	20.8327	20.349	4.19238	5.08702	1.97996	0.18974	1.30666	1.51427	2.10045	2.1955	1.94672	1.34502	1.68526	2.31089	2.61901	2.48776	3.45742
Acc09007	0.496743	0	23.6236	0.346474	0.99145	0.351172	1.20093	0	0	0	0.443974	0	0	0.30408	0	65.5393	65.6268	83.6936	52.7535	69.2361	74.6837	59.7472	60.6509	80.4363	72.584	81.5889	86.9721	62.2706	81.4357	55.661
Acc09005	192.528	181.551	108.582	66.9211	40.6115	68.5072	105.191	66.3826	38.8914	71.6055	104.659	99.6574	94.6131	117.116	109.431	23.0789	19.6762	8.42298	4.02669	3.74909	4.13589	5.27697	4.96216	2.90555	4.09229	3.44906	6.75653	11.473	8.2016	15.4663
Acc09002	1.81767	1.6748	0.661912	3.77407	3.05972	3.15785	1.70961	2.42102	3.79798	2.45389	0.561214	2.11939	2.63468	1.41014	0.339516	0.532088	0.743186	0.794933	0.762193	0.658918	0.526617	0.798567	0.786312	0.899078	0.748294	0.300184	0.126234	0.190723	0.166552	0
Acc20086	0	0	5.3625	0.090615	0.165409	0	0.484909	0	0.118885	0.270013	0.047436	0	0.218087	0	0	5.19729	7.07445	8.13738	14.3067	12.5906	8.47075	11.5589	12.4525	11.0465	16.1407	8.9282	12.9688	13.3659	7.79512	12.5272
Acc13537	78.7753	87.0913	42.5231	92.9505	93.9467	98.1012	99.857	74.7743	55.1475	77.3239	71.0995	63.7497	73.1746	76.6981	66.898	8.12541	6.97304	7.88742	7.05515	9.6074	9.79518	11.4162	10.2762	10.8389	13.6693	10.5441	11.0018	11.176	11.2803	11.309
Acc33185	33.5147	33.3041	19.5631	60.4636	71.0231	65.3698	26.8562	49.2355	47.4853	25.3071	18.2708	19.6958	29.5955	21.1272	18.2444	7.74125	8.67844	6.60331	11.535	11.6483	11.6787	9.4733	10.4333	9.37997	9.32408	13.4842	9.91308	7.52252	7.96872	8.22727
Acc33182	6.43071	10.723	14.3437	8.75048	6.01919	3.07456	3.78432	25.4436	21.6765	16.369	15.1488	11.1974	6.67733	12.2422	12.4053	15.8211	18.7344	13.9324	20.5596	16.0331	16.2383	24.2319	24.3095	32.2596	24.3126	16.5292	32.3814	11.8645	14.9208	10.743
Acc13530	7.16845	8.13825	20.8911	6.84048	7.48238	9.10721	7.68348	3.71046	4.89933	4.53966	2.16935	4.54942	5.20884	3.27535	4.95157	45.7559	44.6406	48.057	28.2014	34.501	39.3664	26.8914	26.9438	33.7501	22.8848	24.2544	29.944	20.9632	22.0152	21.4776
Acc33180	3.79576	2.51926	1.38024	4.05332	3.41015	3.90909	5.46751	7.01958	7.02612	8.49362	7.35433	6.46721	6.3922	4.61451	6.85014	0.184584	0.241178	0	0.172015	0.284467	0.173314	0.32469	0.165664	0.272822	0.186253	0	0.375034	0.140167	0.305667	0.211889
Acc13532	45.4519	37.7437	19.5806	0.478686	1.0424	0.170049	8.39656	12.4718	6.63459	7.2795	7.43655	10.5659	7.62109	5.91582	6.04533	3.86448	4.12336	2.64266	0.244546	0.069301	0	1.71763	0.690461	1.62257	1.28377	0.883389	2.04978	2.329	3.16298	2.8127
Acc28654	4.04251	6.56533	4.68348	94.5587	69.5047	64.2769	38.6968	30.5824	59.3381	26.5635	12.4009	7.77373	10.2409	13.237	8.09803	0.310967	1.51631	1.22412	4.60272	6.87315	9.45148	6.33315	4.91763	10.8004	16.076	15.2995	17.3452	1.49667	13.0424	3.27007
Acc13538	0	0.197854	0.243031	0.362217	0.75463	0.587615	1.12885	0.130107	0.330118	0.217705	0.272584	0.090985	0.681113	0.306079	0.494481	0.995771	0.984701	2.70289	1.01451	0.640604	2.63496	0.816418	0.578999	0.929925	1.36916	0.810485	0.826131	1.63454	1.55803	2.50402
Acc28650	2.19543	2.67182	2.10341	0.882706	0.834142	0.650289	0.385582	0.879793	0.947503	1.92439	1.51619	1.18826	1.41258	0.899345	0.390907	1.59144	2.52675	3.70069	0.984299	1.52921	0.687658	0.893322	0.660155	0.93428	0.654667	0.387743	0.43139	0.880367	0.641696	1.295
Acc21932	0.286373	0	0.426999	0	0.228351	0.102911	0.209522	0.620374	0.535228	0.407999	0.254702	0.516362	0.158013	0.436321	0	1.62343	3.59794	2.14741	2.03645	0.776607	0.913441	0.87952	1.02481	0.892552	0.531433	1.59424	0.468044	1.2336	0.595723	0.467967
Acc21935	0.496179	1.23883	0.514397	0.337598	1.26897	0.273856	0.800146	0.038929	0.054706	0	0.480383	0.190457	0.114003	0	0.12635	0.755531	4.48348	5.92556	2.8533	3.852	3.89531	2.6381	0.871297	3.20558	1.07754	0.308991	1.1964	0.6479	0.929331	2.2897
Acc21936	10.4046	15.9236	9.95764	14.2885	8.16912	6.77697	7.48485	10.3006	8.68508	2.88682	2.60196	3.88019	5.93804	0.91695	5.13804	2.30747	3.47693	13.1044	1.14178	8.78968	12.4319	3.78033	6.16719	11.8065	1.53864	2.75826	3.79938	1.68713	1.15379	2.63271
Acc21939	1.58266	1.19328	0.567704	0.827944	0.281356	2.62035	1.30982	2.99655	0.824028	2.4801	2.49468	7.16194	76.1908	21.7168	3.5151	0.64781	0.41375	1.14305	0.523312	0.904419	1.46995	0.125203	0.532507	0.862792	0.758165	0.4009	0.820765	1.2208	5.40158	1.31512
Acc20332	41.1388	40.8475	22.0891	9.85051	19.3237	15.0448	16.1237	18.423	14.5337	22.4645	17.9734	15.9076	14.8253	19.2152	16.578	17.8735	21.4023	12.5429	5.7933	8.13802	6.30353	7.3863	7.84498	6.6744	8.80087	6.10744	8.11395	9.05408	6.87856	6.18057
Acc21686	180.124	162.943	311.236	49.5165	47.528	52.9134	173.181	192.86	182.156	214.389	237.605	337.285	270.283	232.272	253.353	162.737	74.0453	95.279	24.6116	39.5083	29.9029	216.313	116.109	127.578	158.978	79.9548	177.515	272.684	239.925	278.227
Acc21687	3.50981	4.88228	4.46312	1.05516	1.36305	1.26741	2.01175	2.36795	1.20484	1.87298	2.60573	2.41464	3.09422	2.58589	2.61862	6.37965	4.35781	8.68064	4.7995	3.96196	3.04545	5.02228	2.47589	3.42547	3.94272	2.02286	5.71948	8.48474	3.20685	6.86085
Acc21683	125.742	140.052	82.4908	88.9409	69.4606	104.886	60.8166	52.3329	40.9923	55.0696	70.6698	71.3767	94.2756	86.8971	66.3253	79.6877	63.7574	180.652	104.912	105.237	130.567	45.9893	60.9481	45.1189	28.3667	23.4685	27.5502	79.8389	32.5489	46.4638
Acc25309	0.759547	1.10613	0.615929	1.26862	1.78775	2.45481	0.403848	0.656946	0.541338	0.420032	1.36776	1.69109	1.22743	1.83516	0.984195	0.294336	1.19681	0.482804	0.38328	0.254347	0.089991	0.31182	0.225219	1.01478	0.169476	0.414123	1.11868	0.547878	0.739865	0
Acc25303	52.5207	47.7555	83.0983	114.028	74.1592	87.1253	77.9478	52.4156	74.2423	62.1245	35.495	34.3494	34.8944	39.3228	32.6345	79.4519	106.554	44.4819	177.807	211.057	152.458	185.723	229.783	200.703	266.167	220.676	185.386	134.626	190.283	130.103
Acc25300	0	0.282613	0.703896	0.116741	0.082006	0.18092	0.371086	0.868092	0.243582	0.73593	0.599087	0.750598	1.03658	0.605307	0.69892	0.551868	0.589036	0.539359	1.00291	1.77703	0.756074	1.05423	0.916988	0.808751	1.07773	0.871986	0.959185	1.16722	1.55811	1.03582
Acc32272	0.946592	1.21373	1.12932	0.988423	0.879651	1.16896	1.53709	3.87833	2.3986	3.78474	2.55186	3.01821	2.34977	3.10512	2.81898	0.578315	0.313608	0.412361	0.395793	0.849934	0.159681	0.705402	0.459707	0.345709	0.611259	0.401134	0.816729	0.766387	0.846944	0.918834
Acc32270	2.42879	1.74804	1.28053	1.01893	0.842249	0.918196	2.8893	0.296768	0.419452	0.26287	0.54946	0.922298	1.62216	0.173045	1.10864	0	0	0	0	0.0776	0.099074	0	0	0	0	0	0	0	0.117676	0
Acc01352	16.2868	23.5945	11.4326	12.6929	15.9119	10.356	10.8557	16.3603	14.0837	14.7156	16.8941	18.7596	18.459	17.5386	19.3806	1.48022	1.27975	1.86116	1.68949	3.26625	2.76258	2.25109	1.66169	2.72532	1.65375	1.53831	2.67799	2.98532	3.20863	2.9528
Acc01350	0.540563	0.466923	0.891419	0.676614	0.910304	0.605819	0.748886	4.41278	1.90454	2.46774	2.49383	3.3369	1.87803	3.3495	4.20196	0.671985	0.199482	1.22502	0.678021	1.33306	0.482432	0.788089	0.95934	2.00168	1.48805	0.650618	1.52317	1.27257	0.967882	0.651199
Acc16015	7.30425	7.59185	9.64563	17.0042	18.1929	15.0549	10.0513	19.9911	19.4026	15.4759	11.5779	10.8804	11.3464	13.6838	10.6242	7.20066	9.78569	10.8847	13.6477	17.1588	16.6801	18.8374	22.8243	31.7502	31.4029	30.6781	37.4137	13.7339	22.5597	16.1514
Acc16017	165.033	150.403	97.8783	87.1909	71.3209	98.8949	104.721	57.0485	62.5307	60.8193	76.8716	69.1117	97.5359	70.3738	84.4247	47.6104	46.7055	44.602	39.1894	41.7275	35.5962	32.8895	29.5359	28.6819	30.2823	21.3354	24.5659	48.1109	24.6028	42.7338
Acc16016	25.5944	28.7364	17.1452	25.6289	26.0336	21.2804	24.2761	26.0851	20.2595	31.8823	23.2274	25.6586	24.7459	27.2281	25.0984	5.50608	6.01746	6.6595	9.99013	13.7791	8.8098	15.8875	10.7973	13.8575	14.6564	14.813	14.1402	13.2779	10.2827	11.4946
Acc16011	3.80288	2.76406	2.04029	14.6452	12.3936	15.843	9.29569	14.7302	15.6326	15.157	11.8362	12.5424	9.62125	12.0106	9.43195	0.811199	0.986687	0.248686	0.913489	0.391735	0.469495	2.13004	1.37993	1.12142	1.67939	1.54564	1.70732	3.29538	3.59664	2.20166
Acc16012	1.51076	1.11235	1.9226	4.48865	4.70977	2.49657	4.7593	2.22873	1.21295	1.70413	1.70657	1.21473	1.33849	1.91049	1.13054	0.447548	0.429159	1.17714	1.44934	2.11053	1.89142	0.727004	0.731012	1.05729	0.780225	0.848143	0.968025	0.638903	1.28721	0.837732
Acc16018	92.0202	101.082	51.9229	60.9369	59.3083	58.5448	67.3401	42.0548	33.9535	44.9995	42.1267	42.6571	47.4684	44.5132	42.5873	6.58838	9.44439	12.1705	9.84427	12.9661	12.4074	12.4218	10.0524	12.681	10.0407	8.21837	10.2386	14.2314	11.6045	13.7876
Acc22653	2.48241	1.47655	1.85589	2.21106	1.84702	3.22826	1.65895	1.61168	0.777507	1.5539	0.839037	1.8586	2.11186	2.44226	2.49417	0.079126	0.299558	0.521184	0	0.513114	0.474164	0.787324	0.38225	0.3535	0.095859	0.240534	0	0.440591	0.46156	0.53646
Acc22654	5.37585	6.99705	47.8698	6.72153	10.787	11.312	6.50017	2.76865	7.03795	4.08978	4.76151	5.23799	6.7979	1.49779	3.37945	99.4195	101.752	115.019	86.6997	106.677	129.204	84.0849	84.8515	102.849	73.7136	75.0885	71.6348	79.6517	65.6055	100.976
Acc22659	1.85663	2.62715	1.63024	0.511966	2.81524	2.65323	1.04367	2.03216	1.30176	0.760081	1.86406	1.98124	1.42239	1.96219	1.11428	1.8151	1.97295	1.96462	6.98677	7.40109	3.51091	5.59955	3.57997	4.37373	3.93081	4.28169	3.41413	4.09805	2.73858	4.68099
Acc31613	6.95136	5.49376	2.28044	2.86621	5.67847	4.47174	3.13144	6.67049	3.86826	0.743349	4.13145	4.21204	7.08023	10.4472	6.65604	0.059723	0.111844	0.14312	0	0	0.079189	0	0.057772	0.19727	0	0.33518	0	1.33821	0.112508	0.5885
Acc08959	0	0	0	0	0	0	0	0	0	0	0	0	0	0	0	1.25427	0.787981	1.90039	0.447955	1.10358	1.6241	0.74097	0.549156	0	1.98272	3.47754	3.90809	1.70326	7.3624	1.26259
Acc17940	116.121	119.35	83.8676	69.3609	29.4952	41.4439	24.8238	9.02741	10.7028	6.47399	17.4753	16.5577	47.1089	23.134	25.0182	39.8048	37.2657	46.6955	45.3479	20.3883	42.5736	9.50564	10.9554	15.6535	9.7847	12.1486	8.18611	21.1424	7.0683	23.922
Acc17941	34.4506	45.4697	17.1305	10.0667	5.05097	16.6465	7.1597	16.8678	10.7878	5.49754	3.48887	17.2505	17.2825	11.575	14.386	3.72147	2.13811	40.5903	9.70379	14.4645	13.7319	11.486	4.16643	9.23475	8.35887	1.80776	5.38885	46.3125	3.84562	10.9098
Acc17942	14.7691	16.1722	17.398	9.95126	15.3521	15.9625	19.8253	27.2707	24.8354	59.7462	98.5741	62.8266	54.2238	96.3589	79.7477	5.67819	3.38059	1.71073	2.23111	10.6393	8.00389	4.26776	26.5416	3.48831	8.69481	11.6348	3.23819	5.32249	25.6864	5.12666
Acc17945	26.0277	28.4831	19.6674	9.95185	9.66251	14.2388	2.55091	2.4833	2.23738	1.24391	0.782529	1.54919	1.28083	1.13181	0.604295	0.772582	1.01528	0.744529	1.49869	0.615983	0.317834	0.604273	0.328292	0.37667	0.826175	1.11013	0.69797	0.522195	0.341403	0.134242
Acc23225	2.96617	2.3072	2.61684	1.93082	1.80374	1.32956	2.73924	1.44247	1.52635	5.40925	2.78072	3.61928	4.45878	3.08777	6.79522	2.18262	2.31448	17.4306	7.48632	4.16988	7.34059	6.29131	1.69152	9.18276	3.39852	3.34383	10.5808	10.1757	11.4294	8.90452
Acc15099	0.441841	0.273482	0.64539	0.6467	0.303939	0.323411	0.792265	0.221069	0.053494	0.933972	0.415098	0.87501	1.53656	0.952108	0.433656	2.39943	3.10586	10.8568	3.8635	4.49188	4.76253	6.80574	2.39546	3.04375	6.07426	4.82456	7.30071	10.4028	9.53981	14.1376
Acc15094	0.292363	0.210306	1.13108	0.208835	0.266284	0.300629	0.202106	0.686533	0.293348	0.619014	0.552963	0.543371	0.500513	0.463428	0.404962	1.25009	0.96757	1.72225	1.66165	1.52417	1.41378	2.55135	1.90978	2.22457	2.50578	2.03825	2.63289	1.87555	1.8153	2.61193
Acc15097	1.55167	0.123712	4.23434	3.6892	1.78133	1.19668	4.00357	1.6203	1.4929	5.53579	2.85168	2.75713	9.98201	3.52819	4.65731	2.09032	3.84049	7.71587	3.99774	4.2187	6.25722	6.72385	3.94191	4.28374	5.72829	8.77843	7.29981	10.737	11.4902	10.8555
Acc15090	3.89838	4.31885	2.168	2.42568	1.771	1.97195	1.98301	3.77416	2.69242	3.1482	2.54073	3.46238	3.63054	4.2186	3.87258	0.887484	0.553907	0.322786	0.496698	0.970777	0.999979	0.682512	1.06043	0.996295	0.637628	1.40585	0.829148	0.696197	0.917229	0.549209
Acc15091	46.2825	46.7634	24.0074	20.5198	15.704	17.834	19.534	35.6653	23.0437	32.9298	28.8578	32.9473	30.4033	43.8238	34.8884	9.50716	9.20601	4.98705	4.53948	5.13566	4.67046	6.1047	6.34262	6.40069	8.2691	6.96613	7.91719	6.93325	6.92558	5.51108
Acc15093	0.139182	0.240031	0.510628	0.095105	0.154943	0.240859	0.824924	0.518722	0.724491	3.34469	1.46157	3.05424	3.57953	1.76047	2.84925	1.75096	0.899459	0.549947	0	0.126925	0.22867	0.466955	0.241464	0.198729	0.190937	0.675233	0.865629	0.656661	2.10477	0.78342
Acc28802	0.816738	0.964889	0.352754	3.42106	3.02093	2.36382	1.81888	1.80066	1.60934	1.75823	1.49589	1.54507	1.6238	1.61978	1.37017	1.4477	0.996033	4.82634	5.76712	8.58107	4.78426	6.84235	1.07797	2.76926	1.99353	1.50068	2.14903	7.19439	1.91774	5.31065
Acc25837	2.57529	2.76445	3.92738	2.20304	2.82828	2.51173	2.47464	4.97097	3.60578	4.8855	3.33791	4.59727	3.45978	4.06257	4.57447	7.00221	4.8594	9.06843	6.19246	5.43519	9.10239	11.3682	12.5222	8.97267	10.8091	11.2296	14.6731	6.44239	13.5524	10.6773
Acc25836	2.85303	4.42766	484.102	5.37251	5.80172	9.53932	9.62312	2.73538	2.97467	2.70328	3.14366	2.22333	3.04008	2.603	4.8184	388.469	352.661	265.895	717.671	567.001	917.614	528.319	837.98	728.022	757.173	820.597	647.214	562.978	464.469	612.281
Acc15638	29.2914	14.6075	14.9012	11.7486	16.4501	32.2902	7.62217	27.2797	16.0474	7.59007	7.88106	13.0478	16.6935	9.81044	6.2617	38.1891	60.5072	9.49136	29.9016	7.80358	4.70989	5.09501	5.46769	3.47754	8.56739	4.36594	4.01407	13.494	8.5437	8.65503
Acc15633	0.187627	0.308623	0	0.846354	1.56975	0.474298	0.20799	0.755121	0.239713	0.375941	1.34032	0.690143	1.57889	0.91589	0.439501	0.090602	0.606317	2.2377	1.73495	2.50719	1.64357	1.89171	1.04165	1.06422	0.996477	0.266422	0.400005	2.22136	0.783268	1.39626
Acc15635	4.66789	4.35646	1.18912	1.50469	0.599726	1.17211	3.54931	1.48969	1.62014	3.04656	1.89331	2.2202	1.22931	1.7916	1.46059	0.109942	0.439835	0.361107	0	0.071807	0.117552	0.316734	0.135265	0	0	0	0	0.171414	0.277719	0
Acc15636	111.813	106.857	56.7394	21.0456	20.6595	30.6088	31.4239	57.8044	45.3426	78.2668	75.0852	81.2681	56.7	73.3649	72.2709	53.9032	52.4314	65.4686	14.9388	21.8651	20.8548	15.6647	27.7193	11.328	13.6265	8.97956	6.85896	26.4683	21.0984	17.6782
Acc15637	1.38513	1.60434	4.22723	2.93567	4.88811	4.09838	1.47889	2.69425	2.44866	1.13099	1.26491	0.764354	0.896094	1.48047	1.47922	3.17181	1.8188	2.99914	3.17762	5.96225	2.88186	4.29101	2.21996	4.11459	4.8245	5.28322	4.0188	4.30481	5.64622	4.31184
Acc14324	11.9153	4.78388	10.0033	52.7867	122.419	73.7465	29.9956	30.9373	52.1256	8.48073	7.76042	8.95844	5.24285	1.55743	7.29225	8.61614	28.1934	7.99519	56.7993	41.3625	28.2023	27.5819	50.2634	64.0286	31.9472	44.7028	17.8011	3.82144	10.3946	2.26823
Acc19983	346.274	364.192	216.045	103.924	139.88	189.39	84.7534	84.2961	61.3954	69.308	151.609	158.772	154.376	219.354	210.413	0.988175	1.64992	2.2162	0.555008	1.2641	0.657001	0.211283	1.42199	0.614286	0.434069	0.740501	0.616533	1.02793	1.28144	1.71259
Acc19981	4.88183	6.26738	4.45551	3.00386	3.22341	2.06025	2.05934	1.78808	1.30173	2.01337	0.828376	1.90915	4.45979	0.570049	2.13865	4.86351	8.34072	17.5849	8.93725	4.89584	4.94468	4.25408	3.1851	3.57086	2.7127	1.66204	3.89757	4.85326	4.04575	3.48422
Acc19986	0.962451	0.906117	1.27205	0.250991	0.482719	0.258196	0.240621	0.986644	0.258704	0.486579	0.180488	0.296812	0.160578	0.184315	0.205517	2.09967	2.42544	1.71676	4.98317	2.87038	1.60174	2.24925	3.29098	2.00231	4.11157	3.04591	1.12075	2.15466	2.23428	1.69226
Acc19984	19.0652	28.4614	17.8056	5.25954	9.04483	5.58269	4.37257	4.25026	5.80873	3.62768	3.70136	3.6928	1.99341	1.4805	1.31522	37.0217	28.963	37.4262	2.09716	0.819605	2.72369	3.50095	1.5659	3.70916	3.69508	3.70923	4.51914	3.58094	0.577951	2.4217
Acc17166	1.06318	0.568698	2.96188	1.13639	1.1317	0.920777	1.70252	2.73258	1.94689	2.62424	2.32453	2.50251	3.27332	3.32752	4.33259	2.44261	3.25115	2.06796	4.2676	4.59275	4.08057	6.23902	4.97483	3.73327	4.70995	3.02974	4.85927	5.21699	6.43824	6.17328
Acc17167	52.9207	50.136	29.0042	79.1288	99.8841	123.803	25.315	83.2501	50.1873	17.2081	7.38409	13.4455	5.87614	7.21431	3.36164	3.7504	1.91193	2.97579	0.667117	1.48031	0.199705	0.786421	0.341672	0.22037	0.260117	0.47499	0.141553	0.074538	0.067178	0.33041
Acc17164	5.201	1.85708	2.40495	0.947558	0.46042	0.584235	0.604496	0.298021	0.139475	0.311592	0.423515	0	1.11684	0.332935	0.646374	1.54841	1.4487	7.93705	1.17066	0.933754	0	0.751277	0	0.227739	0.109468	0.515029	0.320673	0.277557	0.57262	0.606392
Acc17160	0.384504	0.550899	0.198143	3.16923	1.84094	2.3676	1.14668	0.315943	0.59116	0.87619	0.521726	0.11968	0.417511	0.659889	0.072589	0.235315	0.020595	0	0.196838	0.746044	0.702832	0.227883	0.535375	0.081739	0.266363	1.17493	0.454109	0.574966	1.68888	0.096346
Acc13678	51.2746	72.4458	43.4591	53.3951	59.4145	46.2812	45.6185	26.6055	23.4033	12.3942	18.5833	15.2367	14.4715	10.1575	15.0873	25.3891	27.7829	21.5879	43.778	35.6623	33.3598	28.4794	31.4258	29.1998	23.6231	36.2823	22.4332	17.8039	27.815	21.581
Acc13679	150.061	179.436	103.335	177.669	190.182	180.575	130.605	179.029	99.9801	81.4812	133.187	93.4395	201.76	170.384	232.097	1057.11	1985.8	2892.15	3135.42	3952.01	3473.42	2464.15	1916.94	1549.69	2060.56	2415.67	1138.42	2706.68	1001.62	1273.32
Acc13677	45.574	47.877	96.0587	33.5049	41.4479	39.346	59.2471	67.498	54.0019	82.4065	108.441	109.206	215.262	263.084	230.184	151.676	98.7316	88.4022	98.0675	94.8321	107.705	85.6914	103.591	84.465	79.4605	64.6171	91.8893	95.8213	133.879	115.478
Acc13672	0.118029	0	0.866446	0	0	0	0	0	0	0.364909	0.173866	0	0	0	0	0.96561	1.2246	1.40851	1.8452	1.85089	1.41107	2.08727	2.40978	3.26191	2.36624	2.51564	3.35283	2.34786	1.23226	1.6507
Acc13673	15.1891	13.5823	11.7762	13.6544	17.8574	17.0614	19.5134	14.6059	15.0194	12.9712	13.2619	15.7413	9.46072	13.3558	10.5855	2.69005	3.30501	2.06753	2.19696	3.70555	2.59149	6.81546	3.82262	3.99632	3.55398	2.08541	3.71868	2.79614	1.95506	3.31792
Acc13670	71.4639	70.6226	46.6984	100.343	101.007	106.517	114.146	100.076	90.3356	110.384	120.501	115.448	112.191	123.195	134.043	11.2652	9.94197	14.2477	15.5397	21.1914	21.5359	23.3006	15.7603	21.1747	22.4047	18.6304	23.0777	23.3978	25.7798	21.5137
Acc13671	8.083	8.18091	8.79633	60.873	36.1547	38.2956	19.3116	29.2261	35.5776	19.9269	12.6809	16.6193	11.953	15.7798	11.5296	6.20055	7.01018	7.08746	12.4997	22.7058	13.0017	18.7275	11.6327	23.1766	15.9772	18.4055	27.1186	13.3076	12.2189	9.56894
Acc27257	1.22467	1.62192	1.46434	0.804598	0.703664	0.62547	1.34484	5.05918	4.09368	3.48702	2.94008	2.70106	1.70216	4.1308	3.29604	1.78662	1.68895	1.94105	2.49983	2.5563	1.99538	4.16559	2.18392	3.82919	3.39979	2.25476	4.36805	2.58066	1.95175	3.21813
Acc33387	0.580658	2.35299	1.37888	4.04373	3.10953	3.53088	4.37431	1.25414	1.94996	1.67746	1.5831	0.588341	2.24649	0.697565	0.702931	1.89698	5.21847	12.1556	9.14915	5.87236	12.5626	3.86203	2.39355	5.78942	3.32008	3.53564	2.53078	8.87035	5.01245	6.15808
Acc12078	0	1.16187	1.89858	0.640763	0.776352	1.01368	0.464069	1.277	0.580917	0.936915	1.06998	0.976592	0.610127	0.385782	0.53519	1.28948	1.30764	1.64176	2.0327	1.69715	1.01887	3.21392	1.87762	2.48692	2.95182	1.43324	1.96843	1.6553	2.01799	1.58185
Acc12075	13.2848	24.3862	17.1589	59.3528	42.58	34.3073	44.9715	14.9791	22.0463	43.0738	37.5122	30.7051	25.9539	17.2643	26.2081	49.2882	70.3389	219.543	166.579	223.683	130.497	77.2144	53.7504	65.8997	52.5226	31.9913	30.3173	118.77	30.6342	92.0508
Acc12073	19.9928	16.1732	7.22642	6.08454	5.63469	7.39308	6.00354	7.39458	3.38307	3.31031	3.38239	7.39468	8.97216	6.05021	4.42492	0	1.5491	0.169574	0.576857	0.614641	1.04258	0.16199	0	0	0.190044	0.423696	0.193156	0.376453	0.266259	0.508801
Acc12072	3.6969	2.29683	5.00991	2.54451	2.85532	3.54248	3.56123	1.48867	3.24931	3.24024	1.97688	2.8997	4.25015	1.21795	2.27687	5.41702	7.27779	6.47691	9.99885	11.8422	11.0799	9.17369	6.92954	8.81047	9.27754	9.51721	8.08998	7.50532	6.2585	7.82011
Acc12071	1.69745	2.12256	18.8749	1.55845	2.949	2.74559	5.78508	1.14533	1.37553	1.68198	1.24612	1.60092	3.19616	0.877869	2.7895	13.1854	9.64374	16.5032	8.64684	14.117	16.6448	15.9751	9.80055	15.5839	16.6428	9.78704	20.6289	20.0727	13.0811	33.5428
Acc12070	7.68622	4.44929	4.49851	22.1758	21.9246	23.2738	20.9992	5.50197	7.64108	5.68294	3.78983	2.40046	2.11447	2.56081	1.99665	2.66446	3.47789	2.27917	4.39298	6.06183	5.88554	3.91397	8.71933	10.5951	5.9455	11.4266	10.4237	1.08377	9.33266	1.09959
Acc05857	11.3281	12.913	19.201	2.58996	2.73031	4.99214	7.03746	2.5271	1.30682	8.37599	5.4484	2.72539	2.97508	1.90416	1.04797	35.6101	22.7411	17.1185	18.4976	31.4541	29.9151	26.4105	44.2013	35.6919	22.5306	20.3248	18.1855	36.5156	19.2123	34.752
Acc04243	5.0992	4.12279	13.9896	42.6812	29.8171	40.4174	36.7114	34.5837	38.6824	33.9445	33.6095	34.6733	20.0375	31.273	23.4807	8.90368	12.1397	4.28149	27.8691	31.7371	25.8953	36.3413	45.4511	45.095	31.2949	26.5059	36.3227	19.1074	26.8408	22.6839
Acc04242	0.450624	0.928352	0.24402	1.63227	1.12227	0.812977	1.6021	0.856895	0.373313	1.02688	1.13931	0.681552	0.471646	0.243377	0.351342	0.636019	1.64651	4.41114	2.53006	1.73929	2.2314	2.09766	0.891704	1.19256	0.75447	0.364872	0.419781	1.63447	0.415297	2.18936
Acc04240	0.304099	0	0.560502	0	0	0	0	0	0	0	0	0	0.396643	0	0	0	1.82683	2.50748	1.70752	1.56535	2.4667	1.01013	2.55753	2.95189	1.44975	2.34557	2.94478	1.66766	10.7848	0.803575
Acc18765	5.25049	5.00072	0.970574	1.33745	0.516026	2.06186	1.32908	8.61303	2.16407	3.95276	7.90387	13.473	9.33845	9.95867	16.0797	0	0	0	0	0	0	0	0	0	0	0	0.314808	0.637994	0.266005	0.222047
Acc04246	4.31443	4.55922	3.9086	1.94437	3.5012	2.62863	6.16264	13.6454	9.55942	21.8529	18.2839	15.9982	15.6389	19.1034	19.8885	3.30136	2.78572	9.28584	3.97976	4.52616	4.72633	8.63914	4.8279	4.97507	5.96027	5.2332	9.48587	8.24517	7.30271	9.11611
Acc04244	0	0	0.175037	0.067882	0.107515	0	0	0	0	0	0	0	0.085981	0	0	0.999337	0.325497	0.412243	1.35642	0.929829	0.916331	0.557968	0.86861	0.387413	0.105733	0.301032	0.280327	0.317877	0.313225	0.301851
Acc18768	70.7809	43.226	70.2572	73.2206	69.7242	107.781	109.777	67.1333	84.4544	108.031	73.3014	51.4433	38.5482	58.0225	50.3608	264.725	297.414	147.099	271.204	101.834	132.524	92.2654	241.026	193.442	188.156	261.858	162.612	47.4419	175.878	49.759
Acc12699	1.00889	1.26304	2.78309	0.470361	1.07043	0.548481	2.84077	0.997069	0.595005	1.44798	3.518	2.80067	2.2959	2.73312	1.01126	1.95225	2.25588	2.29347	4.40691	3.08845	5.19305	7.06906	3.90307	3.77403	5.91206	3.45536	3.54127	14.2868	2.77428	6.65877
Acc12691	0	0	0	3.67435	0.666049	0.346904	1.65496	3.68798	0.87685	0	0	0	0	0	0	0	0	0	0	2.81651	0.130449	0.38843	0.463864	0	0.138735	0.429226	0	0	0	0
Acc19137	20.3204	14.4018	18.3521	871.653	1513.6	959.659	1877.38	1828.1	2084.88	627.067	661.11	560.049	162.138	150.975	105.676	2.96939	6.54611	2.46407	53.1415	66.5248	84.2996	41.6085	84.6516	201.097	35.2679	139.845	114.365	4.5583	18.2118	10.0312
Acc11522	405.348	324.98	207.066	92.9075	106.598	141.523	44.7446	80.3653	46.7395	23.1997	30.1256	51.6705	26.8093	21.3496	27.4751	252.347	235.632	134.091	49.3906	62.6715	64.3664	36.7966	36.45	27.8956	15.0714	6.01629	12.6787	9.86306	13.9025	10.6909
Acc30936	9.5753	7.39026	9.27937	5.39274	4.43166	5.77701	5.51973	5.62796	4.72888	6.47685	6.49717	5.75741	6.84267	7.77082	8.19133	26.6423	25.419	17.312	17.0855	8.808	9.44031	9.36756	5.24933	6.95004	9.04356	7.04093	8.52291	13.3018	10.8338	12.3141
Acc22844	5.03388	7.76916	15.3971	6.22501	5.78786	8.0475	7.005	17.5179	17.9686	18.4674	23.5596	20.5585	11.4963	21.5729	23.5721	25.3438	25.8386	26.5091	30.7503	34.3678	30.3655	28.7984	34.0622	30.7315	27.3403	26.5355	29.527	31.6266	20.7675	28.5639
Acc00729	0.805824	0.823714	1.36514	0.640785	0.606908	0.50572	0.874284	2.15031	1.85486	2.1259	2.25472	2.20169	1.27248	1.15961	2.50107	1.23697	1.21513	1.81188	1.91763	2.20477	1.40215	3.40096	2.60767	2.71685	4.24349	2.57935	4.46838	2.25354	2.16691	2.51024
Acc09240	0.230107	1.57264	3.5577	1.54099	1.40048	0.87099	1.23635	1.17546	1.69739	1.58716	1.58093	1.81995	1.58188	0.758532	0.909587	1.66529	2.09761	3.9218	2.86754	4.3494	4.34719	4.21589	3.53045	2.83432	3.68214	2.5091	3.31155	5.24106	4.17984	4.15274
Acc09241	5.75746	4.39916	9.34816	3.56715	3.55082	3.73393	4.99186	12.9922	10.3184	12.3403	10.3712	10.214	7.68586	10.0104	10.1431	9.78469	7.7646	9.48478	9.56732	9.89965	9.77898	18.4028	13.5412	17.4165	20.9421	13.8305	20.3427	13.1397	13.439	14.0859
Acc09242	0.774283	1.52112	0.729787	0.602759	0.458986	0.532766	0.648462	1.45099	0.715333	1.08969	1.04045	1.09275	0.806819	1.39497	1.12238	0.162834	0.094295	0.110748	0.16683	0.198047	0.110495	0.090252	0.150796	0.127091	0.093614	0.119402	0.103642	0.147091	0.072099	0.193666
Acc09243	1.64298	2.8642	3.68726	1.00774	1.25378	1.26145	1.40645	2.3502	1.07849	1.86338	1.42952	1.58419	1.46548	1.81516	1.66643	6.57677	5.06809	5.88321	4.85584	6.11097	5.55523	7.03231	7.07978	6.84159	6.23713	5.13421	6.9643	6.69545	5.44982	6.30933
Acc09248	3.13906	4.22135	8.09643	4.60965	3.95979	3.09145	4.78792	3.89106	5.06419	5.21558	5.20982	4.32121	5.94391	5.19397	5.98335	9.86698	8.12594	10.3567	11.7286	13.7689	10.006	15.0557	12.7976	16.3547	14.2055	15.4326	18.4215	11.8362	17.5254	15.0332
Acc27165	2.37261	5.78571	5.35823	386.569	256.434	341.325	64.6419	149.854	259.327	42.8128	13.6208	15.5213	15.9661	8.78117	30.4564	0.803904	2.79247	0.72657	1.76061	19.6671	21.2508	3.02999	19.123	3.93029	61.2843	134.711	81.6657	2.40021	45.8089	1.77698
Acc27164	2.41261	1.73132	1.88018	128.459	84.3347	173.031	7.97705	8.94313	14.4429	9.35042	2.41707	3.17894	3.33933	0.823116	3.06066	0.581681	1.13262	0.359225	0.953276	5.35485	2.0458	0.527002	2.71735	0.250683	5.1807	12.5328	6.2818	1.13447	8.28826	0.597307
Acc05596	3.79482	4.54507	13.1549	1.15045	1.25396	1.57151	1.96082	4.19643	2.8212	1.60506	2.07897	3.06308	2.31466	4.62651	4.23689	15.0477	24.8087	10.279	15.2863	28.6623	22.6333	17.747	53.0233	23.7688	34.1007	15.9516	20.9283	10.1475	34.8412	11.9599
Acc05597	1.60355	1.94595	1.60988	2.53072	2.10894	1.10585	2.93396	6.19649	3.5491	4.27065	2.23057	3.00122	3.18701	4.00121	3.08315	0.388487	0.52731	1.48064	1.21641	2.66355	2.38209	2.674	1.46268	3.01461	2.01055	1.36586	2.36331	2.56385	1.47931	3.28159
Acc27161	0.22965	0.797249	1.48482	91.8256	93.9758	127.852	6.92656	6.36701	15.6255	8.86689	2.31411	0.371076	2.79918	1.48487	2.27492	0.383518	2.17078	0	0	2.35985	12.2535	3.42985	5.29458	1.17304	13.7401	11.4561	8.03755	0	5.25222	0.517506
Acc27160	1.86931	2.07554	3.88573	153.092	182.452	264.147	20.3903	33.3146	104.187	17.0186	7.54719	3.49149	5.41044	10.7934	5.89471	8.20443	27.9754	4.03432	13.5405	32.7257	109.201	38.4705	115.627	14.8872	125.858	172.986	58.4016	5.65027	118.093	5.72025
Acc27163	0	0	0.727992	52.8642	52.8802	69.0769	4.51973	4.14557	13.9824	4.42696	1.65487	0.930513	0.816408	0	1.41551	0	0.664022	0.221449	0	1.0206	2.12545	0.41227	1.64576	0.523528	3.11421	7.86518	2.09037	0.759879	3.33749	1.07424
Acc27169	152.811	163.71	743.965	1443.23	1624.81	1541.51	1608.29	3849.89	5807.27	2393.52	2327.9	2725.87	1473.29	1422.7	1123.7	46.7005	11.5355	11.6492	59.612	338.822	282.085	633.944	396.819	744.864	2085.16	3236.78	3663.27	265.126	1714.86	552.515
Acc05599	2.06694	3.9313	11.2884	4.76326	4.87288	4.75622	5.10562	9.62829	6.38904	5.6464	4.13055	3.84362	4.0772	4.30938	2.43169	11.5586	10.6037	13.0474	15.459	22.1741	15.0135	25.702	17.8417	23.5831	15.1584	17.1539	20.9667	14.2398	14.127	14.6751
Acc09796	2.85128	1.55519	4.01162	1.17675	1.04081	1.22061	2.36181	4.3395	4.58664	2.15932	2.32925	4.00179	3.82771	3.32598	3.7974	4.96962	4.1384	4.16594	5.6814	5.19914	4.18912	7.78003	5.23333	6.18758	6.21437	4.73473	8.94047	7.02759	8.45921	7.94804
Acc09791	2.87857	1.42464	3.74271	1.10766	1.75374	1.91462	2.40673	5.33901	3.18747	7.23759	5.98181	6.48351	6.75066	7.98975	6.95548	0.686049	0.490105	0.902106	0.715507	1.45182	1.95934	2.68175	1.02028	1.53983	2.44708	1.76629	2.87249	3.28591	5.72666	3.15269
Acc05621	58.56	61.8693	38.8407	68.1801	61.1518	75.136	27.8457	28.6348	20.5797	20.489	16.2314	17.2996	22.0375	21.6427	25.4898	25.8422	23.4769	42.7949	35.3428	50.6508	76.0348	16.9294	22.3919	27.8812	7.02348	9.18698	5.00517	20.7176	9.74152	17.7332
Acc05626	4.49135	4.85116	4.67682	1.8667	2.25601	2.1505	2.02005	3.77172	3.0062	3.0723	2.98619	4.3176	3.48742	2.86584	3.53064	5.20201	2.85337	2.99248	2.22748	4.56835	2.75079	2.74775	1.11989	3.01869	1.43198	0.969171	0.990188	1.48059	1.47226	2.70389
Acc10691	31.9056	29.0362	14.8388	9.25068	12.9577	9.06172	6.06524	10.9917	9.43119	7.62455	7.29056	9.63547	12.3474	7.83953	10.2614	12.075	10.7586	14.4605	2.41611	4.44441	5.01929	6.16688	1.6305	4.13778	3.97034	3.84434	4.42503	7.03092	3.87644	6.64542
Acc10693	8.95898	8.99301	3.0205	4.27825	8.67245	5.35556	2.46194	7.52679	8.5817	4.17887	5.82261	5.14857	7.22704	7.25045	9.26037	1.49538	7.0574	8.68325	1.05847	1.5736	2.97606	1.5906	1.90127	2.53571	1.37992	2.28653	4.87231	1.80182	1.77271	2.14324
Acc10695	34.8531	29.6077	36.7439	38.392	91.4684	59.3498	88.1603	96.8124	102.997	96.878	200.088	70.0264	64.4425	122.189	82.9931	16.2233	23.3501	21.807	28.5882	45.5458	37.429	47.6732	56.7793	103.183	57.9082	62.7353	136.899	41.2858	39.3558	56.2862
Acc11159	11.106	19.3729	24.4465	12.7479	19.4816	15.9252	15.7565	126.348	74.5567	97.367	108.564	103.056	46.4045	141.551	105.015	53.4187	36.4335	27.8395	41.5068	31.0557	32.4793	63.9052	58.0096	44.9271	82.4374	48.8885	82.592	61.5609	36.6546	54.1713
Acc10347	3.83748	3.55062	1.72556	3.36277	2.66312	4.59689	7.34057	8.04179	6.56994	10.1486	6.03298	7.10065	5.61388	5.71913	5.47725	0.930302	1.09222	2.61045	1.54276	2.17946	1.37872	2.8989	2.24335	2.09435	2.33654	1.8365	1.61474	2.8387	4.71352	2.6041
Acc10343	0.175655	0.230628	0.20768	0.59647	0.450333	0.708166	0.766536	1.68715	0.858457	1.07036	0.410843	0.449168	1.02774	0.434066	0.362697	0	0	0	0.101286	0	0	0.058164	0	0.069497	0	0	0	0	0	0
Acc10349	18.5974	25.1547	13.568	36.2401	95.1149	52.1826	147.371	45.5702	41.9113	36.1869	45.7081	35.9845	24.1524	21.0574	25.6463	3.28252	3.27094	4.83709	4.39425	5.92462	5.04386	9.07047	6.04293	5.77329	5.18768	3.07837	3.04993	6.90609	2.0461	4.81882
Acc10348	27.0565	25.9158	18.7158	27.9587	34.2866	30.9705	32.6395	26.8956	29.2833	21.4144	25.3516	22.5338	16.0303	16.9074	18.6797	5.79782	8.45557	6.86036	9.56175	9.77239	8.99184	10.1083	7.93548	10.1459	8.69249	8.37696	10.8181	9.52876	6.99952	7.23397
Acc32079	44.3965	42.4022	31.6489	18.1905	13.287	19.4485	12.1756	12.7053	10.6289	6.34309	7.70986	11.1634	18.4503	16.9021	22.0259	27.3812	20.3893	25.5507	14.4669	18.8581	18.9876	16.4119	14.8711	15.415	12.1235	11.2768	12.8423	22.0959	18.3378	29.3949
Acc32078	2.3832	2.07779	3.14528	4.32269	5.88988	3.86362	3.0478	3.05231	3.09378	2.91665	1.67106	1.7399	3.0722	2.18863	1.13202	1.16156	1.19125	1.96222	2.61218	4.81234	2.78988	4.72604	3.61889	4.69213	7.06135	5.3231	5.00911	2.36201	3.04803	2.92393
Acc32070	3.55408	2.69961	1.65125	3.62327	3.689	2.90652	4.07809	5.05301	4.70865	8.08954	5.54538	4.47802	5.09638	3.78802	4.45232	0.780829	0.546283	1.39994	1.16171	1.59603	1.6116	1.98629	1.19093	1.4781	1.35756	1.34672	1.87956	1.65331	1.81339	1.76301
Acc32075	0.257207	0	2.71645	2.70441	1.96206	1.39495	2.81069	2.43379	2.27034	4.16046	2.13817	1.19504	1.86801	1.22178	1.14403	1.3941	1.28649	2.73396	3.66622	3.2074	4.50148	5.98927	4.95352	8.22325	10.2254	6.60752	10.1784	5.63418	6.00934	4.30661
Acc32074	0.926811	1.30941	0.226423	1.71357	0.983409	0.703901	1.35085	1.12246	0.529424	1.17506	0.957553	0.700526	0.516917	0.472715	0.911274	1.10792	2.27781	8.86667	8.04338	8.8163	8.14874	4.71207	3.78924	4.76841	4.08128	2.93731	3.71279	7.99832	2.63227	4.22841
Acc30508	1.44106	1.33165	1.96296	0.968726	0.998666	1.00898	1.08521	1.35227	1.17249	1.72292	1.15003	1.49183	1.00348	1.308	1.78241	1.41081	1.47578	2.2607	2.50197	2.39651	1.64251	3.82835	2.91868	4.21746	4.98726	3.08248	4.80607	2.86875	2.88295	2.90707
Acc30506	96.8688	106.992	128.277	51.9478	83.0065	80.7704	147.522	71.5114	64.0276	137.074	164.944	145.362	251.245	176.209	221.877	35.5555	29.16	68.5761	80.189	96.003	79.4346	119.444	50.8131	51.4714	99.7591	52.3513	93.6193	231.519	92.5826	229.989
Acc30504	3.51984	4.54931	1.65092	4.01173	5.78627	1.44347	1.42637	0.708964	0.333865	0.209315	0	0.336255	0.458428	0.254192	0.309201	0	0.467292	0.992899	0	1.11254	0.346893	0.731144	0.448173	0	1.19598	0.843794	1.04915	0.624688	1.41207	0.147651
Acc28240	0.570323	0.92717	1.08931	0.233214	0.572071	0.401684	0.261448	0.335017	0.154138	0.423866	0.244945	0.168655	1.22096	0.085638	0.102425	1.25624	1.15128	1.42581	0.930049	1.29106	2.04278	1.07477	1.05057	2.01091	1.07184	0.681752	1.94444	1.97888	1.3594	1.67688
Acc01626	7.89232	10.503	6.60237	9.30292	8.96961	6.27775	2.72323	2.21385	0.780589	1.44254	1.57961	0.823455	4.32231	1.99313	1.91485	9.15697	4.83431	11.9524	11.8034	12.249	13.0019	3.62757	3.38648	3.80998	5.51746	3.98274	3.00763	5.76329	3.43264	8.13003
Acc01623	3.76433	5.2702	9.0657	11.2101	11.2496	10.553	18.3063	16.1307	16.1249	6.02616	5.0776	5.32003	5.22346	3.64425	3.15868	3.16236	3.83526	8.7081	7.47119	14.4042	11.221	16.5429	6.65729	14.3064	10.3535	9.10094	11.3493	7.48654	12.6785	7.88212
Acc01620	1.16542	0.596962	0.801677	11.0843	11.8457	6.45384	6.20028	7.02706	6.40233	6.29801	3.44919	4.20345	4.07522	5.37515	3.6659	0.450836	0.355803	1.03505	1.1102	1.5424	1.64183	2.50652	1.92397	2.58811	2.54186	2.3064	3.75407	1.06703	3.05261	0.512111
Acc32389	7.5448	4.40813	2.75337	8.03177	9.30626	6.33897	6.99179	14.3567	12.4452	14.3776	11.8165	12.7547	12.632	14.0945	10.678	0.057576	0.083882	0	0	0.035695	0	0	0	0	0	0	0.608449	0	0.135148	0.179196
Acc03669	26.6165	35.5519	17.4897	27.155	36.4523	27.3518	13.8244	10.0181	10.8341	11.2169	15.2325	22.475	12.1984	13.2097	15.4228	80.2174	140.985	38.5744	146.542	37.6876	39.2556	11.075	49.1964	26.3945	46.5959	63.8751	22.8878	9.73325	16.3477	6.07984
Acc03664	4.41164	8.00431	4.81632	7.09854	7.50163	5.56151	5.53744	3.7455	4.82318	5.745	5.07507	5.47892	6.11847	5.88113	5.76579	0.741069	1.586	2.00099	3.67374	2.9614	3.77064	1.17952	1.02093	1.3349	2.31628	1.30823	1.84222	3.06587	2.35735	3.07153
Acc03660	1.41287	2.17535	0.893089	1.55133	1.46449	0.888033	1.84211	2.10615	1.37113	2.24954	1.2897	1.90091	1.87172	1.79167	0.653856	0.076636	0.38673	0.687908	0.288143	0.311881	0.147022	0.237259	0.078362	0.214511	0.132055	0	0.30597	0.312869	0	0.114214
Acc00725	133.878	105.339	69.4697	85.7925	91.2425	103.712	81.075	71.5291	61.6111	44.3063	42.1831	49.2698	36.4765	42.6028	40.9189	38.7487	35.2477	26.3271	15.1858	23.4355	28.9354	26.7897	15.575	22.8852	15.7926	10.1444	17.6505	13.3286	19.3881	15.7075
Acc25852	92.6903	86.3532	68.5922	97.6075	80.3224	94.8703	73.3076	50.4706	57.3019	61.2995	79.8657	77.1468	90.1735	79.4939	95.326	12.7663	15.0055	14.459	24.2322	32.3713	24.6228	20.8556	18.47	21.9257	20.0465	22.0618	20.5407	23.4789	20.3331	23.7305
Acc25851	117.597	88.438	68.4774	12.6125	10.3411	10.5963	49.8968	51.8854	34.274	71.6773	90.9017	90.8846	67.5481	70.939	74.1572	46.6901	43.4797	42.5735	20.1279	21.421	15.1861	22.281	15.923	15.0618	9.44451	11.8437	10.7358	21.4119	15.0228	23.4635
Acc25857	0.361413	0.454668	0.864193	0.677281	1.37642	0.502757	1.50549	0.762251	0.969251	0.810409	0.541946	0.396606	0.135565	0.475011	0.66429	1.30415	1.11434	0.781177	1.56335	2.391	2.56372	2.59041	2.20791	2.99719	2.87704	1.90803	3.20322	1.829	2.32033	2.77
Acc30938	3.33845	3.75763	4.60425	2.92753	3.2763	2.91271	3.04467	2.39548	1.13494	2.72142	2.54994	2.12266	1.63953	3.17399	2.28941	7.30091	13.2837	8.88638	8.87148	7.38757	11.3145	13.0036	18.1406	11.5776	15.8029	16.8632	13.4919	10.5451	23.4001	10.9939
Acc27983	1.72159	1.7998	8.12529	2.67084	2.2535	3.60975	2.24952	3.47228	3.74696	2.0415	1.68966	2.68375	2.4081	0.599322	2.02353	10.9647	10.1878	8.48497	9.23592	12.0048	8.35625	14.6402	10.9231	16.5588	12.1321	9.16256	16.0012	10.4985	10.5119	10.6012
Acc27981	1.68741	1.16478	0.801807	0.931	0.781676	1.4575	1.5298	1.35784	0.868409	1.30133	1.73179	1.28656	1.168	1.70711	1.02213	0.089386	0	0.389421	0.141944	0.263366	0.250134	0.198505	0.202191	0.604122	0.596845	0.33516	0.484847	0.257948	0.3118	0.793651
Acc27987	4.14263	4.01343	5.94768	4.00683	2.93765	3.12346	4.784	9.69938	8.31084	13.344	10.6072	9.35691	6.50645	13.5442	9.68852	4.34035	5.35918	6.70477	8.34356	9.06435	7.67889	11.3386	8.94673	10.4448	13.4615	9.86462	13.4833	18.0512	11.6527	15.4498
Acc27989	1.96811	1.68088	1.71259	0.73737	0.489288	0.399967	0.458494	1.37349	1.13528	0.847644	0.87232	0.980688	2.50572	1.55737	1.00589	2.0985	1.50732	1.98409	3.14754	2.91694	1.94314	3.03474	1.94669	1.11458	0.960887	0.386304	0.535246	1.91079	0.808293	0.570294
Acc27988	0	0.201566	1.21931	0.242434	0	0.259588	0.996232	0.193196	0.526869	2.37093	1.16896	1.33925	2.0392	1.27495	1.69325	0.602236	0.750378	0.335215	2.38834	0.607766	0.893602	3.21444	2.40312	0.683128	4.90371	4.32113	4.31349	7.70804	8.8577	5.00313
Acc29115	25.0513	26.7561	24.248	90.3509	58.4071	72.2566	39.8945	31.9244	53.1301	31.8992	23.2722	23.7374	26.4544	14.721	15.8005	12.2646	18.5297	18.9776	23.5591	22.2341	26.3409	26.4432	26.8769	34.4456	31.7223	31.6827	33.1516	16.381	23.8258	19.1099
Acc29113	5.03834	4.50957	13.7518	3.70284	4.54726	4.20646	8.60471	7.38624	5.93296	5.02515	10.7592	10.1469	8.46933	8.90828	8.56497	11.9437	11.811	16.1343	18.2195	24.5718	24.1938	29.7723	28.9001	33.4232	28.3585	24.7193	27.4608	25.6518	23.9064	28.9888
Acc29110	24.7014	23.3412	15.5881	23.4596	40.709	40.4931	12.6634	23.5873	18.9471	21.4905	25.9224	25.3508	31.0843	38.3415	39.9886	53.4003	128.173	48.8872	109.924	33.8696	66.2498	24.3112	44.4406	23.9125	27.5506	63.0806	22.0078	33.5291	47.0538	30.3593
Acc03081	2.01758	3.69411	1.89664	3.68495	2.13828	2.83796	2.82715	2.62234	1.40097	2.53201	2.19696	2.35316	1.92074	2.66806	2.21457	0	0.184223	0.365352	0.824916	0.221151	0.443884	0	0	0.053912	0.139621	0.164479	0.199357	0.565863	0.381573	0.336552
Acc03083	3.54288	4.04079	2.17063	4.5747	4.43376	2.51475	5.18975	2.08222	0.978278	2.8107	2.10371	2.15654	1.40164	1.94091	1.02295	0.269747	0.563086	2.39179	1.27365	1.70732	2.19959	1.06222	0.723226	1.47569	1.67533	0.395945	0.652956	1.4879	0.289381	0.888454
Acc03084	93.8606	66.3813	52.4952	41.0822	54.6203	64.7296	28.3449	22.0057	24.6365	24.7593	19.2649	25.3874	14.6892	18.0916	15.8261	25.8758	61.9293	9.04755	18.7272	10.4125	20.3694	3.43899	15.9629	5.25899	10.3386	30.3992	16.4599	3.42825	20.4034	3.51545
Acc03085	2.10731	0.663869	2.07257	0.597165	0.913596	0.341256	0.859834	2.06972	1.2689	1.67591	2.49139	3.52777	3.04756	2.17589	1.88334	0.136278	0.218568	0.138004	0.302152	0.277273	0	0.581696	0.728354	0.779706	0.81162	0.124166	0.297376	0.17855	0.685701	0.456209
Acc31751	0	0	16.1806	0	0.169614	0	1.09484	0	0	0	0	0	0	0	0	24.8257	14.9455	19.7287	15.3206	26.0004	28.2591	23.6702	18.3371	29.2715	18.5476	17.8681	25.5135	37.7528	28.5042	46.4236
Acc31750	0.258293	0.231976	0.616278	0.275789	0	0.138519	0.278203	0.564351	0.421042	1.13417	1.08597	1.26328	0.967043	0.704316	0.443495	0.464985	0.665662	0.49866	0.87998	0.567025	1.14116	1.22281	0.552061	1.2127	1.24576	0.93235	1.44957	0.840636	0.693579	0.716304
Acc31756	2.0083	2.74985	2.31612	1.10252	0.993586	1.27876	1.95008	1.16861	1.0961	1.43129	0.729247	1.03466	1.37435	0.712988	1.74041	1.32991	1.42732	1.8662	3.54662	2.16475	2.56235	3.00844	1.63988	1.77035	3.80826	2.11821	2.91896	5.93753	2.5558	4.96133
Acc22850	22.4899	21.9242	60.3186	20.2818	21.7199	18.0448	26.8832	104.038	69.012	80.7094	70.3941	67.5753	45.0838	61.962	84.664	105.376	79.164	82.0974	85.8186	80.5347	75.4097	116.841	112.49	117.02	126.702	94.1566	118.814	128.971	66.3546	122.545
Acc30088	20.9231	26.5935	18.0246	23.7514	10.5302	9.94532	3.38409	2.08073	0.785108	0.328171	0.761407	1.179	2.19176	1.42033	2.1477	4.292	7.04839	23.3737	13.1964	15.986	23.5699	6.5795	0.843544	2.87602	6.66354	3.65077	2.35965	14.1094	4.54948	15.2609
Acc32813	6.69472	6.68771	32.8665	9.25504	7.65115	5.0575	7.99435	18.4889	18.8963	16.1082	15.4218	17.5048	15.9017	18.8438	17.9548	54.5451	44.2907	43.2614	44.1837	53.0257	49.4987	55.7763	49.396	57.2947	65.07	50.8139	58.4135	63.1508	56.5713	69.6928
Acc32812	113.872	120.932	127.8	975.086	1082.33	851.657	315.515	554.778	866.13	313.308	251.036	238.31	175.345	225.16	194.974	77.8474	69.104	26.5751	129.377	252.77	170.361	221.166	208.874	324.501	305.94	347.252	499.958	118.322	322.754	109.016
Acc30082	0.220382	0.202004	0.532263	1.45908	1.66191	2.04739	0.95593	0.269731	0.628254	0.418417	0.297449	0	0.339086	0	0.187241	0	0	0	0	0.120069	0.346574	0	0	0.212637	0	0.406883	0.134096	0.115098	0	0
Acc30083	17.1822	15.1813	11.9378	35.0841	44.6111	53.0663	32.2988	33.2511	32.7214	43.9483	35.1053	33.4879	25.457	31.4526	28.0465	1.96299	3.38424	2.34687	4.4108	7.53256	10.6455	5.4009	9.44065	11.3561	10.5823	22.8213	12.0536	1.84955	27.7474	2.24048
Acc26351	34.5223	29.0883	50.8523	71.4339	46.4569	34.3948	30.9258	40.6701	43.766	54.8724	45.6682	44.3892	29.1144	31.4583	30.8634	68.551	64.3587	101.967	158.945	172.937	131.443	146.303	148.446	123.306	106.754	54.9416	89.4181	134.297	96.5399	101.12
Acc30084	0.974245	1.93778	1.90198	5.47699	5.23399	5.46902	13.1486	4.67825	3.34396	16.278	12.4434	5.02805	5.55258	2.68832	7.152	5.42096	12.031	17.4774	13.189	6.12033	10.5693	4.49503	8.56584	8.73944	3.45314	8.02337	4.5109	3.86989	10.2751	3.78117
Acc14129	0.520271	0.494698	2.15989	0.058447	0	0.099161	1.98268	2.01009	1.34842	1.62229	1.46403	1.31793	0.977776	1.40542	1.27992	0.876821	0.413892	2.15947	0.339785	0.606622	1.01303	2.18417	2.16673	2.49979	2.53008	1.04645	2.31574	1.6336	1.95656	1.71123
Acc14128	1.51007	3.15383	10.5126	6.38771	21.8789	18.2938	11.9533	57.9716	62.7724	65.2288	35.493	45.7992	37.7146	71.1313	71.4951	3.27969	8.40885	1.41938	7.07936	15.2802	21.4613	42.8273	68.8893	17.265	70.9806	151.849	154.265	45.7672	125.278	10.7
Acc14123	25.9325	17.7897	15.7041	7.70321	11.086	9.09525	7.32149	12.1008	5.43381	3.50712	4.15479	8.34294	9.45377	5.3414	6.46843	10.0179	9.2552	8.3707	7.14417	10.907	9.88228	7.96448	2.67457	3.54998	2.47401	2.51585	2.32199	6.38145	3.51343	5.73206
Acc14122	331.188	333.824	206.479	187.116	187.068	205.79	287.421	167.468	175.416	149.344	173.089	174.854	214.446	173.98	181.504	76.5474	87.9884	97.6297	63.9963	67.3509	73.0877	58.4043	55.4071	52.1985	54.813	61.6769	63.8909	74.5174	76.0351	77.8142
Acc20983	54.043	61.2244	147.21	96.5132	89.1067	102.226	90.2633	53.4479	45.2064	42.6749	44.821	42.9053	72.9928	62.6671	74.8891	211.365	228.072	173.041	189.404	221.441	269.941	170.887	191.659	202.771	191.898	184.043	174.774	255.843	235.635	285.303
Acc20984	6.36389	6.10779	3.39321	4.78884	3.92591	5.42807	5.43138	8.20796	6.85415	7.53103	6.82318	7.87116	6.8505	6.73951	8.27007	0.878061	1.33302	1.92094	0.684122	1.96432	1.37079	1.42104	1.4024	1.38981	2.32192	1.49639	2.25535	1.3654	1.59516	2.57753
Acc23722	1.67054	1.92108	10.0804	1.38792	1.64356	0	0	1.15552	0.982125	1.48612	1.24799	2.03987	3.13696	2.8056	1.54405	9.11099	9.87155	11.704	12.0297	13.31	12.4222	12.8157	12.6583	6.48181	8.91352	7.85169	7.63347	12.1082	10.5443	16.9031
Acc23725	7.92028	11.8927	8.32339	8.81065	9.80574	10.8587	10.7254	3.91083	1.80024	2.06568	2.8151	1.29893	3.1677	3.04644	3.26073	5.16945	5.59911	4.23575	8.14058	5.59343	6.2787	3.90403	6.96622	4.56958	8.26134	5.98136	3.57263	4.20927	3.92055	2.64423
Acc14690	0.407806	2.23291	0.347822	0.341109	1.45264	1.57231	0.123108	0.170572	0	0	0.09801	0	0	0	0	0	0	0	0	0	0	0	0	0	0	0	0	0	0	0
Acc14692	0.93466	0.542197	2.13925	1.14418	1.34353	1.9781	1.99303	4.22935	3.20196	9.50096	5.30726	3.81975	4.44632	5.23043	4.91418	1.00484	1.68574	2.27589	2.94734	4.86984	1.95364	5.2862	2.4078	1.41903	4.56712	5.06327	5.87759	8.38941	6.79772	4.75798
Acc14698	0	0.059286	0.229535	0.155397	0.070709	0	0	1.57691	1.31318	1.97687	0.61074	1.38801	0.604691	0.646795	0.63264	0	0.0941	0.147377	0.326502	0.516398	0.422636	0.764611	0.426097	0.563381	0.761656	0.564903	0.628213	0.215846	0.740243	0.591073
Acc23745	3.37816	4.79776	3.16666	5.11995	9.52646	5.83775	7.5103	8.61237	9.03449	7.32205	5.65086	7.08232	5.05307	4.83644	4.73904	2.52701	2.14106	2.68946	2.37232	3.78487	4.56048	3.9068	1.77168	2.99496	1.7504	1.52572	1.88576	2.82854	4.74085	2.7183
Acc23744	0.478169	0	0.529131	0.282035	0	0.145507	0	0.716729	0.40631	0.776848	0.777144	0.652903	0.609946	0.874991	0.32216	1.04643	1.30286	1.816	0.837529	1.52122	0.874844	1.61311	1.26148	1.33539	2.51521	0.940302	2.04034	1.04318	0.539397	0.938014
Acc27402	0.417414	0.655706	0.157636	0.516594	1.05745	0.433608	0.833355	1.01531	0.963941	1.94581	1.46915	1.00263	1.41724	1.59912	1.43355	0.027502	0.069504	0	0	0.100411	0	0.190568	0.187135	0.228925	0.030404	0.165947	0.325293	0.268211	0.161135	0.264843
Acc27403	39.9464	55.1152	35.5362	51.5466	46.561	41.1012	43.742	52.1477	41.5197	52.0061	51.0908	56.074	57.7362	77.5187	71.3837	12.8254	11.0242	23.0245	15.9892	24.8835	28.5549	21.5025	22.9443	30.6943	32.1597	28.2614	39.0868	26.8469	26.7333	27.1571
Acc21760	12.7277	13.7981	9.41604	20.532	19.5038	22.2181	22.9134	21.3587	23.9943	19.2457	27.4329	27.0515	27.2053	24.413	24.0358	2.75966	1.11294	4.14191	3.20788	8.61336	7.78052	9.09108	11.3515	7.92463	12.2041	12.742	15.249	6.86782	18.6515	5.61993
Acc21763	10.303	3.48448	5.75475	45.2112	122.504	124.132	25.9295	19.9858	35.8082	2.99701	7.30807	5.93846	5.59036	3.0883	0.766718	1.56243	2.21216	0.190902	0	0.629915	0.164253	0	0	0.76279	0	0.27258	0	0	1.08571	0
Acc21762	3.91365	4.21741	3.75998	0.517374	0.478266	1.70579	0.837869	2.38349	1.60686	0.25117	0.181741	0.669685	0.152427	0.869652	0	3.2739	7.63243	34.2071	14.1877	12.8407	19.013	5.17426	3.24003	2.95928	2.09489	5.86991	1.4168	2.95959	3.75094	1.54774
Acc21768	11.9912	15.0945	7.53129	14.4402	15.7023	12.7282	10.1883	11.9472	14.3677	14.9785	11.9613	14.8501	16.7557	10.6969	11.0512	2.75507	2.89437	3.81661	3.42184	5.72627	4.50248	6.90687	4.38715	3.97134	4.65698	3.0545	6.07753	7.07534	4.06924	6.28568
Acc23740	1.65219	2.6405	0.828423	0.519827	0.765251	0.762845	1.77038	0.885161	0.347732	2.11567	2.14552	1.13877	0.737849	0.618365	0.601013	0.491153	0.704196	0.23675	0	0.2941	0.187043	0.080246	0	0.278904	0.14877	0	0.084064	0.382353	0	0.371608
Acc13473	0	0	1.25084	0.269863	0	0.375714	0	0	0.685727	0.305702	0.168533	0	0.505929	0.375898	0.475233	1.04114	0.864828	1.68092	2.1045	3.8644	2.74101	0.879939	1.83713	3.41788	1.21752	2.8077	3.95113	1.46263	2.12356	2.56962
Acc33065	1.98671	1.78913	2.53879	3.00206	2.61678	2.01183	2.7917	0.995636	0.540212	0.546301	2.01696	0.837725	1.12855	0.724555	1.48744	4.39916	5.83015	44.8889	25.2414	27.6272	47.9079	17.1269	7.07723	19.0059	9.94263	7.70305	6.56653	34.6282	5.8827	15.9476
Acc33067	1.57955	1.78335	0.677332	2.34835	2.80583	0.665079	3.0735	3.12986	3.53551	2.36711	1.97138	1.203	1.51006	1.32828	1.77416	0	1.42031	4.66007	1.72105	2.19847	2.86482	1.94916	0.629904	1.277	0.313456	0.245362	0.425112	0.674161	1.16282	0.585399
Acc13478	260.254	276.38	131.785	232.545	223.731	221.216	241.147	285.429	250.877	314.858	257.786	237.46	247.762	307.224	248.691	50.3781	48.6324	45.7686	44.5238	53.2588	42.3143	58.9834	59.6086	61.8606	52.8968	63.3477	60.8651	44.6421	50.68	47.1157
Acc19616	0.803714	0.44539	0.666243	0.430405	0.113425	0.206955	0.968993	0.211038	0.355737	1.37259	0.574177	0.168398	1.13481	0.672914	0.692413	4.1303	5.09427	1.21149	1.33621	0.537997	0.603704	0.446735	0.05809	0.534959	0.57547	0.348841	0.202064	0.353786	0.494396	0.531618
Acc19615	7.56566	7.83115	34.0092	10.0524	10.3729	9.32349	8.92527	10.8158	9.29807	8.40321	8.99429	9.13175	10.1066	10.3384	9.76549	40.9385	35.3163	43.1539	40.037	46.798	43.2987	48.3621	57.8628	59.4373	65.0546	69.5747	69.6404	64.9684	66.0382	68.8236
Acc24848	0.561567	0.609531	1.53101	1.47433	0.384412	0.391283	0.236647	2.06283	0.652248	0.534474	0.754311	1.6315	2.0125	1.31767	0.432	0.077594	0	0.155369	0.464635	2.94095	1.30182	2.14818	1.46316	6.05811	1.59705	3.41505	6.87429	1.36137	1.23766	2.35876
Acc24843	0.215502	0.191089	0.485649	0.937581	0.635105	0.50777	0.65793	0.393251	0.311294	0.781648	0.531057	0.601599	0.675634	0.823362	0.330489	1.03822	2.58849	1.957	2.45459	3.07833	2.25179	1.65587	2.02248	1.97992	3.57587	4.99689	3.19121	0.84163	3.11059	1.34923
Acc24840	0.891422	0.933461	0.254588	0.111315	0.782139	0.330054	0.052383	0.403708	0.012166	0.094813	0.200042	0.169659	0.266671	0.274757	0.125083	0	0.200721	0.110618	0	0	0.041945	0	0.004004	0.260057	0	0	0	0.040659	0.089323	0.030353
Acc17575	1.88234	2.73421	7.53928	1.50293	2.7847	2.0286	3.94986	0.648217	0	0.733331	0.453361	0.748782	1.51407	0.454922	0.594249	3.13135	2.34894	4.7018	4.41036	7.55174	6.49657	10.2226	6.45797	8.30777	7.34091	6.62872	8.34084	4.83419	9.62701	8.22823
Acc18562	9.61574	9.95485	4.99169	2.68348	2.79909	2.99166	2.87061	10.0217	6.01013	6.43943	4.92321	5.66937	3.73082	5.85025	3.92116	8.97889	6.8608	2.64152	2.11285	4.27769	4.59256	3.74907	1.58913	2.48181	2.00959	0.72133	1.90611	1.9776	2.3187	2.38675
Acc18561	0	0.414939	6.2474	0	0.240667	0	0	0.328138	0	0.162328	0	0	0	0	0.331155	6.18212	7.24537	8.21422	5.47212	9.71296	9.913	10.2168	8.3399	9.49388	12.8807	5.88081	9.92741	11.1021	6.56912	12.3965
Acc17571	6.31236	3.98513	3.91162	1.22931	1.42724	1.2268	3.01301	3.9018	3.0018	4.18519	3.34736	3.46715	3.33777	3.53759	3.2414	17.2929	12.8887	8.64507	2.72147	3.63699	3.06269	3.92138	3.08772	3.79934	3.07207	1.68276	2.61037	3.72748	1.91068	3.22065
Acc18565	11.0928	14.5529	40.7891	28.451	26.4434	24.8071	17.2005	127.105	81.3346	89.8088	79.2629	73.7645	22.0317	70.2978	56.7255	51.4237	39.1541	21.9976	69.3327	66.1136	61.8429	99.8451	128.562	99.3401	167.442	87.172	125.677	77.3752	57.5665	58.9783
Acc18564	1.3325	1.99583	3.2803	2.81538	3.06623	3.17093	1.14561	7.5031	8.97741	6.48468	4.09108	4.52546	2.78528	6.05636	5.01857	1.27287	1.29676	0.998184	3.06049	5.91148	4.19979	5.27644	5.32067	4.528	6.04206	3.08174	4.21307	4.13617	2.441	2.5097
Acc18568	62.2028	51.5078	31.5153	46.0842	47.2572	48.212	33.2507	53.2501	32.6001	47.2466	46.4496	63.9004	52.3751	68.1718	67.9559	20.2175	14.9978	13.019	10.6993	9.3744	9.08007	12.4448	7.5554	9.73767	10.8529	5.06592	9.5273	12.2728	7.77674	13.4383
Acc17579	0.093672	0.301641	0.476723	0.333892	0.309285	0.04393	0.486021	0.181488	0.205945	0.474851	0.141368	0.32202	0.15374	0.258862	0.172819	4.31999	7.07781	2.50217	1.94081	1.0164	1.30532	1.13404	1.07372	0.940942	2.08134	3.69597	1.30506	0.48667	1.65738	1.00678
Acc14906	13.5449	12.2869	58.0362	13.616	13.507	13.8237	14.5378	14.5598	18.6325	16.9314	21.7247	20.0316	22.1312	27.0841	22.1515	69.3848	57.8553	50.9065	57.9087	60.1772	53.814	64.9779	60.6838	77.7984	64.3809	69.7557	76.8737	64.9674	63.9962	87.2221
Acc14902	13.1864	6.68162	14.4389	1.94055	1.2395	2.54332	4.68495	7.74201	4.22646	5.74659	5.72995	11.7057	10.6014	9.11017	11.2325	9.45836	6.56822	11.1591	5.9432	9.72532	8.42429	19.689	12.3638	12.9774	19.8823	11.8733	22.1574	13.3388	28.1143	20.4931
Acc09636	7.685	14.1614	13.7348	7.316	5.55653	8.96373	10.1515	8.18026	5.89633	9.60309	7.82304	11.1444	12.7483	9.88922	12.4603	18.2965	24.6454	21.1045	70.8258	50.9176	68.4422	38.5059	97.3627	77.3178	112.621	148.961	68.849	38.3469	77.4638	25.6044
Acc16228	0.275653	0.531986	4.09037	0.392703	0.653956	0.563965	0.404096	0.341433	0.411043	0.381859	0.501322	0.303141	0.40485	0.214693	0	4.42924	5.32749	5.03698	6.82426	9.73141	6.52542	8.66967	6.83279	7.08682	10.0774	6.64469	9.28729	11.0402	6.19731	8.93282
Acc16229	5.84572	5.75953	5.09206	4.03533	4.56178	3.26066	2.97386	13.7908	9.04252	18.8598	16.9885	14.3912	9.16708	17.4924	14.9165	6.70461	6.0269	7.74645	8.00536	8.68083	9.73883	7.85538	7.78723	8.93596	9.20909	5.7536	9.50154	7.69259	7.95204	9.89518
Acc22441	5.04772	5.2671	9.39051	3.55946	3.11739	2.62545	6.89913	25.7049	16.4544	19.2152	19.8101	16.4485	9.53555	16.6371	18.5768	11.6959	11.25	13.0599	17.7131	13.4327	12.7009	16.3596	20.5112	16.2199	20.0938	12.5477	16.4733	12.1785	14.7877	19.8922
Acc22440	28.2512	4.70778	11.9719	19.0672	8.05817	31.6598	20.252	6.99364	11.9913	19.8479	19.5852	3.72234	0.947829	4.02169	17.9139	96.1079	120.087	51.653	48.1751	7.07664	12.6742	2.66564	20.6101	20.3507	12.1483	24.9397	21.5559	3.59247	61.1529	5.72648
Acc22449	15.6698	16.1099	27.7789	11.7356	9.46113	10.2541	14.1029	22.2757	18.5177	24.5977	19.2571	15.8613	12.6594	19.5862	18.9896	30.2884	24.8342	28.6048	36.2809	36.7016	31.545	53.7446	52.4294	50.4987	68.3203	54.3996	61.257	56.071	50.9025	51.9316
Acc18690	0	0	3.65762	0	0	0	0	0	0	0	0	0	0.104481	0	0.051591	2.34906	2.66349	3.5095	4.94225	6.13127	7.83353	5.71959	6.78914	6.60495	8.92204	4.27958	6.38647	7.74585	4.41433	8.0331
Acc18693	2.44722	3.63779	1.18821	0.928457	0.700549	0.255243	0	1.53137	1.29408	2.36233	2.18494	1.60952	0.98279	2.072	1.2262	0	0	0	0	0	0	0	0	0	0	0	0	0	0	0
Acc05925	7.04037	19.9744	5.37476	80.6669	108.158	109.463	31.0526	47.2877	51.6946	9.25632	6.85861	15.4466	18.1896	6.61409	3.75971	4.61409	14.5356	8.41918	17.1893	36.4549	18.3196	22.1022	17.4391	17.0314	14.6822	14.8489	9.57222	12.3611	15.2468	8.91069
Acc10108	29.3363	31.7747	15.2906	24.7104	28.495	24.6726	28.6894	26.181	21.1607	31.2604	27.0259	26.6374	30.1562	33.7539	26.6027	3.19532	4.24532	10.6829	4.76039	9.30124	7.334	6.27151	5.03593	5.03132	5.7665	5.8786	4.5755	10.4208	6.761	8.656
Acc10100	0.28651	0.344607	0.340255	1.10823	1.38828	0.758071	0.655534	0.684312	1.05438	0.538912	0.564133	0.788899	0.396609	1.04523	0.486191	0	0	0	0	0.225378	0	0	0.191517	0	0.493846	0.132991	0	0	0	0
Acc10106	2.5706	2.30035	10.0732	3.24932	3.78702	2.93046	5.47825	18.2672	13.1924	19.6658	17.5298	16.6386	11.9331	17.1374	19.7834	10.2019	7.91559	19.4266	9.30715	11.8183	13.5514	16.2341	13.0444	16.0287	15.3349	11.1563	19.1073	12.3689	19.9005	16.497
Acc32639	3.72555	3.27734	2.57292	3.6333	4.67488	2.39293	6.14865	3.47555	3.48677	5.23091	3.96991	4.28941	5.94982	5.39135	7.21878	0.817311	1.62989	1.91288	0.836381	0.95009	1.75502	2.56898	0.982981	1.54656	1.07441	2.26335	1.46825	2.39189	1.31082	3.20967
Acc04856	0.929352	1.03604	2.00653	0.604532	0.606973	0.507193	0.620857	0.903515	1.19604	0.775483	0.796879	1.11793	1.22433	1.03702	0.837404	1.96341	1.95828	3.75267	1.37313	2.2577	5.25697	3.32042	5.6827	5.98477	5.3086	3.6496	8.4942	3.72938	5.94543	6.35044
Acc04857	6.78345	10.3733	3.17529	12.285	20.4376	11.9834	11.835	7.95215	10.1858	6.62055	7.24024	6.30658	4.50057	3.86349	4.80073	1.20575	2.52006	2.73214	8.30535	8.45913	8.27522	5.564	6.49186	7.48644	7.28837	8.03871	7.29193	7.45945	8.48187	5.78614
Acc04855	10.5634	11.5654	13.8835	27.8363	25.9573	18.8834	20.0511	26.8857	23.5321	22.7803	18.9203	20.4993	19.5677	22.4957	18.914	5.9665	3.60643	8.01243	8.0327	14.2913	9.42897	21.162	8.59348	15.6425	14.7019	10.1243	14.0169	14.0428	11.0008	14.5383
Acc04852	18.1708	16.6283	13.3769	37.0473	34.4725	34.4037	36.352	11.9807	13.9957	15.838	13.2442	11.6411	13.9406	14.9109	11.9038	6.7633	5.46613	6.65724	6.44367	9.71976	8.7018	7.8329	5.47778	6.6569	12.9289	11.9127	9.57937	8.77994	14.5934	7.7233
Acc10812	62.6636	60.2175	39.1397	111.079	131.135	120.965	61.3004	67.7836	59.2241	41.8338	49.1568	45.1252	46.203	53.2054	47.1856	24.8044	25.1259	32.3338	66.4823	92.8746	56.9923	88.452	44.93	55.1008	54.6033	40.0731	48.4581	68.9619	37.722	59.6758
Acc01022	0	0	0.705092	0	0	0	0	0.320487	0	0	0	0.125422	0	0	0	2.37454	1.82368	1.81921	2.43285	2.08562	3.5691	2.07515	2.56594	2.97198	3.95764	3.9232	1.70141	1.68062	2.95977	0.706927
Acc07158	36.3097	31.1747	18.499	21.5435	26.3005	25.8472	25.4861	30.4138	28.1805	23.7511	21.1919	23.2706	22.9996	23.2621	24.1263	10.7341	4.77747	13.9731	5.01061	7.9189	7.08356	11.3684	5.2503	8.40198	6.35645	5.82125	6.71743	9.12128	10.883	10.0801
Acc05819	0.119331	0.133248	0.272706	0.719819	2.65549	1.12727	0.580954	0.924276	0.763541	0.215396	0.232452	0	0.999189	0.317231	0.356452	0	0.508683	0	0.222826	0.202977	0.82239	1.28711	0.289781	0.245586	1.37264	0.599037	0.863046	0.46503	0.546173	1.65661
Acc02846	1.15786	1.08836	0.88079	1.55694	1.65516	1.41512	1.39151	0.650254	1.15063	2.18045	1.84384	0.663659	1.28098	0.854062	1.68931	0	0	0.122609	0.844146	0.350067	0.553462	1.02277	0.163831	0.697437	0.599666	0.296606	0.917696	0.703721	1.22535	1.05745
Acc05812	1.13257	1.84794	3.11344	1.54222	1.70589	0.968184	2.17371	6.65929	3.92869	5.35755	4.42112	3.98074	3.6947	5.00751	4.81162	3.76587	3.07864	3.79667	3.63718	4.8898	3.61417	5.90713	6.01151	4.97944	6.71179	5.47424	5.60008	3.98105	3.97866	3.87844
Acc06547	2.88043	2.17946	1.67081	7.58639	11.8583	14.1732	13.0233	4.38253	6.88431	10.1465	7.27546	3.74653	3.29941	3.29326	5.20416	0.484635	0.703235	1.97605	1.39898	0.999906	1.27661	0.952411	0.540491	1.19412	0.62854	0.79101	1.38682	1.40736	0.78285	1.18828
Acc06540	0.163452	0.078417	0.297103	0.044896	0	0.167446	0.133665	0.70822	0.32161	0.184202	0.660343	1.82775	0.844165	0.978927	0.824762	0.182359	0.24455	0.510667	0.280423	0.698184	0.847145	1.32694	0.683536	0.661208	0.865741	0.987426	1.47544	0.738723	1.47194	0.866604
Acc06541	19.0426	24.7004	18.4764	1.83963	2.18831	1.85273	1.44436	2.34704	1.3154	0.909168	1.02402	2.58452	2.14684	2.69928	1.0213	7.68303	7.84304	3.88092	2.46409	3.08042	4.67455	2.59239	2.34659	3.18129	3.73566	3.73673	6.7617	3.70189	4.88062	5.97439
Acc11608	76.6908	82.2925	547.995	111.612	175.826	144.472	242.639	141.076	170.664	100.772	96.5491	109.326	181.329	192.252	135.94	242.176	218.691	139.985	507.999	500.8	466.532	754.491	951.735	1047.27	1437.6	1424.12	1319.43	493.744	1135.86	562.296
Acc28280	1.91068	4.75875	1.15103	4.41734	1.64749	2.72113	2.42296	0.5068	0.210888	0.557291	0.435009	1.09324	0.915393	1.5452	0.664029	1.38696	2.07945	8.77639	3.01365	1.96694	2.56968	1.83851	0	0.468716	1.05102	0.400782	0.564325	2.483	1.40318	2.85139
Acc25674	2.50794	1.82306	2.63192	2.0324	1.88942	1.07071	1.65587	8.00117	5.15428	9.43925	7.53814	5.9123	4.01741	6.22472	6.32538	2.01742	1.75516	1.47703	3.44379	2.2641	2.70635	3.57187	2.63159	4.4754	3.99504	2.46634	4.08189	2.30355	1.40996	2.91979
Acc28812	0.894865	0.968739	0.404213	1.40644	0.675584	0.51799	1.22654	0.451285	0.413015	0.495906	0.368789	0.550719	0.394893	1.11958	0	0.626078	2.11382	3.45511	4.50205	1.38799	2.30638	1.06829	1.39472	0.620894	0.958328	1.2147	1.25155	0.61609	1.37445	1.52645
Acc26118	0.576739	1.56461	1.15465	0.535078	0.441975	0.376964	1.33815	1.1681	1.08725	1.84631	1.3724	1.74424	1.84779	2.2819	2.34374	0.747344	1.01407	1.67406	1.17812	1.73894	1.21916	1.79332	0.742273	1.60702	1.19523	0.853847	1.23867	2.57657	2.2241	2.69443
Acc26117	22.6933	23.288	17.6874	14.2402	15.8275	15.604	19.6437	15.9495	8.67369	12.9703	12.8038	15.6953	16.1518	13.435	13.674	4.03967	3.78695	3.94776	1.95145	3.05292	2.78781	1.73846	1.98092	2.3472	1.19624	1.32886	1.27242	0.812395	1.67443	2.27715
Acc26115	1.50557	3.39283	17.7286	1.99181	1.34565	1.83048	4.75094	1.29366	1.39778	1.10953	1.02269	1.18262	1.86812	1.24744	0.570952	31.7451	22.7134	20.0203	13.7581	18.9504	15.0035	19.7564	19.8957	17.6924	21.0433	19.9323	24.9214	14.2002	18.4012	23.2871
Acc26113	10.5554	14.1662	6.68441	11.8477	9.5993	10.8812	12.3393	5.99284	4.84622	6.30828	5.65733	3.92005	5.17895	4.85571	4.8476	6.77328	6.0154	11.538	9.36278	7.17343	8.57857	10.1842	10.2351	10.2158	15.8963	36.3205	23.7762	6.74294	44.4342	9.36767
Acc26112	66.8954	69.9601	100.569	140.075	124.161	117.566	89.96	88.648	108.911	69.5251	49.9809	49.3832	39.8699	36.0266	44.2561	72.5481	69.1229	71.7366	93.5983	130.597	103.883	129.675	142.603	163.774	179.526	288.313	190.722	54.6366	171.266	58.5852
Acc28427	0	0.167865	0.077204	0.653073	2.10779	1.47785	1.4551	0.947699	1.7877	0.20173	0.180191	0.118414	0	0.360519	0.483497	0.219106	0.105208	0	2.96196	0.587688	0.104753	0.47314	2.33331	0	0	3.44554	0	0	0	0
Acc28426	22.0345	23.0737	14.908	25.6498	29.3958	21.4269	43.3888	90.2788	81.366	107.528	101.722	76.153	55.5238	54.8714	50.6543	15.527	16.7701	23.4884	38.7739	22.9585	33.0972	26.8711	35.8072	43.0778	53.1208	58.0855	56.8698	26.175	63.1974	25.8337
Acc28420	4.86981	6.61809	4.33014	5.79223	10.8972	5.96187	5.72208	7.59654	5.54339	5.45007	5.34061	2.70537	7.69282	5.98897	3.59576	0.393573	1.2948	2.38092	2.61921	3.63082	5.81543	5.51732	4.39084	3.34401	4.44095	4.26015	4.83418	2.86669	2.69292	3.4802
Acc28422	1.66761	1.17762	0	2.63788	1.39973	2.55305	1.63078	1.45612	1.58551	2.70059	2.46977	2.96592	1.57554	3.12954	0.994979	0	0	0.629042	0.448423	0.204424	0.579273	0	0	0.592418	0.780284	0.213328	0.954387	0.359669	0.382997	1.0912
Acc28429	2.8704	0	11.9656	0.412713	0.717733	1.71569	1.71438	1.02141	0.29251	0.278242	0	0.564346	1.93016	1.09372	0.630868	12.8553	6.03742	21.5835	5.4744	5.69873	8.81949	8.40175	6.72926	4.09689	6.01151	3.57924	6.81846	7.90405	6.44732	13.9637
Acc28428	10.8734	9.3725	14.5682	22.4166	26.1972	30.8223	23.535	18.6835	22.4723	30.9849	23.7741	13.6232	14.5824	17.692	23.123	23.262	26.5172	16.857	37.7585	24.5693	35.7841	23.8001	51.0131	33.494	44.0152	57.5583	39.2658	20.8955	48.9527	18.4548
Acc04036	0.728663	1.05058	0.680513	1.0704	1.58939	2.30411	18.5469	12.4979	11.3176	35.9155	26.8803	28.8909	27.8876	27.7188	19.8592	0	0	0	0	0.089924	0	0.920253	2.46618	1.17695	2.16606	2.81194	3.34124	1.85229	20.1567	2.27264
Acc04031	1.60627	3.07617	1.39844	3.6592	3.3062	2.94193	5.4329	2.6708	2.25403	2.3418	2.46964	2.25409	3.17812	2.48652	1.22661	0	0	0	0	0	0	0	0	0	0	0	0	0	0	0
Acc04039	31.5237	37.3699	60.7827	48.9067	52.7001	57.965	43.0797	28.933	31.1979	26.061	23.6922	26.4637	35.2022	32.4005	24.2938	93.1697	100.836	113.807	86.4724	109.933	101.539	85.9266	85.4102	91.9742	79.37	84.6517	79.4248	100.254	74.9294	97.2605
Acc11775	16.777	25.0083	14.5798	34.4606	29.9285	23.6828	34.9514	69.4408	30.3028	43.3929	82.4614	98.6844	71.963	52.6563	84.6524	4.32021	4.59318	7.81219	7.49698	3.78664	6.91092	6.43159	6.87415	5.09549	9.37137	8.84311	7.49966	19.2084	8.9232	13.5259
Acc20617	1.36892	2.17105	17.682	124.495	144.01	89.7422	48.7786	30.2846	50.2623	7.11627	6.09546	5.68663	10.5842	2.80898	3.05086	3.75211	15.5864	4.77615	98.9936	125.71	169.31	71.6891	52.5354	125.125	50.5813	33.5105	38.9458	11.933	9.9272	15.5115
Acc20618	0	0	0.729185	3.28557	4.87417	2.14681	0.656265	0.307702	0.555531	0	0.339081	0.498756	0.622309	0	1.86546	0	0.71212	1.73869	13.835	16.692	13.2241	5.27473	6.7716	11.1556	2.14164	3.24076	1.5577	4.86732	0.719279	4.98638
Acc21563	16.6799	19.8812	10.6836	74.1812	52.5847	50.1446	32.3394	33.3573	39.8497	22.3603	13.0142	13.1284	17.3234	12.0765	14.7258	3.14732	3.26153	7.40988	9.27581	11.2359	10.1799	9.47954	5.18071	10.9544	7.78462	12.5055	10.8326	3.66905	8.91348	4.80051
Acc21561	40.8941	28.3019	16.0373	28.4673	21.6567	29.6473	31.2872	21.8444	21.251	23.4374	26.8382	25.2848	40.24	35.9043	33.5799	3.33287	6.08662	6.41804	5.4926	6.33331	12.4037	10.1833	11.312	12.0183	15.93	9.9703	12.3106	9.21142	22.0948	11.4623
Acc21560	31.91	31.5805	20.9367	22.1328	24.2662	23.5947	27.4927	31.2201	22.108	30.407	28.6466	26.7333	24.8555	27.9788	25.8043	5.75887	7.42886	7.49816	8.00011	10.8026	6.74643	16.1257	10.6618	12.771	12.3899	10.7165	14.3613	11.4019	9.69055	10.8703
Acc21567	72.8959	73.6992	47.195	78.4199	79.4435	79.8743	61.0693	96.4892	99.2644	95.1739	86.8391	92.96	74.1457	82.0841	79.704	18.7435	14.7302	27.6476	22.3842	32.1156	22.8484	43.5315	28.5896	31.5465	28.9022	28.1634	31.4796	29.7195	35.3239	26.2812
Acc21568	0.913748	0.861441	2.90152	3.23956	3.75615	2.19201	2.59666	6.14079	3.09282	3.04492	5.08406	6.50994	4.4541	5.48646	5.94581	0	0.122271	0.409506	0.66069	1.32732	1.08607	2.21254	0.889755	3.96545	1.90041	1.08976	2.85144	1.09419	0.233944	1.36537
Acc01127	0.116742	0.394358	0.385065	2.64744	2.84078	0.98418	2.71244	4.05963	3.37036	4.54626	1.90122	3.68825	4.55294	3.23075	3.08854	1.56533	1.61855	0.451347	0.869837	1.34135	0.63	0.831854	1.24734	2.13123	3.15909	1.54405	2.21537	0.310662	3.08648	0.804082
Acc01128	0.274711	0.17384	0.197419	0.317592	0.287259	0.212518	0.511184	0.871516	0.838774	1.1751	0.884708	0.868154	0.331363	1.15443	0.834149	0.601522	0.347061	0.149936	0.058054	0	0.097429	0.252523	0.439668	0.694362	0.734741	0.352439	0.558025	0.612456	0.939684	0.170838
Acc29778	3.57217	10.4791	7.25187	14.5602	14.7054	9.81975	14.645	3.53764	3.16586	4.09509	7.72308	5.15145	4.70928	5.61011	3.54271	1.25004	3.89614	12.8804	4.65138	7.04787	9.26717	4.45261	2.30593	5.01555	2.64955	2.33026	4.07265	5.03273	2.76947	6.31776
Acc29779	0.306436	0.453634	2.61485	0.420204	0.616448	0.38942	0.173818	1.03394	0.872017	1.18381	0.952856	1.02469	0.614308	1.27805	1.01841	3.04196	2.33898	3.19837	3.36478	3.31806	3.22394	4.9878	3.85047	3.9179	4.68764	3.9748	5.08794	4.75126	4.19758	4.56925
Acc09451	1.53602	2.27226	1.37251	6.96392	4.5276	3.64096	3.53341	4.85947	4.97446	3.78225	6.99082	3.9554	4.50551	5.34006	4.84051	0	0	0	0	0	0	0	0.430006	0	0	0	0	0	0	0
Acc09459	4.58759	3.2949	5.41295	2.76735	1.70614	2.08781	1.45404	3.12315	1.79072	2.4554	4.1809	4.75174	12.9315	4.06532	12.3392	24.5856	24.1259	26.5042	11.9276	9.20799	9.76767	13.4163	5.23231	4.77115	7.82595	4.87928	5.51764	11.8653	8.42297	19.2471
Acc09458	0.462358	0.246318	0.552129	0.397939	0.194554	0.237062	0.634433	1.18275	0.625979	0.980595	0.61837	0.377936	0.254127	0.292049	0.245907	0.366932	0.14732	0.521015	1.01063	1.19373	1.15849	0.818113	1.05158	1.53428	1.17176	1.33271	1.39354	0.484821	0.857917	0.901843
Acc27394	3.29765	2.50176	1.03777	4.52177	4.18529	4.11862	3.91005	4.64214	3.91463	3.92482	3.95919	2.48359	5.99364	5.64065	2.40136	0	0	0.248103	0	0	0	0	0	0	0	0	0	0	0	0
Acc33267	5.28714	4.19093	3.29381	4.92867	5.43168	7.26511	1.82514	0.693	1.38039	0.11332	0.31524	0.495268	1.53353	0.556349	1.20883	0.751829	0.743142	2.08097	1.00944	2.31485	2.45056	1.41136	2.23293	1.80742	1.32435	1.82314	0.790774	1.28386	1.3663	1.59685
Acc29487	2.1534	2.71765	10.8348	4.35299	3.23893	2.28363	1.49421	3.23627	3.40912	4.73761	2.61188	4.37006	6.26509	3.62523	4.76439	6.10936	7.68256	10.7151	12.0546	11.4874	10.8576	12.9661	10.5616	12.9387	14.4625	9.90075	16.5148	13.538	13.2151	13.126
Acc29483	11.8246	15.676	97.2834	29.8627	38.661	47.5431	24.0718	22.3282	29.1411	46.3889	28.9851	16.5549	21.6844	25.247	33.1862	320.217	302.399	135.667	251.192	172.005	243.806	184.763	443.768	128.015	280.612	440.863	233.435	176.084	329.571	126.931
Acc01783	15.9024	17.5414	36.2502	17.0066	12.298	13.5298	16.5282	9.71764	8.14712	8.63864	10.2041	7.73128	11.8357	8.48025	11.021	25.7925	22.5944	36.8295	26.2588	43.8593	39.4252	40.1185	29.7947	41.6275	37.6213	19.2602	40.4117	54.4515	21.0127	47.1834
Acc01785	4.90348	9.37653	5.37038	1.858	4.94128	5.32848	3.32004	9.28344	4.68121	1.94742	3.74212	3.573	3.86854	8.54759	8.42104	3.0232	0.828087	1.16139	1.94638	0.514794	2.07802	3.98888	1.57022	0.776657	4.95779	1.23698	2.72262	4.58134	1.30335	3.20297
Acc01784	0	0	5.48664	0.0975	0	0.192563	0	0.08473	0	0.061084	0	0	0.179133	0	0	8.18309	8.71462	6.30319	9.29019	10.7585	9.18449	6.26062	6.34269	7.74172	8.28468	8.99566	8.38543	10.3626	6.18156	11.3531
Acc01787	1.74468	2.448	2.22637	2.54612	2.22772	2.09844	1.35953	0.363577	0.743831	2.13111	1.70286	1.15377	1.62151	0.944135	2.16799	6.89793	7.15886	20.256	8.69802	5.29264	6.37227	3.22327	1.91783	2.62076	2.7353	1.55089	3.884	10.2338	5.38876	8.87571
Acc20404	2.46329	2.79001	1.62811	3.80528	3.23251	3.81916	2.50014	3.06569	2.51568	2.83217	2.32513	1.79959	1.94233	2.83377	1.62191	0.655903	0.617961	1.78556	0.296531	1.12363	0.837683	1.98609	0.895888	1.02854	1.16139	0.425177	0.678706	0.780478	1.06163	1.07223
Acc02477	0.30486	0	14.0985	0	0	0.310913	0.314558	0	0	0.089188	0	0.102251	0	0	0	33.7517	30.9019	35.5333	20.3511	34.5706	20.4055	24.1473	24.5906	21.2632	28.0465	16.6051	21.1413	29.4341	12.8538	25.0481
Acc27671	2.05046	2.27705	4.16201	1.94142	2.32278	2.60783	2.67604	13.6479	7.81219	8.71538	8.83272	9.52928	5.15844	8.39797	11.4475	8.23696	7.33648	10.6235	10.151	9.1607	6.53833	10.6345	9.98201	11.5078	13.2206	8.39573	11.0448	8.23378	6.51257	8.79093
Acc02479	6.68581	6.77496	5.14172	9.54579	12.2108	12.5723	13.6368	7.30886	5.89368	3.54518	4.32322	8.11249	7.579	7.46915	6.17277	1.33908	1.69277	2.44718	44.6905	12.1057	13.266	6.62847	23.839	5.48146	37.8542	58.3867	37.9157	5.0711	67.7168	4.03799
Acc01877	0.260495	0.465299	0.391392	1.70064	2.0007	2.07913	0.912095	2.74066	1.52343	2.68192	2.16394	1.94035	1.2657	2.01317	2.13609	0.943004	0.291713	0.56668	0.770003	0.958581	0.640713	1.03296	0.99752	0.768515	0.516071	0.547555	0.794722	0.689916	0.804096	0.803979
Acc01876	16.6113	11.9327	14.6832	13.4338	14.2012	13.3862	27.7541	91.2739	50.0456	53.8601	60.9984	71.2699	29.9095	66.8859	64.417	20.6597	18.2156	15.7786	21.0869	16.8256	20.0911	37.9029	34.0776	36.3596	36.492	21.6656	39.1448	24.0683	20.3976	25.7162
Acc01875	163.754	180.796	102.561	180.253	222.066	185.345	319.316	233.351	189.025	171.293	175.443	205.642	190.44	205.03	191.505	40.9586	36.515	47.4114	47.111	56.256	55.3426	71.2059	58.4318	61.9605	61.8803	53.5774	63.764	68.6398	59.3627	66.5751
Acc01873	3.9397	13.9772	9.13352	24.8106	21.4215	15.7894	23.8833	6.538	4.0053	5.32405	10.9264	8.00533	5.32508	5.33821	6.32586	10.1971	19.9065	76.1865	40.3017	48.8525	91.8819	28.9315	20.6388	36.5982	24.0657	19.5702	23.0386	39.6473	17.8919	57.2996
Acc01879	6.88825	6.4953	4.46982	4.75466	10.3631	6.82227	1.2798	4.62027	5.25613	1.92486	6.74236	11.5598	10.8846	6.77777	13.0342	8.49289	14.1178	5.89237	12.3844	8.27907	8.91701	3.42903	2.39496	2.02652	2.58235	1.09821	1.70972	11.7133	1.87599	7.23069
Acc01878	51.7309	76.9507	33.0541	27.6753	39.2191	37.2201	26.4805	33.8788	20.5821	21.1083	42.2276	41.2511	35.5231	43.0774	36.8178	8.62904	11.4622	36.3357	29.0645	27.5355	28.258	10.7871	6.19392	7.62824	4.23657	4.54251	3.39027	18.3071	7.56996	9.28137
Acc26938	117.339	129.625	110.312	42.7932	63.7115	75.2313	140.448	144.169	175.376	179.942	197.058	178.666	155.178	178.526	269.133	54.2395	46.4105	32.3403	74.7161	37.7572	40.4491	116.879	185.807	108.138	180.047	169.633	148.854	78.8806	236.288	64.8322
Acc26934	0.660435	0.433114	0.673995	2.4727	2.18423	1.835	2.18883	0.721974	0.829674	0.665443	1.02194	2.22057	0.90873	2.11682	4.5833	0.855877	0.58738	7.33124	8.34227	5.20191	9.19048	3.02142	3.30943	5.98247	4.84291	2.33426	3.49996	11.1739	1.70406	4.18532
Acc02786	9.92796	5.63165	8.00596	14.0267	17.753	20.3868	13.0259	10.0434	14.2008	11.8051	8.23145	5.71693	4.68947	4.98563	5.62034	15.5592	31.8378	11.9564	28.4384	9.85605	16.6387	11.1438	18.9386	20.0205	18.9379	26.3409	18.2091	7.86713	18.8588	7.57002
Acc02780	2.62679	2.43263	7.17481	7.29378	12.2548	12.4896	3.11099	4.81317	5.43764	2.49864	8.14301	10.753	7.96909	7.80059	14.8091	59.5055	29.1429	13.6963	88.5068	31.6156	31.4777	21.1682	10.6891	8.89633	15.5162	6.19959	18.2509	38.2558	5.02706	27.3929
Acc26930	6.18925	12.4913	22.8773	9.80539	7.13485	8.96121	7.75868	6.84676	4.5301	4.40634	4.91881	4.47871	7.01492	3.10442	5.42091	36.5653	26.178	38.383	22.2149	26.2517	19.8297	43.6132	27.7322	34.787	31.6434	21.2294	33.6453	27.7507	22.5451	28.9805
Acc02783	0.52802	0.097839	2.11572	0.39444	0.389498	0.210164	0.318989	0.658913	0.649395	0.184428	0.255104	0.420802	0.333584	0.207805	0.225172	2.70839	2.06288	2.76666	2.00268	1.74635	1.37852	3.22741	3.23484	2.55303	2.90233	2.21401	3.64959	2.1279	2.73153	2.12249
Acc28161	0	0	4.18664	0	0.06644	0	0	0.133956	0	0	0	0	0	0	0	5.3018	8.88077	4.0463	8.9738	4.75484	5.99037	5.669	3.17977	6.42965	6.3253	3.91162	5.23139	11.4136	6.5367	10.3597
Acc28162	16.4469	20.0325	52.6169	30.7185	17.3363	17.868	27.7671	25.1759	10.8019	16.4902	15.556	19.8136	25.9268	32.8273	20.7819	99.341	94.6983	101.944	97.6141	102.7	115.015	122.303	106.834	122.814	124.806	99.5207	143.422	109.666	133.087	122.619
Acc32601	16.2334	19.1303	12.3119	15.418	14.0852	18.2175	26.2775	16.2776	13.0712	19.0986	16.7506	17.3292	25.6468	23.7209	20.9062	3.24131	3.0768	4.49204	5.13946	5.27613	5.07035	4.21673	5.34281	4.16695	6.08386	3.97235	6.94754	7.00456	5.40957	8.67837
Acc32606	37.5911	36.3558	31.1829	134.638	143.31	171.353	94.927	97.271	113.004	63.8631	34.7565	45.9252	29.3381	30.5145	33.2876	37.5904	40.7165	9.14016	15.749	20.0398	73.0752	11.2422	120.593	11.8289	105.005	231.703	94.5655	5.54983	102.407	4.49564
Acc32604	9.41779	7.20219	5.25556	0.642662	1.22275	1.10259	3.187	3.88421	3.53945	3.09023	2.81614	3.29643	2.124	2.40907	3.40443	0.33606	0.497561	0.264248	0	0	0.728714	1.24784	0.188622	0	1.38786	0.437382	0.917492	1.28802	2.26606	1.42326
Acc32605	1.72841	1.62922	0.48869	0.873803	1.51738	1.06577	1.56802	2.63146	2.08006	2.91024	1.85123	1.33841	3.79449	2.05875	1.79976	0	0	0	0	0.127063	0.074952	0	0	0	0.341776	0.679337	1.09871	0	1.73681	0
Acc03787	2.06535	2.00561	4.26168	1.30908	1.38688	1.25331	1.91937	10.1819	6.03836	8.50318	5.6037	7.02914	4.24802	6.4346	6.13225	7.08859	5.11412	6.93463	5.42871	6.36343	6.16111	9.55974	8.48668	9.74747	10.057	6.29613	11.0362	7.13589	5.90665	7.18334
Acc03785	1.99697	2.36811	4.16032	2.10353	4.61451	3.8926	4.63234	4.79385	4.79807	7.07439	15.7312	9.38137	12.7999	13.8834	12.71	5.12998	2.40075	1.10376	2.48835	8.56797	10.026	2.36903	43.7296	3.17501	12.0743	28.13	7.34112	2.9645	51.2754	3.27762
Acc03784	3.73678	4.66376	2.39786	4.82828	4.85114	4.12015	5.04966	7.20622	5.72207	9.60603	10.2735	9.27667	8.95018	15.0625	15.0501	7.26584	10.6185	10.649	23.776	9.81391	10.4836	10.076	10.6302	5.9927	8.62923	8.96312	6.93712	15.2947	10.0467	8.79371
Acc03782	0	0	0.903765	0.465934	0.28341	0.764811	1.80057	2.97045	1.17169	3.21064	1.83645	1.97576	0.681703	2.60069	1.43203	0.666617	0.378559	0.273217	0.940039	2.24255	0.763819	1.25476	0.508782	0.766586	1.10234	0.479902	0.909155	0.803513	0.511423	0.88099
Acc03789	3.25818	3.59423	1.51019	18.1499	6.62889	6.81191	3.73064	1.4191	0.615242	2.43947	2.69956	2.59641	1.76613	2.01883	1.85717	1.2002	3.6406	2.43785	4.07844	2.40539	0.578767	0.922986	0.711694	0.487078	1.00848	1.33964	0.869462	1.17561	1.32649	1.32447
Acc03438	3.65785	4.02427	9.39032	3.55589	3.40899	2.43835	3.6758	18.9396	13.1688	14.2421	14.3594	11.5796	7.15749	14.6402	12.2078	7.84886	9.52885	7.58432	17.7354	19.3522	16.8077	30.093	25.439	28.0879	37.7687	20.2142	32.6724	15.9241	20.0614	19.5328
Acc03434	8.75463	8.50136	8.57772	14.7201	20.4577	10.0136	16.9719	10.7322	8.79576	9.45669	18.0996	10.8439	16.5214	13.8017	16.2921	5.15639	2.1875	2.83336	2.80532	2.58171	2.72244	3.37752	2.60631	2.93773	2.05966	2.79165	2.4395	4.02886	3.75902	3.43563
Acc03436	51.459	43.9392	22.8304	35.5823	39.1268	53.7121	17.192	18.2227	18.9747	17.3988	16.5109	17.8048	15.3236	20.7537	16.6686	15.8718	14.3392	6.00564	20.4655	22.1112	21.409	9.82687	11.1687	12.9599	10.0824	12.5106	8.41117	6.67115	9.7455	5.22923
Acc03430	135.567	93.6192	62.3867	12.6464	13.9111	16.3669	19.3392	16.2343	13.8712	25.8041	27.7097	19.3913	25.0225	37.4068	29.0778	129.713	225.412	77.5365	47.4369	18.4311	25.2062	14.8121	25.5408	17.1155	24.8948	38.2566	25.2739	24.2632	39.609	21.2499
Acc18608	0.986368	0.909956	1.00276	1.25652	1.86672	1.14405	1.68741	3.50468	2.89353	2.88222	4.33531	3.56286	2.82905	3.51918	3.33377	2.54244	2.23259	2.05181	2.717	4.31207	3.93158	5.1159	4.93353	2.72295	4.79269	4.97492	4.31879	5.09042	3.70772	2.47227
Acc18606	0	0	0.434794	0	0	0	0	0	0	0	0	0	0	0	0	0.530927	0.385444	0.841205	0.380509	1.23792	0.636471	1.3596	0.799345	0.772132	1.71764	0.389785	0.838506	2.3096	0.687031	1.22914
Acc18607	0.075266	0.174471	0.151675	0.244642	0.192765	0.324623	0.317946	0.942789	0.601536	0.897797	1.0407	0.574831	0.869155	0.967064	1.25344	0.068676	0.067659	0.111704	0.04649	0.151213	0.114706	0.106315	0.078298	0.10945	0.332998	0.031249	0.158971	0.137864	0.033652	0.091181
Acc22132	158.235	182.911	112.342	122.725	112.99	108.603	123.831	57.3126	50.9011	49.311	66.8291	67.1925	93.2501	57.6879	80.8065	37.8563	36.8165	49.401	44.0388	42.0521	40.3747	35.0206	35.9366	32.1534	31.3219	31.9979	28.9497	60.3179	22.2238	53.365
Acc22137	11.0732	10.7381	8.25855	17.4263	16.1975	13.7941	15.3827	11.9251	13.4096	11.9652	13.1886	13.7829	14.3955	13.2384	13.2924	3.22968	2.44788	6.22914	3.24384	4.33892	3.49354	6.08097	2.96937	6.61762	5.1388	3.90116	6.34428	4.4286	4.12039	3.88806
Acc08266	155.362	123.13	127.215	43.8196	52.0541	53.5896	36.2108	27.3992	55.3852	62.2283	45.2745	37.69	37.9223	24.8454	28.8307	270.283	263.686	253.868	110.993	80.5722	72.714	38.5824	71.395	64.3911	58.5482	110.912	64.8187	44.0071	67.3385	31.3918
Acc08261	131.874	116.331	81.9276	26.8293	18.2656	24.9687	128.81	62.2693	63.3959	59.4781	81.3709	75.9877	74.8743	76.5663	66.7306	224.991	350.992	73.9891	55.5893	15.4178	30.0441	28.9921	65.3395	40.8037	47.5729	61.5143	42.698	19.6481	101.997	28.0195
Acc08262	61.5129	48.309	34.5279	25.993	28.1713	31.8382	14.4916	12.7617	11.4361	14.0975	12.5307	9.49815	30.0898	34.3631	33.2372	23.8975	18.4515	13.5078	18.7676	19.072	14.7662	8.36176	8.76147	7.54495	6.6612	6.46089	3.6685	11.9565	11.1664	14.0866
Acc15447	0.406695	0.437018	0.248313	0.692627	0.895506	0.451341	0.411988	0.906434	0.549107	1.03427	0.569283	0.364633	0.443369	0.614766	0.372951	0.034643	0	0.113547	0.140023	0.159697	0.124201	0.124152	0.145009	0.055429	0.025157	0.025095	0	0.289035	0.094171	0.166776
Acc15444	37.064	41.1365	91.8211	101.088	392.488	221.141	277.206	227.923	319.913	166.074	349.247	320.578	273.673	246.737	277.489	27.7943	49.9661	5.82216	132.955	231.632	157.719	230.564	217.806	145.384	138.634	57.5948	98.4179	288.051	98.3128	198.952
Acc15440	6.32285	4.82606	4.48612	4.35062	4.99304	4.28007	8.35646	6.65364	5.28101	8.0058	5.91471	6.61657	6.78719	10.9268	6.23419	1.5379	1.38836	1.25643	2.32886	2.95229	3.57511	3.34504	4.09532	5.23556	5.46388	5.50183	7.01548	5.0115	6.24032	6.98189
Acc26252	233.764	187.575	408.423	89.7983	114.008	116.168	71.531	180.593	172.905	77.917	102.252	151.232	129.2	84.1586	147.513	514.165	469.957	299.211	147.989	234.439	214.108	353.531	201.592	190.751	244.435	153.191	290.673	352.126	271.311	422.656
Acc17354	2.18963	1.79691	1.01116	8.15258	7.92887	5.58712	2.61066	1.96575	1.77884	1.32991	1.67571	1.13974	1.64779	1.72049	3.03312	1.39917	0.884044	11.8542	7.65909	4.48768	5.67492	1.55985	0.70642	3.71432	1.49144	1.87926	1.38753	1.58125	3.98598	1.00866
Acc17357	0.11376	0.44864	1.02557	0.158407	0	0.305509	0.426867	0	0.417987	0.864923	0.456919	0.191791	0.501266	0.497291	0.419369	3.32728	4.18511	7.34304	5.07785	4.92018	12.1857	8.17045	6.86753	13.7769	18.4712	11.8221	15.5224	5.28816	11.9925	14.4513
Acc17352	4.93405	2.47322	2.06214	6.15299	4.31882	4.7372	3.29957	4.68717	5.14582	4.80399	2.67561	3.74991	4.04792	3.27209	3.92197	1.32498	1.95194	2.52698	0.060058	1.11593	0.603626	0.930852	0.670276	0.724085	1.03961	0.233654	1.35292	0.445578	0.920802	0.778086
Acc17359	0	0.196814	0.576405	0.902169	0.276826	0.499163	1.50392	0.96543	1.03966	0.218708	0.306144	0.459317	0.140256	0.250678	0.12378	0	0	0	0	0	0	0	0	0	0	0	0	0	0	0
Acc13844	4.60147	1.99576	0.538471	1.59333	1.05628	1.07819	0	0.150116	0.133204	0	0.7172	0.114808	0.196643	0	0.377099	0.067692	0	0	0	1.74982	0	0	0	0	0	0	0	0	0	0
Acc13843	9.05843	3.80703	4.387	0.750237	1.7288	2.00256	0.988562	0.117281	0.3464	0	0.458323	0.651723	0.520719	0	2.18745	0.548495	1.17707	2.74542	1.93402	2.8415	1.95347	0.43291	0	0.404178	0.333056	0.361775	0	1.57225	0	1.63206
Acc13842	0	0	1.20989	0	0	0	0.270879	0	0	0	0	0.272067	0.27087	0	0	1.30219	1.06032	1.25875	1.9145	2.33954	3.20564	8.2042	4.09786	8.83161	2.25445	2.67153	3.62098	3.98785	4.78704	8.20253
Acc13848	0.105205	0	0.873865	0.123551	0	0	0	0	0	0.09194	0	0.080641	0	0	0	4.48929	1.73666	0.617414	2.48373	2.77326	0.397992	4.72308	1.71064	0.294015	0.810603	1.00343	0.279742	1.78819	0.945042	0.591705
Acc30297	0.97349	1.33441	1.6948	4.13694	4.81187	4.66892	2.4477	2.46465	3.08118	3.69559	3.56509	1.95111	2.93762	3.59891	2.19124	3.69214	3.85162	3.42902	5.42988	6.67576	6.12461	5.70406	5.65997	5.81146	7.35818	7.13453	4.86093	4.53361	4.56697	2.84814
Acc30296	48.7482	58.179	32.1129	36.7273	35.4291	44.7815	15.0284	16.9297	12.4204	12.1899	16.1896	15.8256	23.3327	24.3451	28.962	33.4587	25.4819	37.6666	18.5418	26.6992	21.9162	19.8328	11.1469	10.2988	13.2714	7.24594	11.7353	16.7677	7.74026	14.5554
Acc07430	0.547943	0.263055	1.42853	0.921145	0.721137	0.614496	0.206045	0.391515	0	0.494624	0.252174	0.552532	0.41673	0.173146	0.407445	4.38128	3.58438	12.3032	4.44274	4.09121	4.66147	5.02613	2.46642	2.14547	3.4527	2.35847	1.67027	4.34225	2.88947	5.18737
Acc14710	8.76197	12.7231	27.5685	4.02169	4.5499	4.56704	5.08263	5.6013	6.36855	7.00291	7.52952	6.07592	8.0055	5.96368	6.48824	155.188	125.506	137.254	41.3809	28.6316	26.8922	31.7365	32.1487	30.1561	37.3884	28.2742	29.558	35.0976	25.9315	30.7926
Acc16406	0	0	0	0	0.148561	0	0	0.245517	0	0.254455	0.106226	0	0.073468	0	0	0	0	0.346418	0.102961	0	0	0	0.328474	0.418881	1.31388	0.994325	0.096611	0.090454	0.304297	0.386925
Acc16407	2.00453	1.42233	1.96514	0.57017	1.38169	0.971209	0.960618	0.528364	0	0.334236	1.51037	1.37833	1.0146	0.678761	0.433455	1.37401	6.18687	1.17185	4.09263	1.5798	4.60963	0.667856	5.70514	1.07081	1.93211	3.80897	1.14341	0.28964	9.04746	0.248159
Acc16402	9.06305	12.2199	8.45405	4.56152	3.81974	5.66207	4.63687	4.95344	3.57818	3.23063	4.33672	4.95178	5.19078	6.0178	6.18147	0.484501	0.57872	0.869166	0.726171	1.52527	0.944729	0.761922	0.46983	0.514453	0.49779	0.494189	0.982053	1.04117	0.721204	1.04728
Acc13157	0.272086	0.379639	0.343219	0.100448	0.165916	0.439445	0.264509	0.875303	0.616983	1.19263	0.679052	0.388144	0.357792	0.477328	0.271524	0.514776	0.635792	0.616646	0.733674	1.11995	1.03947	1.49661	1.23421	1.51322	0.706072	0.83631	2.0451	1.40421	0.996998	1.05848
Acc13155	0.090173	0.111263	0.423021	0.185337	0.263631	0.155805	0.231644	0.127778	0.13674	0.19728	0.305732	0.255262	1.20606	1.87663	0.691282	0.06607	0	0	0.493573	0.196896	0.089391	0.536724	0.300873	0.323668	0.315456	0	0	0.144928	0	0.571929
Acc13154	3.10619	4.07155	1.86171	2.19128	2.07768	2.42289	2.61027	5.69746	5.07367	5.20575	4.3862	3.00559	4.46228	3.83954	3.48756	0.633307	0.880484	0.767603	1.19418	0.665904	0.702744	1.17837	0.99292	0.871081	1.20847	0.798486	0.904545	0.358509	0.607273	1.17522
Acc13153	0.729836	1.19107	0.503389	0.768132	0.561868	0.423056	0.410771	0.084372	0.142089	0.194181	0.123588	0.143867	0.186349	0.090793	0	1.38218	1.15214	1.96039	3.4114	2.18269	2.57056	0.982186	2.28272	1.12901	1.17673	1.23892	0.688822	1.45027	1.24584	1.5016
Acc19001	7.16131	4.36742	12.2017	12.3819	25.3354	16.7421	16.552	11.6561	15.1337	8.43178	7.64818	7.90145	8.48748	7.22097	8.13279	4.37281	2.33201	3.08388	6.53568	14.0502	13.7689	14.3735	21.5957	23.126	17.1522	16.804	19.9984	12.855	14.3295	15.0527
Acc19007	12.3197	11.8479	34.1366	8.87295	8.42631	7.67778	6.51163	22.9115	18.2624	24.4745	18.2019	21.8333	27.1954	23.1426	28.977	98.9971	133.491	74.5836	79.0674	32.1242	36.7313	42.9637	47.327	43.7759	53.239	52.9387	43.9209	43.5296	44.9094	36.9231
Acc00782	2.88188	5.40553	3.06678	9.3064	6.52284	5.49745	5.05054	1.65245	2.01487	2.23557	1.75707	1.18101	1.57398	2.12893	0.940632	4.00202	11.0386	20.57	12.7032	10.3944	25.2091	9.73713	4.16088	9.94671	6.62605	4.07455	6.20861	9.4343	4.0406	11.4321
Acc19009	12.5964	13.5566	6.81126	4.10455	3.82686	2.94719	3.46284	3.66235	2.09807	1.36135	1.79664	3.12005	5.55993	3.14962	2.55777	1.00899	4.3573	9.56547	5.32629	3.92932	3.03633	2.73519	0.655144	1.22701	1.45047	1.65982	1.43537	4.49012	1.46977	4.21215
Acc24498	36.3705	28.4637	19.5325	11.6836	16.4144	12.1505	12.4149	13.9969	15.4372	14.1398	10.5099	11.603	14.9842	14.3902	11.4364	8.85078	9.01253	6.54841	3.46498	6.60764	4.83626	6.04467	5.51003	6.50285	11.0132	10.1596	11.1048	5.58275	12.1078	3.65071
Acc21758	19.2296	21.9474	12.546	27.7759	30.2719	31.7633	24.369	30.1478	34.63	21.8017	23.4032	25.819	25.2528	19.7821	22.3383	2.26276	1.66819	1.37519	1.92197	2.82698	2.92362	2.54628	1.77407	2.76531	2.0843	2.53867	2.31534	2.92439	2.57907	2.97406
Acc11606	37.718	34.4404	14.1903	18.6916	27.5993	36.3378	13.4897	19.5278	21.4297	8.21498	14.9644	7.20043	7.46164	9.05959	8.16067	18.8756	43.1069	18.3945	66.7582	34.9023	59.6353	14.4193	72.8714	17.934	57.8339	100.214	33.0097	5.28751	65.1272	3.89398
Acc21759	48.5776	42.6453	14.3409	38.6315	48.9598	85.028	34.6083	39.1325	28.1528	8.12869	5.03789	10.498	10.9999	9.55541	3.67991	1.6705	1.80272	0.979846	0.46015	0.696103	0.882577	0.67246	2.37142	0.220076	1.91991	9.4786	1.55741	0.837178	6.52513	1.28535
Acc27730	22.5514	17.391	16.3525	3.15741	6.29065	4.40394	13.3727	16.0022	9.81492	13.0211	23.6019	28.5166	28.0566	44.9627	31.8817	11.3375	10.4011	17.3937	4.57983	10.1697	12.6045	20.1618	10.6198	14.2187	11.922	9.47773	12.7475	32.9033	15.2465	41.8951
Acc17432	13.8097	13.8409	9.77073	4.08515	4.99188	3.73184	7.35261	7.71879	4.44976	8.16956	7.43693	8.70411	10.0995	12.2846	10.3619	0	0	0	0	0	0	0	0	0	0	0	0	0	0.067206	0.097437
Acc17433	16.6457	25.2716	35.7912	8.01514	9.15848	9.58719	14.3693	23.8693	10.6887	18.8687	16.0924	21.8611	20.6177	22.0421	17.9803	11.1791	14.6421	29.6894	24.4492	54.3051	41.5678	37.2106	30.0101	28.3925	43.5038	27.16	43.4541	43.678	29.1579	43.3659
Acc12407	0.890743	1.44594	1.23048	1.24247	1.25693	0.815927	1.92513	5.48453	3.53065	3.20549	3.22711	2.4021	2.85875	3.54591	3.11251	0.747604	0.895087	0.76684	0.948397	1.28858	0.652709	2.05629	1.27682	1.76731	1.65824	1.45504	2.0912	1.32516	1.08512	1.75631
Acc17436	2.04595	9.18871	5.62254	10.7688	11.128	7.5072	8.47728	3.30309	2.37029	4.16237	7.99698	4.46459	7.32271	6.66992	5.7369	4.5322	13.8741	34.789	21.4171	28.9731	31.1085	19.7266	14.5825	17.716	17.7641	12.167	14.9912	25.6275	10.2247	35.4827
Acc17437	2.44357	1.95864	4.20377	3.0419	3.99837	4.13872	5.39898	2.81782	2.15005	1.62161	2.47234	2.79258	2.794	2.74256	3.20757	1.3364	3.13422	2.17417	3.5575	3.58333	5.13715	5.22967	5.76376	3.06611	10.7825	8.69909	9.3013	6.4056	19.0082	5.56825
Acc17438	4.70339	3.37993	2.49696	1.34042	0.913831	0.895289	1.50682	3.58958	1.5298	2.05439	2.63317	3.44211	4.34852	3.39672	4.35975	1.22626	0.348952	0.661218	0.138769	0.064576	0.705459	0.560618	0.453433	0.41605	0.134284	0.101699	0.665553	0.98055	0.403808	0.761231
Acc12408	2.20738	1.22975	6.77668	2.20327	1.4902	1.1592	0.781213	3.17767	4.01241	3.46955	3.03103	3.72248	2.59876	3.08461	3.11745	4.61054	5.41922	3.9724	7.68173	8.79979	10.6509	10.5067	7.86922	9.62039	11.187	4.87394	9.96765	9.29292	9.73129	8.73388
Acc25724	59.5491	97.6742	210.99	165.682	189.709	134.991	515.867	312.158	421.038	1138.57	879.368	627.131	851.45	414.943	624.349	89.8542	127.563	345.067	480.229	431.122	607.146	469.912	465.523	410.582	499.534	459.167	570.322	559.497	854.802	534.177
Acc25726	13.3843	15.1627	12.6522	7.50946	8.47028	9.77739	12.4407	4.95135	3.43815	6.47354	3.77482	4.42604	8.97299	4.89948	4.21702	15.9129	12.9372	9.80324	34.2973	34.0151	31.9815	28.723	21.6508	28.3952	11.73	15.4793	11.8801	26.5868	8.02629	8.96003
Acc18069	92.9315	75.2401	45.8042	10.6716	11.3648	10.6876	13.9881	9.49903	11.2235	24.1354	15.472	9.21603	5.14669	6.96479	10.7866	5.33325	4.99196	3.31046	2.67292	2.66204	3.4583	2.62199	5.03159	2.82734	5.00248	13.1556	7.80524	1.43427	19.5249	1.93272
Acc18063	0.394827	0.520295	0.480344	0.316484	0.250073	0	0.149589	0.215993	0	0	0.063628	0.066911	0.082804	0.110361	0	1.08929	1.55441	1.66009	1.47725	3.0311	1.11358	1.22463	1.57201	1.87293	1.58085	1.29251	1.32282	2.2719	2.25094	2.48358
Acc18060	1.93185	2.25902	4.57263	3.87246	3.66976	1.89544	2.58029	14.6827	11.5888	16.4968	14.4452	13.8512	8.87299	9.11233	12.871	4.24689	3.50591	6.95003	6.84936	12.5141	7.63507	13.1333	11.0975	14.2611	15.4953	6.34611	13.3638	11.5847	5.25057	9.28279
Acc00256	0.300065	0.240086	0.134899	0.270616	2.7491	1.21098	0.216951	4.37288	2.44338	5.44832	1.81422	5.32486	1.56135	0.710781	3.11603	0.117923	0.317317	0.793593	0.31568	0.539299	0.296459	0.568042	0.729719	0.184619	0.053879	0.914344	0.496641	0.151652	0.209989	0.16203
Acc00257	10.4147	10.4199	18.4066	31.717	33.2888	37.0387	42.1491	51.1694	68.4272	41.5685	33.3261	29.2558	19.2067	22.1618	25.8956	26.8324	26.1867	22.3352	16.8319	17.7703	18.3575	23.7563	26.376	29.2803	23.4089	22.7619	28.8787	16.3367	28.9808	18.0078
Acc16381	0.444302	0.193556	0.527711	0.296042	2.50534	2.3076	2.3252	0.547077	1.91307	7.40008	3.88796	4.22886	13.1559	3.30257	4.57513	0.297415	0.283649	0.214927	0	0	0	0	0.159456	0	0	0.205149	0.790473	0	0.876663	0
Acc16382	2.87978	1.32454	1.1654	0.4002	0.636626	0.297872	0.116514	0.257795	0	0.257957	0.135162	0.083437	0.209494	0.645862	0.214102	0.279987	0.278115	0.193299	0	0.227102	0.066423	0.040286	0.10911	0.026684	0.067096	0.220187	0.097747	0.096086	0.030687	0.042309
Acc16389	35.2951	41.0699	24.3324	22.7623	31.3667	27.2784	53.4888	44.6969	35.1133	89.1051	73.64	72.1481	52.0135	75.2981	67.6211	10.3929	7.44272	14.7642	8.13196	10.3196	10.2883	16.2261	12.5431	12.5562	13.174	10.4962	18.8061	23.5959	20.2531	18.7297
Acc16388	6.65543	5.6773	5.94874	3.09132	5.45229	3.38757	3.46736	3.68451	2.60129	3.82828	3.57018	2.34052	2.69345	3.89446	5.05689	34.1205	51.0911	12.1685	2.37695	3.62992	5.52887	2.71882	10.2399	1.2813	3.41246	2.02212	1.62542	2.07144	2.60991	1.29657
Acc06942	10.4442	8.4001	5.55013	9.20397	10.6984	5.99746	3.54975	8.73115	6.11111	4.30635	2.71077	2.57702	5.44371	4.36064	4.31674	0.814366	1.69072	9.61017	1.26899	1.56561	2.54048	1.1576	0.687715	1.72755	0.615854	1.06992	0.722609	1.13168	1.75474	2.09475
Acc06943	0.623982	0.433793	0.612434	1.01587	1.92346	0.638943	3.26608	3.62591	3.78208	1.75362	2.12589	3.04399	4.18263	3.50264	4.53086	1.09375	0.633673	1.10369	1.42758	2.53635	1.64136	2.2795	1.73596	1.82635	0.906594	0.949422	0.482698	0.667867	1.38353	1.34515
Acc06946	0.309658	0.243525	0.878712	0.50505	0.287709	0.353649	0.112986	0.63072	0.444607	0.607271	0.445957	0.463775	0.527187	0.920019	0.398251	0.561816	1.28084	1.42749	1.52216	1.70475	1.19504	1.40867	2.01106	1.88166	2.73227	1.79382	1.82521	1.02996	1.15096	1.39278
Acc06944	13.1172	12.4093	10.1305	7.06914	10.3584	9.43258	9.30006	11.5627	11.8021	22.1418	17.8548	17.7574	17.9019	17.5002	19.4543	6.4265	8.15372	9.15925	20.8749	32.7248	13.6359	13.9321	12.0434	6.29895	6.41422	2.68284	4.90198	8.04248	6.19551	4.36302
Acc06945	0.287763	0.37091	0.934012	0.49926	0.953307	0.521097	0.166869	0.565832	0.565803	0.447133	0.682511	0.357699	0.25276	0.554687	0.587104	0.868406	0.905914	1.33556	1.04449	1.74887	0.973758	2.02327	1.94821	1.63776	2.30323	2.04095	1.74578	0.876321	1.16408	1.20751
Acc06948	3.79646	4.29281	2.27267	17.4772	26.8783	21.951	3.65703	3.23918	4.60468	3.02186	3.63154	2.73859	3.29501	1.33606	1.59725	2.0447	2.15373	2.10127	2.27604	4.29454	4.63708	1.13923	0.744808	1.09073	1.60536	0.829355	0.860464	1.17945	0.579622	1.15416
Acc27080	0.33184	0.623625	3.22512	0.603177	0.680481	0.64062	1.05877	1.00273	0.704885	1.34294	1.04146	0.909682	1.03358	1.06671	0.866507	1.35791	1.45688	1.48795	1.69839	2.84394	2.01075	5.29953	4.41588	6.89431	9.74371	5.94342	11.2399	4.608	4.22355	6.27505
Acc05497	9.463	7.39531	7.21406	0.973504	4.6923	4.81444	2.50411	5.28932	3.8671	2.00142	3.49994	2.19139	6.48478	5.63052	8.02583	0.168506	0	0	0.641033	0	0	0	0.149101	0	0	0	0	0	0	0
Acc15120	6.63898	18.5384	11.7518	28.9918	37.0414	21.9241	29.2805	12.6849	11.8389	11.466	25.3763	11.6617	21.4689	15.8908	23.3788	14.5404	42.6237	95.0992	71.3191	88.0239	84.9905	51.6606	54.0141	50.7686	51.2013	47.6141	51.3075	71.8186	38.2876	101.014
Acc15125	2.33608	2.63065	4.47305	3.94524	5.58913	3.91297	3.78032	4.36265	6.50561	5.12431	2.93307	2.45569	2.42228	1.92108	1.76568	4.2033	5.95129	4.95552	8.46431	8.57331	6.74498	10.5835	8.54488	9.6264	10.9079	7.83037	9.76112	8.69609	6.81817	9.30096
Acc15127	18.7237	19.4965	10.8751	10.7902	11.9228	10.0706	11.2664	18.0586	14.741	18.0582	16.6002	17.8037	16.9964	13.0742	14.2355	0	0	0	0	0.068926	0.088403	0.141401	0	0.077824	0	0.194759	0	0.159891	0	0
Acc05375	16.855	15.9891	12.567	3.76779	3.70498	4.44538	13.5124	13.8807	7.13711	8.92527	10.4024	11.5249	9.54828	8.53694	7.5415	2.3905	1.10879	0.839215	1.78343	3.28663	1.62466	3.08456	2.01428	1.85827	3.00371	1.81651	2.79661	2.94267	1.76656	2.00569
Acc05370	6.57229	8.98546	4.29596	5.69668	6.03055	5.08553	5.0679	3.68893	2.85607	5.4793	2.54638	2.43237	2.49265	2.75617	2.48562	1.96667	2.12005	5.98215	3.02038	2.08125	2.18683	1.27163	1.20738	1.36075	0.909769	1.36275	1.63552	1.45852	2.96424	1.12327
Acc05372	10.432	5.85716	8.89708	2.37528	3.83819	3.55833	1.61571	1.78448	2.57034	1.87524	4.62486	4.37053	2.82249	4.47408	4.47365	37.8674	83.3237	31.0066	14.4575	13.0129	17.6028	2.09172	25.2056	1.69948	8.04452	15.7317	4.5601	2.9761	19.873	2.68973
Acc05992	33.4869	19.7183	25.4475	10.7187	8.5677	11.2304	8.9761	14.7106	10.3339	7.21957	9.71499	11.8428	15.4148	14.6901	13.572	44.3035	36.2363	28.0544	14.6775	19.7456	17.8166	13.3712	12.3384	10.5365	7.70879	4.97112	5.33094	14.3784	12.2691	17.6281
Acc05993	9.57664	8.9132	8.7709	28.3454	25.058	22.054	13.396	13.5912	12.0468	12.2253	12.5438	8.82999	9.60257	9.01736	11.5262	3.04995	5.43603	7.36215	31.948	15.5734	26.5931	8.48007	39.2872	12.9003	19.9002	36.586	14.261	7.41109	13.4241	6.16295
Acc05994	90.3616	104.177	70.7691	89.0617	106.164	111.283	151.731	72.6645	94.0092	310.916	136.782	93.3824	73.2611	46.7157	79.138	4.4489	5.79247	16.0089	19.9416	14.7206	11.7639	21.5629	24.0191	16.3345	19.8504	93.8286	36.0482	24.3457	202.977	19.1808
Acc05995	25.9233	25.2412	18.0811	17.9657	25.1929	25.6574	21.7353	36.6803	23.629	30.9702	29.0675	33.6127	27.0862	38.9335	33.7954	9.53492	5.94132	9.24964	11.4796	18.0989	13.8953	20.1809	13.8252	18.7413	16.9637	14.8017	17.4149	16.1627	13.7941	17.1559
Acc03239	20.8293	24.125	11.2516	16.9116	19.8414	20.2647	22.7529	10.7817	8.45888	19.2595	14.2043	10.4326	15.7653	14.656	11.9755	1.17043	0	0.328406	0	0.267404	0	0	0	0.095658	0	0.235646	0	0	0.429263	0
Acc03238	29.4115	26.9011	11.2118	24.4502	29.6184	23.8785	17.381	27.9826	24.739	37.797	35.772	34.4123	26.714	42.7159	32.4265	1.02884	0.175593	0.348735	0	0	0	0	0	0	0	0	0	0	0.235588	0.096266
Acc03235	0	0	0.195481	0.730335	1.82779	2.11386	5.29275	0.605189	1.04335	0.543328	1.41486	0.127806	0.129177	0	0	0	0	0	0	0	0.099015	0.4828	0.623483	0.288607	0.200734	0.268548	0.244186	0.140128	0	0.249625
Acc03233	48.4732	15.7927	13.2996	25.7391	17.5581	37.4076	20.0044	16.6829	22.6726	13.7249	8.96399	6.04504	4.81696	5.70461	9.95425	55.0428	79.0001	42.4945	43.8023	10.4356	24.1501	11.0304	27.3358	24.5169	31.2096	50.2151	33.0773	7.02132	57.7954	10.3933
Acc03230	0.456765	0.412611	0.295023	1.39749	0.716756	1.17407	0.881996	1.64919	1.29605	1.50156	1.01075	1.20437	2.70558	1.50448	1.18888	0.192353	0.849868	1.14914	0.507036	1.40623	0.644319	0.20737	0.47818	0.610685	0.154395	0.357599	0.405522	1.09867	0.433289	0.685618
Acc04604	1.98972	4.72285	1.51178	4.51561	3.22901	5.15207	4.3134	0.419259	1.15984	1.69259	1.26459	0.573756	0.997972	0.29722	0.331167	0.943719	2.29807	10.8849	6.32086	6.1627	7.04871	2.25043	1.6134	2.66659	1.88365	1.18206	1.58375	2.08426	1.05475	1.83779
Acc08063	1226.01	819.999	985.311	1021.05	816.606	1425.15	1312.95	807.625	1074.13	1651.05	1339	920.664	574.031	1138.85	1198.59	5389.28	5541.67	3904.44	6017.78	2167.36	2858.77	1738.25	3715.42	2958.51	2178.37	2608.77	1757.3	1096.18	2019.73	966.553
Acc08062	1.31771	0	0.197137	0.046685	0.420725	0.525187	0.376445	0	0.053624	0.128628	0.054861	0	0	0.203334	0	15.998	73.245	4.95392	20.9531	0.949206	13.5526	0.419313	6.22963	0.448562	21.9459	43.3393	5.15132	0.170588	26.4225	0.396357
Acc05147	0.94383	0.266743	0.885788	1.53509	1.58484	0.954734	1.0052	0.242477	0.356583	0.450949	0.258114	0.303404	0.289869	0.139496	0.419225	1.79867	2.63354	2.79733	3.69687	3.40984	3.12325	1.55134	2.17267	1.89594	1.83442	0.647745	0.873884	1.65414	0.283441	0.510146
Acc03902	2.24762	1.53558	4.52141	2.47606	2.71109	1.99756	1.20104	9.65675	5.05863	10.4564	9.02911	8.87009	5.48216	6.86095	9.22041	7.54427	9.62168	6.93129	14.8766	11.0133	11.4032	9.65829	12.1256	11.8993	11.2211	9.39946	8.12542	9.72286	8.18705	11.1789
Acc03907	1.96855	2.73361	31.7437	17.8566	25.946	14.5197	9.50137	22.0932	10.2242	14.0684	39.2022	34.5786	57.1035	69.9389	77.6467	36.7926	20.359	18.1466	33.3626	35.0816	34.4668	42.3078	27.3846	38.7271	39.3169	19.9065	45.2607	44.7629	17.6632	79.6537
Acc07260	7.38517	10.4301	4.6534	5.49921	3.57083	3.83622	8.09399	2.55338	1.75932	6.20633	5.86802	3.08889	4.19929	4.02502	5.36563	0.882793	1.38858	10.8606	2.18758	2.98602	6.22581	1.67233	0.700702	1.77567	0.495424	0.528137	1.35877	1.06272	0.896269	1.28561
Acc07261	7.75107	6.28765	5.34835	17.3261	19.4658	19.1796	16.0451	8.87255	7.81558	6.2771	8.22487	9.55692	13.6404	8.62903	7.37353	2.757	3.67305	13.8961	10.5043	14.5121	18.771	4.64292	2.79223	5.12265	3.0118	1.08918	2.99837	10.1535	3.15814	7.24899
Acc12361	5.80366	5.28952	11.7638	17.386	15.0134	13.9855	3.99742	4.13271	5.14738	4.46607	4.01937	3.1136	6.92306	3.40779	7.17576	12.2021	24.3086	10.0634	15.3436	18.7753	14.7027	16.3448	8.97078	25.5511	21.2738	14.4383	24.2204	29.5422	15.3938	33.6829
Acc12366	0.790038	0.488225	2.90849	0.535971	0.637876	0.654306	1.29593	1.29825	1.57011	1.42441	0.551386	1.3418	0.466111	1.47761	0.777521	4.97182	4.27037	5.53334	8.01965	8.31242	7.22802	8.8718	8.67592	9.55979	8.93268	8.12566	8.6705	11.106	5.44262	9.30688
Acc09082	2.56568	2.98183	4.54468	3.14974	2.2716	2.38214	2.53746	19.357	12.7112	15.3183	12.0926	12.1846	6.20846	12.7501	10.3309	5.91994	4.79026	8.00858	6.3414	5.93199	6.65028	12.5339	9.0607	10.9701	13.4414	7.64077	14.518	7.37396	6.09505	9.36567
Acc23576	20.7207	22.5952	19.4995	8.52703	6.87315	16.5425	18.8297	12.3901	15.4387	29.8534	22.6384	16.2702	30.1605	33.6442	36.285	4.81183	14.2128	4.55799	7.87821	1.34653	4.23571	7.68724	12.2545	4.92898	13.2713	33.3958	19.8052	13.2643	45.316	6.51189
Acc23577	74.2625	81.4912	40.1751	31.2943	32.6174	41.2038	33.5712	53.3673	39.2473	71.7986	55.6361	52.3766	39.7479	67.5907	57.3764	12.4495	9.98162	22.0047	9.51467	7.40141	7.832	9.7665	7.94927	6.65607	8.35459	7.00763	8.91846	13.7053	11.7173	8.1096
Acc23578	0.591816	0.531865	0.580941	2.12831	3.22165	1.41046	2.37805	2.96563	1.30459	4.3975	2.90887	1.8742	5.77125	3.1543	4.91053	0.216206	0.40418	1.69375	1.05942	1.04737	1.41253	0.872342	0	0.217081	1.20575	3.35808	1.43418	0.883329	3.30573	1.31377
Acc23579	1.03514	2.66937	3.90311	3.82702	4.03443	3.05307	7.53831	4.97204	5.95448	3.12529	4.11004	3.23946	5.35967	2.03798	3.31704	0.399911	0.395854	1.58895	0.683286	2.77338	2.01518	3.82701	1.18886	3.53715	2.43334	2.54815	5.0115	3.4958	3.23303	2.62998
Acc27050	9.79448	13.3785	32.1408	10.9523	11.3586	13.468	10.252	8.00516	8.94945	7.96545	8.05506	7.89534	8.25377	5.60576	5.00394	47.9332	35.8794	41.4948	45.7522	42.5083	35.0969	39.7536	40.6629	30.8557	39.7034	31.2049	30.2271	58.6591	26.3706	53.4306
Acc20006	82.0762	46.0234	89.5676	25.7244	17.9227	26.7892	47.4018	82.5015	78.375	76.4281	94.0398	100.561	79.7828	93.5089	95.3375	142.815	131.699	87.1542	87.1827	82.0591	83.2447	166.463	121.906	134.937	113.143	83.8488	130.277	121.989	138.708	144.459
Acc20005	0.812188	0.254387	0.645374	0.473955	0.867706	0.391001	0.826032	0.625854	0.990983	1.66936	1.48975	0.672687	0.560509	0.856025	1.59454	0.252439	1.32423	5.08956	3.8467	3.49965	2.54327	2.32259	1.43972	2.39754	1.53372	1.52385	2.40692	3.1213	2.87291	4.56288
Acc20004	3.51517	3.85995	7.23621	4.83556	4.16337	2.92501	5.48663	4.01848	4.43457	5.22909	3.35208	2.59428	3.73093	3.33315	3.69495	10.3736	8.78412	10.2626	13.0542	16.5392	9.85463	19.8972	14.3742	17.0507	16.4998	16.4968	17.5609	12.8101	11.3717	10.9727
Acc20008	18.9189	18.2234	14.1395	5.26399	5.2633	5.50137	12.6816	4.85079	6.60853	6.62673	6.99567	6.05229	5.26988	3.39381	4.43762	4.02267	3.75643	2.70194	4.13386	4.04693	3.53402	4.27782	3.50656	3.85398	3.96469	4.72342	3.75576	3.13983	4.49924	4.44196
Acc08933	2.97979	6.2655	2.03403	4.90409	4.42269	4.27748	4.35062	2.23764	4.10456	4.0703	3.00511	2.32344	3.50536	3.46742	3.37783	0	0	0	0	0	0	0	0	0	0	0	0	0	0	0
Acc08937	10.4067	7.9876	5.2436	68.4546	89.3161	68.4802	47.5741	42.5462	51.5669	18.0002	18.761	20.2123	17.3855	12.2428	14.1525	9.14098	24.455	5.8618	7.40369	14.8184	14.9598	11.1406	11.2015	16.7846	19.5258	18.6197	14.7545	7.71539	9.22444	8.34254
Acc08936	0	0	2.15319	0.830494	0.793989	0	0.102535	0.806174	0.681074	0.88371	0.373453	0.53997	0.767375	0.646771	0.432458	2.49906	1.7836	3.02566	1.0105	2.97165	4.46186	3.42319	5.53622	2.39566	2.87374	1.35459	1.39027	0.769518	2.20209	1.6921
Acc08938	5.11577	5.17421	3.42096	6.95383	5.65904	5.49415	5.90508	6.50471	7.10724	8.3274	7.10154	4.962	5.93095	6.54599	7.39251	0.928787	0.927208	2.15725	1.86698	2.26301	2.12866	1.69403	1.60924	1.83978	1.72849	1.64539	1.46842	1.21714	2.40801	2.08554
Acc30907	8.4226	9.77898	3.37461	2.07355	2.72052	1.95197	7.20743	9.72595	3.76921	9.80093	14.2363	11.1092	7.72463	20.3649	12.749	2.6928	5.77397	16.9181	7.86157	6.57779	6.87679	8.07676	5.06991	4.42883	5.36456	4.24795	4.73773	8.81915	4.30865	6.84588
Acc12757	2.44495	2.93178	1.1742	2.20811	3.04582	2.54439	2.83677	7.73132	5.20295	7.21309	9.19014	13.0232	10.629	14.4724	25.9059	1.1888	1.45715	2.24941	1.16685	1.28558	0.812082	1.62393	0.469273	0.789076	0.686946	0.399807	0.815809	1.76569	0.928538	1.39853
Acc29527	1.23578	1.33671	4.42086	2.03932	1.59591	1.38204	2.35908	2.85931	3.74953	2.93428	1.70903	1.64507	1.83659	1.75876	1.49458	8.37193	8.82364	8.18587	11.823	9.25116	10.8014	6.63621	13.2407	9.23313	8.8493	10.7768	7.80075	3.80833	4.8695	4.45737
Acc29524	1.01296	3.76987	1.83522	4.57604	5.25095	1.72122	2.95489	2.00365	0.729804	1.44329	0.930846	1.33302	1.97247	2.30699	1.19218	1.58027	2.77453	5.40584	6.06341	4.19743	5.33496	3.89865	1.87061	1.72173	1.70049	1.24014	2.3029	4.8785	2.78039	6.76382
Acc29520	15.8352	14.5083	99.2506	100.407	148.632	153.694	96.5151	152.356	169.496	119.771	173.17	166.763	178.449	276.85	216.803	385.824	494.053	186.878	780.764	468.393	417.632	416.38	479.207	417.919	281.33	363.051	204.618	233.016	259.412	165.829
Acc29528	44.9238	40.0472	138.768	47.1002	46.6253	42.8661	44.9869	55.9083	45.0336	42.0526	44.6627	41.0701	42.9886	51.4786	43.8132	177.035	170.626	149.545	165.312	177.985	144.487	180.634	173.707	168.205	210.83	203.249	202.646	279.365	195.764	279.047
Acc21069	84.5701	96.0416	50.6999	16.2623	19.6833	19.1614	27.7963	24.1788	19.6041	25.3517	23.218	25.7406	23.4673	24.574	20.0742	50.464	61.6232	51.302	15.3838	14.6708	15.2547	16.0757	18.2135	15.5445	18.5924	20.1662	19.7425	22.0154	20.2685	20.826
Acc16825	152.805	138.968	98.6553	68.7666	64.698	71.3385	51.6642	77.5922	50.2565	40.9356	43.8807	63.0496	49.4113	54.0889	45.8142	127.997	95.4973	61.7189	31.7199	59.9178	54.6705	53.0455	31.5815	38.5836	24.4289	11.9658	20.9017	31.3662	21.8844	32.8204
Acc21066	16.9654	47.681	43.3923	31.093	77.2868	29.8322	12.6463	3.49116	3.25183	0.871417	1.52677	1.46871	0	1.30578	1.15843	0	1.54878	3.40204	9.00182	15.7696	2.39093	8.23559	3.20477	1.98171	0	0.736013	0	1.63046	0	0.310656
Acc16826	14.363	14.3863	10.3997	7.39339	6.64488	5.37371	6.49068	7.91946	7.03372	12.8162	14.2643	10.7977	12.5328	12.5325	14.771	0.728881	0.92624	5.68155	1.70636	1.50961	2.76541	1.32485	0.335162	0.602379	1.39315	0.863302	1.21207	1.35285	1.03373	2.12747
Acc24652	0.184858	0.639948	0.929195	0.929236	0.620654	0.623352	1.89835	0.389514	0.400498	1.73567	1.08798	0.218418	0.53792	0.610639	0.724189	5.19914	7.70231	20.3136	30.9291	39.0261	22.0842	29.2385	8.30062	7.2393	12.7939	14.5366	5.36253	21.9575	8.78124	6.97619
Acc24650	0.456899	0.483701	0.898604	0.505515	0.804526	0.522718	0.780846	0.796495	0.780889	0.744044	0.340437	0.44552	0.620595	0.354177	0.350986	1.31808	0.934131	1.6427	1.11692	1.32732	1.6817	3.09744	1.4652	2.3324	2.16774	1.28259	1.97542	1.73322	1.76633	1.69199
Acc24656	320.59	300.954	190.727	134.775	109.363	137.218	134.842	120.231	90.0331	91.825	107.045	132.268	122.541	124.645	130.653	118.248	93.9095	66.9144	40.9297	55.9315	43.8538	73.6801	59.7847	56.0154	56.8299	40.7786	64.6779	61.1172	55.4273	59.6822
Acc24657	0.164707	0	6.78063	0.132525	0	0.267694	0.173441	0.140563	0	0	0	0	0.152446	0.221372	0	7.20998	10.7423	17.006	20.3353	20.419	14.9379	15.3484	17.1277	15.6911	24.792	16.4824	18.0948	24.0792	11.9425	21.1079
Acc24659	22.0622	19.7873	8.83151	4.14611	2.39548	3.34235	2.7597	3.07957	1.29766	1.02029	3.21029	3.76353	8.83961	3.49524	4.91745	0.328185	0.195416	0	0.164967	0.115958	0.392341	0.338925	0.417164	0.120437	0	0.316389	0	0.450581	0	0.500069
Acc33764	0	0.055253	0.831829	0	0.04059	0	0	0	0	0	0	0	0	0	0	1.44361	0.510051	0.179389	0.226687	0.736095	0.155221	1.3332	0.986563	1.08021	1.45693	0.768133	0.888693	1.71799	1.08366	1.50202
Acc33491	5.2463	18.1282	5.67807	14.0093	15.708	9.22549	19.6119	5.72241	3.32046	5.98999	7.71933	4.30426	6.34832	6.84802	7.62805	5.52166	10.9952	21.8266	27.5386	21.924	25.6385	13.7435	13.3992	14.6016	17.8707	17.966	13.4039	18.3561	16.0773	14.1066
Acc32419	4948.13	3969.47	2879.23	4634.39	3670.41	4171	1994.67	2028.52	2837.87	1876.72	2565.07	2877.15	2691.05	1455.82	2953.21	800.143	907.045	1196.16	1013.61	1515.43	1656.54	1019.39	1054.87	1074.3	586.338	568.809	507.226	769.566	389.666	754.044
Acc32411	1.55486	3.15217	1.26419	1.75367	1.74464	0.606998	0.814705	0.963511	0.560277	0.402861	1.26672	0.523049	1.04591	1.77832	0.742318	0	0.115755	0	0	0	0	0.241621	0.134123	0	0	0.098405	0.132043	0	0	0
Acc32410	9.42169	11.8421	18.6572	4.22147	7.47208	6.87613	3.24778	3.94698	3.89394	1.542	2.41866	1.66775	2.43366	2.13141	3.26323	7.69246	11.8459	4.80545	8.2472	5.05808	7.39004	7.0213	9.38097	7.03262	7.1641	12.2029	5.73501	4.67922	5.28519	4.19837
Acc31690	0.919639	1.03628	0.51554	1.43511	1.18249	1.26824	2.19538	0.915715	0.418771	0.759221	0.93806	0.822895	0.920376	0.64874	0	0.398053	0.363577	7.83478	0.712805	0.811598	0	0.198915	0.143614	0.246006	0.120435	0	0	0	0	0.054755
Acc31692	1.2905	1.66411	14.0824	1.38376	1.75696	2.507	4.2037	0.962377	1.67204	1.73095	0.859198	1.68149	3.50083	1.36099	1.00756	12.9916	9.19978	10.6852	11.4554	22.0275	17.0955	28.2858	18.5832	20.7399	18.1275	14.9174	21.7719	19.1619	13.1479	26.1183
Acc31699	0.83272	1.28996	0.583114	1.68458	1.20175	0.773498	1.50011	0.519467	0.221907	0.5125	0.847718	0.48537	0.554079	0.600793	0.626785	0.90187	2.02015	18.8321	3.69093	5.01876	6.01943	2.67484	1.20032	2.13757	0.692943	1.16218	2.31044	5.85012	2.48771	4.83257
Acc26871	0.708797	0.760905	3.18009	0.583027	0.597995	0.857759	1.18976	0.932606	0.628525	1.29775	0.948672	0.495971	0.800711	0.508886	0.687744	4.76793	5.79005	7.18343	4.99997	7.21662	5.41701	7.73101	6.87426	10.1831	9.53538	7.74481	9.47247	5.59742	3.62831	6.24431
Acc26872	98.0547	75.3979	54.4909	10.5387	10.015	14.3799	15.7923	9.41786	6.82544	14.1112	11.1066	5.87917	9.26457	6.91846	6.72945	40.596	41.7835	33.5201	9.70774	11.8483	18.5135	15.1991	16.3236	12.3113	16.1998	13.6939	15.5471	16.0506	11.503	13.0519
Acc26874	44.0943	48.0658	34.7364	35.5217	42.2966	49.5257	34.4634	29.5517	28.8009	14.7839	15.6859	18.9778	18.203	18.9453	14.6745	17.7465	17.2655	12.7878	8.09115	16.4384	15.1898	13.9083	11.5015	10.8834	7.98625	7.13973	9.45646	9.43371	10.5717	10.4951
Acc02624	2.74986	2.29508	1.08102	0.639959	0.309101	0.433989	0.825532	0.673157	0.624591	1.69517	1.11183	1.11693	1.10034	1.08524	1.29854	1.08064	2.2884	2.87603	1.19225	1.07256	1.52091	0.746127	1.10973	0.502607	0.492848	0.682045	1.02132	0.966954	1.0789	0.258064
Acc02623	6.9207	4.97013	5.8753	10.0196	13.3479	11.8298	3.07851	3.57782	4.29542	1.85699	2.54379	1.55396	1.89602	1.89075	1.49463	3.34974	7.95138	2.50585	1.80208	4.07947	3.3284	3.12739	3.66963	5.77535	3.9614	4.15821	6.12799	1.62528	2.04102	3.46543
Acc02622	8.47465	8.43675	8.71828	5.15787	4.6451	8.34041	6.72717	9.67715	9.36721	11.0479	8.62588	8.63902	8.5622	9.44214	11.4947	28.9805	37.0421	21.4727	23.8344	8.35259	10.0175	9.33567	15.553	15.1502	14.9403	14.734	12.4368	9.60884	15.4865	10.7091
Acc25523	16.6115	18.936	7.04703	14.1601	8.9831	15.5648	22.0163	8.58175	6.56857	15.3121	13.0951	9.32678	11.6575	13.6914	10.4454	10.9638	32.6761	32.9252	60.9045	31.4179	44.6094	19.9253	49.0121	27.6161	52.9595	78.6112	26.6775	24.4194	54.3305	11.5048
Acc25522	5.07542	8.24728	7.00829	53.3551	79.0745	46.7055	59.9963	13.1312	20.4244	7.06649	19.4282	12.9332	14.897	8.04133	15.5148	5.89612	3.87634	17.8194	3.52878	11.0772	13.4022	14.3848	7.74032	10.6135	6.16208	5.87273	8.78347	16.0237	6.20467	17.7903
Acc25525	0	0	0	0	0	0	0	0	0	0	0	0	0	0	0	0.523429	0.476171	0.151676	1.23087	0.768037	0.483092	0.757056	0.701182	0.653178	0.583846	0.235098	0	0.480776	0.063038	0.112219
Acc25524	128.961	90.8013	93.1302	16.2293	24.812	20.509	30.866	29.9593	37.6915	36.1035	32.2558	44.1874	38.4892	33.2423	42.967	139.428	254.783	132.616	96.1094	119.157	197.409	103.252	243.226	137.811	212.31	292.885	168.423	77.2908	227.796	66.6639
Acc23969	4.52941	2.25808	2.63763	0.680861	0.694032	0.645699	0.686099	2.25473	0.473217	0.057809	0.507264	0.590495	4.8223	1.44517	1.7937	0	0	0	0	0	0.171484	0.150577	0	0	0.571295	0.422731	1.86041	0.562493	0.503693	0.19753
Acc23960	427.827	428.227	791.698	238.702	283.601	292.287	401.956	469.452	378.741	590.189	664.313	512.746	579.103	646.692	494.513	558.926	519.723	581.614	762.469	971.989	665.019	1325.73	1016.61	1201.86	1652.64	1092.69	1618.25	946.027	796.763	854.296
Acc23962	1.86582	2.3934	6.04939	2.00218	1.97502	1.27153	1.65956	7.68555	5.58003	8.06069	4.74524	4.77385	3.81552	4.74469	5.25158	14.0013	10.0355	7.4545	8.00572	9.17473	5.50414	18.1535	11.0547	11.9106	15.5744	10.8775	13.2967	8.65246	8.28467	8.03438
Acc23964	0.468746	0.660017	10.4028	0.701668	0.257958	0	0.429971	0	0	0	0	0	0.542944	0.214259	0.185252	34.3857	24.8658	73.8104	54.9937	38.6897	26.0858	18.67	16.839	8.72618	12.4983	8.95709	11.1381	25.0971	49.446	19.8165
Acc30121	65.6986	54.0945	34.4613	1.70626	2.96866	2.52402	19.3599	22.9595	15.2261	7.08706	7.05667	11.1595	11.7524	5.34006	3.81565	0	0	0.762451	0.137622	0	0	0.198448	0.091705	0.422789	0.195948	0	0.103382	0	0	0.489805
Acc30120	11.9467	10.5533	12.8313	4.51123	5.85941	5.01567	9.6567	6.54565	5.77445	10.0976	7.1914	5.69039	5.12198	4.69616	4.15814	11.0838	9.87612	13.9178	14.915	13.4357	14.4043	16.3557	14.3306	11.184	16.4107	14.7931	16.4162	20.1494	27.7326	14.7828
Acc30123	11.1079	11.3549	9.8095	11.3444	15.726	13.3072	12.3698	9.90141	7.02865	12.2691	13.1769	13.1346	14.8337	16.0257	12.7149	1.83407	0.931968	2.29466	1.75314	1.4423	1.67732	2.42256	1.53072	1.33172	2.5121	0.826959	3.32574	5.0908	2.64181	4.44423
Acc30122	2.48632	0.947467	1.10961	0.139129	0.340485	0.435816	0.370042	1.21267	0.749816	0.45311	0.84921	0.802166	0.92411	1.25732	0.785147	0.645835	0.91773	1.29514	0.773524	0.268754	0.92512	0.8295	0	0.526652	0.788212	0	0	5.22626	1.55253	4.87596
Acc30124	0.258584	1.14073	0.494619	0.430135	1.09145	0.515776	0	0.762992	0.45254	0.405899	0.134351	0.483859	0.08248	0.11936	0.488124	1.56154	1.16459	1.23386	1.49412	1.91052	1.36388	2.22238	1.67685	2.35425	1.90571	1.88874	1.5179	1.44311	3.37267	1.31238
Acc03578	1.53303	1.89655	1.90026	5.06026	3.33471	2.30048	7.11808	0.860768	0.757698	1.56355	1.60103	1.03684	0.255986	0	0.307132	0	0.165979	0.748975	0	0.265647	1.27832	0	0.14689	0.214685	0.376527	0	0	0.193647	0	0.301288
Acc03571	3.67867	3.98825	7.59704	2.74411	3.19882	2.2284	3.44762	5.12746	3.14182	4.34162	3.85651	5.29921	4.59263	4.68623	3.9318	10.4249	9.56837	10.3974	15.1535	13.7342	13.4341	18.1561	15.8113	15.6835	17.9201	12.6098	16.4159	16.426	12.2313	15.5573
Acc03577	3.28276	4.9207	8.93531	4.62998	2.65912	3.08231	3.22105	11.0189	6.64217	11.2281	10.7954	9.0895	5.96636	11.3932	11.0493	20.5646	14.819	16.7822	14.8545	14.5888	12.2826	20.0822	17.7034	17.1114	23.7893	13.3349	19.5574	21.0038	10.0013	16.8469
Acc08541	543.068	570.72	380.592	250.28	244.747	290.312	244.473	318.373	211.749	236.075	210.753	267.457	258.583	289.707	210.552	250.788	458.651	136.217	217.314	144.971	130.919	111.678	165.572	108.224	148.724	167.333	100.654	122.764	153.512	90.7715
Acc08547	26.2782	27.8454	16.2948	15.7485	19.2587	15.6581	11.6626	19.0549	18.3102	21.5572	19.38	17.0422	23.6751	19.5231	23.1494	2.38579	3.83469	7.64454	6.29501	6.63762	6.83329	7.73201	4.03843	3.99338	7.24644	8.03588	7.13624	11.8221	11.856	13.4598
Acc18591	2.29601	4.93326	5.80668	1.87789	1.64736	2.2495	2.10803	1.64779	1.80089	2.39659	1.74424	1.70686	2.02429	0.475488	1.36971	4.40051	4.99683	6.08401	2.41212	8.18264	8.71889	7.96286	4.12643	6.0826	4.69866	4.33838	4.76094	6.51503	5.62539	7.54919
Acc18597	0.213267	0.154522	13.3117	0	0	0	0.369853	0.225624	0	0.506623	0.178844	0.184088	0.238799	0	0.140313	6.948	11.5201	2.85596	6.31509	11.7608	12.169	20.9243	17.8306	22.7255	36.4544	36.4864	26.4645	14.1604	36.0842	17.8095
Acc23030	1129.2	944.853	692.292	812.866	643.498	1014.43	69.7774	47.7573	60.5793	24.5339	36.7379	51.9768	248.494	211.138	188.513	608.672	449.734	808.622	405.381	691.543	354.896	80.1445	69.6668	71.3084	17.4857	24.4202	18.0553	30.7726	13.2929	21.3531
Acc23035	63.1412	67.0988	41.4895	63.1758	63.6741	71.6601	44.5708	63.0104	32.4221	59.7199	60.5704	65.9882	74.6413	82.6746	75.0205	32.1133	27.4617	46.1205	23.3525	36.3249	27.7062	29.2894	12.7798	22.4084	15.8279	8.49603	13.2119	47.7829	12.7156	33.8992
Acc23034	74.8785	33.5205	49.0978	25.2716	26.3492	32.7694	29.9758	28.3327	32.3331	38.5455	43.9707	33.704	32.5584	34.9804	37.097	114.113	136.855	125.143	53.2512	29.7657	32.7575	23.2428	23.8574	32.2207	22.9562	21.9386	26.0054	20.107	22.2077	18.6363
Acc17250	1.37846	1.48002	0.807945	1.68184	0.827561	1.68276	1.66979	0.473086	0.098846	1.36228	0.788466	0.514107	0.607534	0.802954	0.18352	1.37736	5.30759	14.2653	5.10295	3.07316	7.67305	3.57224	2.23191	2.13728	0.803005	0.715194	1.70811	4.21654	2.2558	5.53963
Acc17255	4.76018	2.38627	7.15064	11.0528	11.0949	10.3173	4.89953	8.86814	9.85964	6.82437	6.86649	7.08415	5.96045	5.10369	6.52514	3.53769	2.64852	2.69453	4.4105	10.2922	9.44587	7.97145	12.867	10.0502	12.4173	10.3956	14.9285	8.38683	13.7308	11.5821
Acc17258	0	0.0962	0.205834	0.514083	0.50934	0.798592	2.20004	0.920431	2.1017	0.088654	0.387626	0	0.683409	0.354153	0.103753	0	0	0	0	0	0	0	0	0	0	0	0	0	0.048438	0
Acc14500	13.1435	10.4929	9.75955	11.684	9.95842	12.0584	13.4199	11.8436	14.8239	10.4421	7.6252	7.45336	3.20175	4.13424	5.03565	38.387	56.3066	24.3618	22.4208	6.86698	14.1189	4.99062	16.4606	11.2411	12.266	23.9626	16.9536	3.40358	12.4203	3.33307
Acc14502	10.9828	9.27312	5.84899	4.9297	4.12699	5.11628	8.01206	14.3296	11.018	12.6008	11.1528	12.1495	8.38724	11.6849	9.15372	1.61541	1.61304	1.54219	1.66911	3.44659	1.95186	5.57184	2.60799	3.53838	4.05201	2.50777	3.44295	3.38373	2.48979	4.70102
Acc14505	6.22816	5.24832	8.07382	6.72547	7.11102	8.04765	5.52913	5.84312	3.74642	4.06751	2.73543	2.69556	4.55173	2.96836	3.8534	11.5218	13.2126	6.95389	10.4927	9.75043	19.0416	11.1341	21.2994	21.5233	14.4526	19.474	22.1362	9.95777	14.0425	13.635
Acc14508	2.76874	3.61584	4.20345	9.02996	7.27559	7.49642	4.41325	7.34397	7.39955	5.91859	3.75306	4.38732	4.4849	6.67277	4.0725	26.2649	35.2846	12.112	22.4541	9.62027	8.46423	9.93332	12.7821	9.18961	12.3406	11.5989	9.45892	5.08989	8.57277	6.23945
Acc32733	0	0	1.84406	0	0	0	0	0	0.070765	0	0	0.08095	0.071064	0.154812	0	1.07973	0.544423	1.98223	1.12076	0.209131	1.36457	1.14953	0.720882	0.594067	0.718523	0.362506	0.574745	1.16939	1.2957	1.79251
Acc08956	0.088313	0.184098	10.454	0.159492	0.165352	0.198899	0.271199	0.178048	0.273086	0.103519	0.109414	0.390493	0.133198	0.285251	0.10578	18.7618	15.2438	16.4209	19.8072	22.478	20.0609	32.8653	23.1023	32.1785	32.263	21.199	31.3233	22.0599	18.7047	25.8886
Acc08955	9.91141	11.9555	7.41071	9.15833	7.48859	9.5451	11.8545	13.6668	9.99549	13.3766	11.0106	11.8361	14.4169	15.1794	11.7305	2.65889	2.58177	3.31977	4.28778	5.62763	5.77383	5.21083	4.19694	5.61475	5.46669	4.94846	6.98713	4.98443	4.73215	5.36578
Acc04608	3.13836	4.49037	2.5886	9.06334	8.00066	4.84091	7.04106	6.18765	5.02089	6.37406	4.24912	4.44218	4.83894	4.55002	4.93731	0.268528	0	0	0.159977	0	0	0.052011	0	0.484896	0.431644	0.060887	0.123945	0.323428	0.187582	0.087697
Acc19902	5.36295	5.35023	32.1524	27.0506	54.6201	28.5845	150.36	70.4657	145.743	164.254	85.6951	33.6471	36.9461	23.6271	29.7182	6.38562	5.90668	17.6488	101.421	170.595	223.759	175.51	230.64	324.089	346.277	398.094	438.088	122.852	782.274	141.789
Acc19900	15.318	16.7182	15.3551	29.6807	36.3898	31.9965	29.0013	19.3435	28.2208	29.6513	17.9833	15.4864	18.4826	12.898	13.0818	71.8872	168.305	121.377	82.1714	58.0287	97.7617	49.7011	66.4465	101.396	45.0892	50.6658	53.5349	39.9033	35.447	38.861
Acc19904	4.08825	3.52756	29.7915	23.0905	15.4312	19.2702	27.2445	14.8583	20.9397	84.4729	43.4517	20.3132	26.7751	22.6055	50.2007	66.7883	77.7665	99.2663	44.6474	56.3644	100.017	48.6388	55.6401	86.0928	56.3988	56.453	101.973	29.647	102.419	60.8801
Acc30926	2.85228	1.82597	1.9505	1.65525	1.67408	1.52734	1.87158	3.84541	3.09641	3.13488	2.77425	4.55066	1.97243	4.9876	3.94794	1.16105	1.09241	0.632815	0.563736	0.447181	1.17765	0.918476	1.05908	1.06697	0.491466	0.372509	0.638298	0.310209	0.628566	0.463078
Acc06335	0.587259	1.31023	1.34301	0.53482	0.325945	1.16238	0.612356	2.88921	1.38541	1.32032	5.36185	1.07391	31.1631	10.8757	1.4208	0	0	0.142186	0.236415	0	0.544516	0.444481	0.286553	0.890274	1.22476	0.684666	0.201849	0.766519	0	0.309386
Acc06337	14.1282	18.7728	7.04808	4.88814	8.10419	3.36781	7.67939	2.559	1.9322	2.7089	2.41029	2.25808	4.64954	4.17888	3.6728	1.71803	3.80065	5.61315	8.24314	7.69124	8.12458	4.17199	4.93147	5.57638	4.15135	6.86594	3.93029	9.04071	6.74456	5.73898
Acc06333	3.68746	3.98868	3.15584	7.34687	6.09476	6.04788	7.23727	2.32955	4.18474	3.73958	3.21428	2.54009	1.6021	1.35182	1.2741	0	0	0	0.242573	0.466943	0	0.279469	0	0	0	0.14905	0.363275	0.195637	0.168605	0
Acc24351	5.43618	4.44395	4.3819	1.66289	1.43596	0.85776	1.71303	1.54356	0.703771	1.4388	0.968472	1.21113	1.46085	1.44401	1.09374	3.19469	2.77795	4.06185	1.97353	4.02867	3.79462	6.24972	3.59266	3.53968	5.65501	2.61279	4.27696	7.97606	3.86895	7.72847
Acc24350	4.82211	4.69543	5.03179	2.18776	3.20576	1.77308	3.30791	5.67913	5.68213	9.61769	10.5088	7.4472	9.18908	10.0795	12.3233	10.8985	8.81689	10.1089	7.24849	8.69945	8.64599	10.4901	10.8964	11.1197	16.2994	13.4479	14.9528	14.3553	18.3764	14.9913
Acc24356	11.645	13.4572	15.3518	4.34125	5.1159	5.89188	2.81948	9.75523	8.78787	7.15208	9.34559	8.6758	9.96493	8.61838	7.68007	34.5454	35.8282	15.5429	9.94915	12.2527	11.2355	8.58942	15.4192	9.64907	10.8497	11.9363	6.17036	12.0638	9.73593	7.46659
Acc19274	22.9645	23.1254	34.1413	19.4188	15.1319	17.7781	16.1533	29.5761	22.0203	32.3673	35.7766	32.9541	29.9247	36.5119	39.9439	44.7055	33.9337	45.1985	40.4668	44.6094	50.9076	44.7193	55.0022	42.7959	56.2657	47.5108	47.3968	77.9137	61.7212	82.5192
Acc19277	24.459	24.2893	14.5852	29.614	31.6167	26.5284	33.3558	20.8374	17.0404	24.298	18.6325	18.7414	23.1957	18.0278	16.133	0.913879	1.93512	6.67157	4.51563	3.85078	6.35486	5.15584	2.45297	3.32866	2.87564	2.07527	3.25131	8.17057	3.80895	6.15048
Acc19270	932.903	808.91	844.753	286.752	304.506	326.338	602.835	816.964	725.233	701.856	703.269	958.561	982.855	1033.83	885.104	527.012	346.802	276.434	152.209	195.917	114.639	633.721	383.08	340.033	441.612	276.56	509.706	776.276	642.704	607.15
Acc19273	2.65937	1.21086	4.82537	1.30888	1.3652	0.853701	1.75966	1.43298	0.635471	0.962243	0.785813	0.847143	0.77265	0.718182	1.48763	8.46767	8.41906	8.05131	4.55382	3.36888	4.66348	4.97498	3.33992	2.68617	3.55154	2.4597	3.19008	3.86811	4.42085	4.57124
Acc07064	0.335048	0.692681	0.546316	0.918566	0.265699	0.395148	0.355376	0.185489	0.164582	0.110061	0.131915	0	0.171363	0.514694	0.161044	0.804338	0.261896	0.662531	0.853157	1.34492	1.16153	0.425114	0.438503	0.167849	0.26467	0.4117	0.86353	0.686543	0.388177	0.43532
Acc07060	3.05267	10.8026	4.59156	9.10204	10.6095	5.26776	8.63775	3.11055	3.33898	5.19563	5.70034	3.64723	12.1779	8.76215	11.5182	5.12711	7.60295	32.0442	15.2281	21.2498	24.4434	11.5847	8.55648	10.9444	11.1228	13.1115	15.7865	24.3901	27.4635	22.7232
Acc07061	5.68455	6.40653	4.08899	1.02746	1.36319	0.171244	0.467117	1.0988	0.757645	0.456753	0.972085	1.79056	1.42081	2.86109	2.26897	1.98072	0.865632	2.58942	1.4564	1.4702	3.42127	1.57254	0.822033	1.1227	1.07378	0.696712	0.737585	3.63958	3.19153	5.44614
Acc07068	12.7638	22.9673	12.9444	13.9682	24.4268	13.513	14.3291	10.0311	9.28406	7.28567	29.2234	17.9039	18.3594	28.7524	30.6572	56.4267	86.9583	39.3873	123.073	90.1336	59.7506	62.1928	37.4359	16.2596	50.8501	31.9941	20.6384	108.11	33.9421	88.4134
Acc00595	0.784582	0.79188	0.784584	1.09117	0.753865	0.608664	0.609238	1.69505	1.10423	1.90062	0.866929	1.28813	1.36859	0.949118	1.49322	0	0.239671	0.836583	0.08548	0.389192	0.342846	0.110537	0.417164	0.199307	0	0.186411	0	0	0.19297	0
Acc00593	0.627395	0.431306	0.349185	0.192335	0.267497	0.324366	0.109719	0.42944	0.313823	0.403785	0.260648	0.525384	1.24358	0.420374	0.305019	0.062893	0	0.039312	0	0	0	0.127663	0	0.095309	0.165745	0.035936	0.067673	0.28953	0	0.234353
Acc00591	0.882561	0	3.91188	0.578068	0	0.489693	0.711859	3.78248	3.47463	4.68198	4.23183	2.84325	1.39217	2.88058	3.82963	3.72221	3.22397	2.97404	5.64413	3.76952	4.06465	6.10231	5.75966	7.8867	6.96335	3.96699	8.23924	5.79391	2.01051	6.45927
Acc00590	0.259152	1.11465	0.672107	0.262071	0	0.504435	0.38716	4.24191	3.97437	2.84732	3.51276	2.57339	0.882314	3.81015	2.56133	2.02358	2.06027	0.964629	1.46137	2.38001	1.06438	3.80872	2.33472	3.31223	3.57523	1.88749	4.23727	2.82475	1.13219	2.88053
Acc05517	58.3733	58.9519	68.0756	67.6711	84.4288	77.8711	173.322	151.188	161.707	388.103	204.054	197.01	182.799	218.98	218.04	55.4607	72.7119	62.5187	80.8887	78.8166	93.7251	147.811	188.3	118.439	183.803	135.303	178.273	111.422	250.054	133.38
Acc16725	5.25002	7.7637	3.09878	3.03911	4.061	2.47972	0.356644	1.35643	0.447135	1.99547	0.601934	1.23977	3.70771	0.414757	0.694853	1.06268	5.51055	23.625	3.00864	1.51876	10.1969	2.30961	1.0904	1.08965	0.762558	1.95175	1.47999	1.98695	1.86153	3.08453
Acc16722	26.406	15.2491	27.7888	11.1151	18.7292	17.3269	7.81468	8.37793	6.18895	4.66885	5.22031	4.55788	5.02656	6.24636	5.332	39.7341	70.801	20.9421	92.6538	36.8148	58.776	14.2934	48.2354	14.0106	17.1293	32.6977	7.91733	14.5673	20.688	8.70317
Acc06202	37.046	48.3327	22.7063	52.7462	43.0842	52.0751	42.8642	64.724	46.2258	59.6068	70.2219	65.5764	44.6462	71.2891	58.0554	9.10678	8.8351	13.2803	20.9256	27.3926	13.3405	28.7118	15.6267	13.5761	16.3904	12.086	12.3569	17.1607	16.5271	14.0591
Acc12617	0.566418	0.669963	1.11497	0.736236	1.00082	0.953528	1.21159	0.630577	0.544239	1.5569	2.0513	2.34702	2.80811	2.43535	3.84206	0.245024	0.341218	0.615178	1.6706	0.56084	0.393543	0.285365	0.426025	0.538821	0	0.2308	0	0.244489	0.488206	0
Acc10614	3.38568	4.51309	5.00971	9.55538	10.8807	6.99117	6.30045	9.43792	10.4572	10.8949	10.4408	8.67381	8.96424	7.51876	8.01817	0.69579	0.761904	1.74516	2.50577	2.67297	2.8708	5.46472	2.13403	2.90394	3.70555	2.76009	3.04506	2.4297	2.02026	5.00822
Acc10617	4.67063	7.32139	25.9324	11.284	14.5325	11.6484	33.6983	22.209	30.2197	43.6402	63.8355	49.7735	52.2251	51.937	44.1314	30.3557	26.443	27.8371	40.8894	51.5044	63.3579	64.0482	104.887	65.6991	143.779	166.797	104.126	62.1109	196.138	59.6471
Acc00048	5.15015	8.09694	7.06195	9.44545	7.99449	5.85317	8.338	1.10925	2.10878	2.12175	1.49168	4.21654	2.95491	2.11002	2.08355	1.21235	4.14478	7.6998	4.10366	3.44305	4.34451	2.38013	1.02535	1.59249	1.04372	1.23524	0.826924	0.607948	0	1.6762
Acc00044	0.408788	0.236907	0.677249	1.3908	0.858874	0.526448	0.806911	0.25538	0	0	0.458589	0.244579	0.783352	0	0.430202	1.24531	1.18725	2.92601	2.31742	3.23786	4.76545	1.70699	2.88826	1.86444	2.59102	1.28658	1.40113	1.95003	0.481031	2.15058
Acc00043	0	0.152938	3.56677	0.369034	0	0	0.326471	0.13435	0	0	0.138702	0	0	0	0	2.01919	3.45475	3.17866	5.01033	3.46105	2.89033	3.55882	4.15982	3.21105	4.42988	3.35801	4.37793	4.47776	2.24069	3.90348
Acc00042	0.225935	0.403824	0.297953	1.23364	1.26717	0.685276	1.2897	4.62745	1.5307	3.08683	6.32105	2.43669	3.11115	7.07761	9.37502	0.971622	0.933822	0.630399	0.43019	0.13836	0.504773	0.434965	2.37226	0.696311	3.47059	4.66538	2.21077	1.49913	17.7786	1.24729
Acc04746	0.042046	0	0.406842	0.029733	0	0	0	0	0	0	0	0	0	0	0	3.63887	2.42323	4.4314	1.98468	3.10427	2.76281	1.17996	2.20637	2.87448	1.40836	1.68417	1.67361	2.23862	1.66115	1.49483
Acc04745	0.053953	0	0.533037	0.036862	0	0	0	0	0	0	0	0	0	0	0	5.00232	3.17022	5.48938	2.3512	3.69378	4.3034	1.43483	3.06114	3.50946	1.67221	2.35694	1.95364	2.66477	2.05011	2.00761
Acc04742	228.674	246.359	182.517	165.513	183.369	172.812	94.3431	104.916	135.173	74.1011	97.3184	85.3623	113.025	118.459	97.638	119.049	130.139	113.363	49.254	63.1222	74.5703	44.8314	61.0945	57.3829	50.6526	56.6286	47.0625	41.3544	75.9294	53.4824
Acc04743	1.27456	1.48325	1.2564	0.723239	1.02346	1.45598	1.77835	0.396737	0.590832	0.451645	0.717326	0.552741	0.673991	0.51082	0.46308	0.195122	0.271401	0.42944	0	0.102361	0.180183	0.19796	0.262557	0.071322	0.232841	0.629578	0.040828	0.089089	0.42713	0.079648
Acc04741	8.98413	23.9295	7.96384	14.2108	6.98828	10.2885	7.42951	3.69625	1.92445	2.81421	3.36384	5.90268	5.68059	6.20381	4.36016	5.84754	11.5101	27.9928	21.2105	12.6637	15.3441	9.63441	3.04935	1.46302	2.54981	1.69649	0.704916	29.9418	2.7125	23.503
Acc20026	11.7259	7.8784	7.03992	11.0753	22.9383	13.731	6.86713	9.37026	8.30123	5.26478	5.59743	5.74221	4.87066	8.09375	7.90282	6.50308	20.4593	4.49492	4.97985	4.25057	5.45999	3.98151	4.9162	2.46179	5.37393	6.82138	3.51212	3.39526	5.9847	2.44813
Acc07804	17.1497	17.9246	14.4848	28.389	42.1134	26.459	78.5289	41.4223	55.1259	59.9386	70.7506	66.909	46.0895	46.0754	46.8235	2.37015	2.83699	4.82382	5.07647	5.44191	8.29947	16.2404	10.4667	15.0845	21.738	19.5413	19.4995	18.334	20.7357	19.3982
Acc07805	2.83585	7.47804	5.17484	29.0889	23.7777	12.728	29.524	7.3718	13.2548	5.18992	6.50949	6.49214	5.73462	4.95473	6.1715	1.04247	3.7695	6.2571	3.82061	3.959	4.43109	1.71898	4.95399	7.38322	8.50882	8.09286	9.91738	0.928035	15.7982	1.80839
Acc07802	28.8951	30.7978	18.4475	25.5371	30.2049	32.8858	20.5751	36.0836	41.0599	70.7093	63.7541	44.5195	39.6096	54.3964	66.5623	7.54845	8.45645	13.0262	9.54543	9.43991	9.89885	11.3425	7.97371	8.50262	7.33559	9.26924	8.07812	14.4266	11.7818	9.61313
Acc07809	1107.34	1345.35	968.607	643.751	941.754	1032.44	948.495	1032.69	905.734	715.321	761.791	1142.66	1415.25	1220.92	1157.51	247.597	238.964	178.475	199.392	369.473	260.796	282.688	159.535	125.286	205.957	195.78	222.789	605.669	333.437	566.987
Acc02354	2.37762	0.22953	0.604385	0	7.56111	0.647397	0	10.3354	0.728668	6.27937	0.520007	6.24097	19.1515	0.805722	9.01237	0	0	0	0.300548	0	2.95396	0.559719	0.194522	0	0	0	0	0.4404	0	0
Acc28828	6.50966	6.86141	6.18028	5.09367	5.06998	4.84095	4.39223	3.49181	3.54407	8.88872	7.08078	6.3829	6.27093	4.17437	5.55119	1.93227	3.02689	5.24561	3.02686	3.48346	3.50224	1.97166	3.91272	2.99593	1.30971	1.48107	1.16827	2.71252	3.1811	2.3303
Acc28826	11.4693	18.3387	11.5891	38.9955	15.4069	20.9346	5.02118	7.41353	6.11279	6.87413	4.50413	2.24372	8.79834	4.34237	11.3357	25.8575	32.1264	120.802	35.1799	62.8012	105.464	26.0729	29.2238	25.2207	7.65637	15.6293	24.8443	12.9724	20.3093	9.19164
Acc08382	3.66712	1.8821	2.06098	0.057187	0.160528	0.251649	0.114956	0	0.207908	0	0.030392	0	0.123614	0	0	0.880446	1.32024	0.191825	0.392327	0.010685	0.319286	0.322387	0.456127	0	0.820171	1.10542	0.211447	0	0.667514	0.0647
Acc08380	40.553	54.848	108.671	43.9417	45.0563	41.9995	77.7591	28.3213	37.3251	36.3362	32.1553	34.3261	42.9544	26.2564	28.9627	166.062	129.753	111.776	85.1591	93.9098	105.673	115.117	96.0856	113.971	101.447	97.3629	110.394	112.726	145.012	152.018
Acc02971	9.86586	7.51787	5.84856	14.1368	16.194	12.6121	13.2158	13.5308	13.7574	14.9904	12.0397	14.6202	16.9807	18.6907	15.5192	2.97097	1.99307	2.85918	4.59007	3.38587	2.99173	6.13588	3.9836	4.73225	4.38823	3.10063	3.62038	5.38358	3.28386	5.16843
Acc02977	135.567	67.2798	73.2891	188.298	345.491	333.317	304.707	380.938	486.974	441.105	258.945	284.297	222.732	171.639	289.971	39.3805	51.6697	39.3254	56.5766	99.0653	159.659	87.6672	96.7902	201.851	45.1216	85.6917	179.081	39.0156	79.1665	44.1445
Acc02976	0.281523	0.439712	0.274793	0.603952	0.61069	0.3014	0.090741	0.584285	0.671748	0.477636	0.543453	0.945265	0.865866	0.664521	0.633137	0	0	0.07325	0.15304	0.107203	0.279101	0.302241	0	0.051703	0.058264	0.109436	0.064122	0.098282	0.115431	0.044757
Acc02974	1.05987	2.04543	0.740124	3.82383	2.82578	2.7916	3.17005	1.49028	1.03074	2.42152	2.13343	1.78773	2.08651	2.39025	1.98221	1.61068	3.93704	6.91727	8.59531	8.09597	7.148	4.77975	4.4943	3.01261	2.97779	3.41203	3.07148	6.57327	6.66275	6.34505
Acc03001	0.669641	0.51113	1.3024	0.488858	0.803883	0.26495	0.720525	1.47669	0.947882	1.90416	1.45294	0.855784	1.18999	1.70537	1.80129	1.91854	1.29845	1.38752	0.767404	1.64592	1.53625	2.48925	1.95309	1.69422	1.59217	1.86183	2.7056	2.66418	3.27542	2.68088
Acc03003	8.78908	9.48375	11.2858	6.02207	4.78528	5.26853	7.77031	22.7837	14.0011	23.6004	22.2521	21.1045	14.7026	26.434	27.7788	15.5184	10.7472	9.24174	10.2067	11.2241	11.7624	18.7291	16.3217	15.3993	18.5227	12.2341	21.642	18.4834	17.0172	21.2566
Acc06075	0.486326	0.775914	1.01523	2.38797	1.87488	2.57239	1.85172	0.326649	0.265524	0.344997	0.008891	0.554996	0	0.32744	0.038623	4.3585	3.43021	6.41822	5.77568	3.93721	7.15741	1.88519	2.80134	4.24775	2.68645	2.02002	1.11077	2.0911	4.01911	1.91935
Acc32892	0.170257	0	1.4458	1.33263	1.22846	1.18507	0.890648	0.484768	0.609639	1.44867	0.183119	0.538726	0.360798	0.284143	0.270703	0.761623	0.767112	0.722312	3.18498	2.07653	1.83921	1.65766	2.13992	2.28886	1.83672	3.13509	1.30019	1.52726	1.05654	1.41064
Acc32890	0	0.113015	2.31385	0	0.029589	0.072475	0.08302	0.060606	0.114211	0.11867	0.066586	0.108159	0.045093	0.049787	0.092161	3.66137	5.18163	4.36129	6.81156	3.86728	5.00779	5.46276	3.39475	5.51728	6.35209	2.80382	4.46651	8.26963	4.23658	8.31148
Acc30003	6.8076	8.44576	6.05586	9.56976	9.3545	9.33989	5.16593	9.98502	7.59438	11.362	9.38631	9.50669	10.5534	15.5785	12.6238	0.498524	1.57172	2.71857	1.42054	1.17182	1.4525	1.09289	0.960396	1.01248	0.51781	0.486526	0.365707	2.42572	0.593928	1.29119
Acc30006	119.466	109.114	88.3564	120.355	134.102	140.488	166.66	138.24	153.026	147.146	179.821	191.714	144.627	173.214	158.069	21.3654	17.7464	19.5812	37.8645	47.6584	30.8488	51.1067	32.0833	44.5567	50.8773	38.4623	41.3718	39.7468	38.13	38.1734
Acc30007	26.512	32.0424	14.587	21.5194	20.2691	23.3256	24.3171	20.3077	20.7821	20.3452	16.8058	16.0741	15.8352	13.9538	12.4095	5.00168	6.09133	9.52608	9.60774	10.2502	10.2095	6.58345	8.47898	7.64363	5.35391	6.16036	4.59413	6.43387	6.15134	6.34002
Acc30004	0.289132	0.701723	0.874734	0.155919	0.12409	0.283664	0.088336	0.343058	0.152293	0.083362	0.578567	0.293201	0.530498	0.413886	0.47458	1.8565	2.51218	1.32054	2.11359	1.46643	1.39814	2.15469	0.6421	1.07478	0.964752	0.485638	0.73399	2.26897	0.487769	0.567157
Acc30008	32.806	66.2136	49.0391	7.84638	9.30121	6.62883	14.3465	5.8755	4.49755	9.09783	7.16897	5.84831	7.07284	5.33694	6.80365	119.83	120.091	156.729	17.4302	12.6489	13.5424	23.9964	18.9838	20.5816	22.6609	18.9402	21.045	22.0797	18.1539	19.0204
Acc26689	4.72794	2.55837	4.55818	3.27395	4.32224	4.8409	6.03287	5.56756	4.89971	5.82299	4.91914	5.40364	2.87855	8.20995	5.27615	18.4804	23.8699	8.68241	10.3341	6.82557	5.14159	8.2223	8.49417	9.6806	9.19414	9.58083	7.96055	3.79289	7.26273	4.292
Acc26688	4.95789	3.78854	1.61983	2.83774	2.2332	2.43621	3.31238	3.1537	2.04374	4.92577	4.20306	2.00228	3.24291	1.63265	2.00086	0	0	0	0.091268	0	0	0	0	0	0	0	0	0	0	0
Acc26683	60.3102	51.3399	39.2824	11.8493	10.997	12.636	19.7918	19.0052	14.3295	20.5929	20.4937	19.1526	19.5416	19.1634	18.4231	23.0708	24.384	22.495	14.5636	16.8115	13.1987	18.6842	16.5513	14.2505	14.6633	14.391	15.7353	23.0141	13.6164	19.7197
Acc26680	0.554572	1.01542	0.797672	0.335003	0	0.148711	0	1.55765	1.8094	2.48074	2.39343	1.83714	0.356517	1.33399	0.181494	2.68022	3.16014	2.46576	1.41548	1.7876	1.20733	4.13491	2.80051	3.89821	2.73416	2.72368	3.23453	1.90859	2.26972	2.15606
Acc20903	0.512759	1.68195	7.94055	1.88877	2.11914	2.79263	2.41229	1.9559	0.786504	1.22915	1.97867	1.59129	2.00163	1.30643	0.996149	7.50882	7.60887	8.39248	5.95841	8.8819	8.71885	8.99799	6.58053	8.69893	11.4194	8.81352	10.9703	12.9881	6.1757	10.4579
Acc20904	0	0	3.55431	0.639732	0.341116	0.285715	0.294406	0.542396	0.709197	0.458734	0.290555	0	0.400015	0.173101	0	0.781475	0.517851	0.592477	0.13522	0.79593	1.16287	1.32717	1.52643	3.67923	3.26644	4.64407	5.86028	1.67087	5.13818	3.51233
Acc29880	2.44861	2.84943	10.165	3.69796	4.4979	3.93696	6.3892	1.52585	1.27068	1.25099	3.07738	1.97647	1.73003	3.02383	1.78166	18.5393	21.4618	15.5197	56.2943	24.7855	36.5721	17.9715	65.8727	27.185	36.1577	71.5698	23.8466	21.9892	35.6654	21.1477
Acc29885	8.04579	4.76427	5.3024	1.19078	1.66873	2.00506	3.39194	6.0234	4.64295	13.9578	8.10168	6.80621	6.30756	5.76153	6.88077	5.64327	8.47675	14.0716	12.3556	9.69834	8.39147	8.71699	8.65418	5.99941	7.59634	5.19932	6.16483	13.3642	10.3328	11.3587
Acc29886	94.4064	79.5591	68.8253	16.6798	20.0542	18.3381	13.7129	17.0186	15.4443	18.6525	17.4627	16.1235	16.6648	21.6724	22.9053	6.3189	8.22845	7.53772	5.1091	6.56944	5.48748	6.22827	6.30553	5.73587	7.27581	8.52383	8.47274	8.90712	14.371	7.42886
Acc29888	0.666549	0	3.12263	0.19691	0	0	0.481839	3.42585	2.46202	3.72165	3.97779	3.30506	1.1083	2.23658	2.88435	2.70883	3.99592	2.25125	1.89041	2.38231	3.72728	5.24587	5.87402	4.07256	4.74063	3.04875	6.61139	3.49809	1.42103	3.87929
Acc26531	0	0.173401	0.314708	0.10107	0.295428	0.253539	0.795966	0.546563	0.260578	0.937846	0.543265	0.299119	0.385394	0.285551	0.736729	1.16908	0.663378	0.898153	0.517549	1.4345	1.15311	1.1539	0.776797	1.86253	1.52867	0.830982	2.07073	1.2314	1.71503	0.934383
Acc26530	0	0.739391	0.364737	0.198623	0.241063	0.406757	3.43932	1.28885	0.475336	0.211097	1.83385	0.87577	1.30171	0.527822	0.277736	0	0.078923	0	0.178044	0.098211	0.235133	0.847283	0.382332	0.393637	0.100168	0.280923	0.123475	0.339544	0.250863	1.08466
Acc26532	511.936	444.897	261.858	141.602	141.538	207.593	316.584	281.622	266.631	241.882	285.934	353.494	323.035	327.506	350.373	60.8388	69.9993	35.3652	30.5904	52.0822	48.4305	48.0103	29.9846	34.1586	25.727	17.5229	30.9802	43.8323	49.8524	45.6629
Acc26535	4.77958	2.84072	3.54827	3.21529	1.41897	5.48004	3.31554	1.07844	1.20789	2.2151	1.52568	2.62686	2.73628	2.33898	2.6072	0.648184	0.280539	0.264806	0.43133	0.420104	0.456048	0	0.138759	0.199892	0.557568	0.136426	0.186086	0	0.973087	0.292815
Acc26538	0	0.052758	0	0	0.097767	0.052033	0	0	0	0	0	0.057464	0	0.068091	0	0.05318	0	0	0	0.24873	0	0.071022	0.743162	0.195499	0.600379	0.695016	0.066642	0	1.1679	0
Acc09163	50.6857	50.4472	114.247	444.789	418.146	419.851	344.848	196.076	281.188	214.221	214.57	166.243	178.058	147.878	163.235	182.428	257.08	216.4	362.256	175.12	293.702	199.207	324.7	328.088	417.06	493.483	340.85	194.585	353.349	241.54
Acc26097	304.233	467.951	397.228	2.61987	3.22587	3.078	7.90604	10.4459	6.32826	11.7037	8.643	5.62493	3.5531	4.15806	6.45699	121.279	184.022	88.872	3.92236	2.94248	4.59934	8.40708	9.76777	11.1205	10.0452	14.1231	13.2063	9.351	9.18293	7.07643
Acc27484	0	0	2.60769	30.9293	53.1336	34.2585	25.2892	24.8818	50.9458	9.9559	3.11108	1.15483	1.05744	3.20339	1.07774	0	0.082478	0	2.1211	2.44194	7.05159	6.53456	5.39256	22.3775	24.0947	24.3071	25.7076	0	13.4308	0.875309
Acc27485	0	0	0	6.7595	0.84557	3.65022	1.03676	0.194973	0.398062	0.253802	0.124496	0	0	0	0	0	1.75356	1.81323	0.596703	3.02957	3.31065	0	2.30339	1.19671	9.51995	18.1668	11.2013	0	6.77964	0
Acc27482	22.3897	13.0823	32.7229	33.608	29.2912	20.6684	33.0911	16.787	23.3393	12.5051	25.8696	17.5505	12.7738	21.7641	8.33066	119.328	225.911	179.572	103.066	313.133	182.065	206.01	337.049	217.704	78.5839	116.736	181.655	170.437	121.577	124.203
Acc27483	9.78381	9.82684	23.0411	23.3517	53.4736	22.3759	30.4299	12.1971	20.9309	7.85938	21.5546	11.791	7.76927	17.2249	6.59103	54.8186	101.997	28.9838	39.4403	316.374	85.972	219.257	500.293	183.751	65.8325	100.786	149.631	78.4586	201.474	58.405
Acc27488	23.7045	22.2168	33.7734	15.8724	11.944	15.9087	15.9649	13.0041	13.0142	16.3915	15.959	15.9329	16.6605	17.431	15.854	63.0895	69.703	66.566	46.0108	52.3099	63.4164	42.4792	40.6814	43.8307	38.4983	27.0485	43.7329	66.252	31.7248	72.7865
Acc27489	1.93107	2.15655	0.383743	1.28348	1.68935	2.16548	1.64285	0.585647	0.295854	1.03223	0.800441	0.768558	0.557747	0.683965	0.695617	0.745475	0.749214	0.681237	1.15997	0.796733	0.364368	0.314152	0.197941	0.430461	0.382613	0.293934	0.087226	0.461132	0.713505	0.157409
Acc21088	24.8355	33.4151	26.1135	15.4841	16.3669	13.8452	39.042	44.4931	42.2365	71.1273	123.645	91.7523	87.671	135.205	98.6387	10.9463	10.6536	5.6799	6.24112	6.61757	9.15178	7.05903	23.4634	5.78593	10.1547	11.9892	8.3315	8.23982	35.1466	9.06558
Acc29013	1.03358	1.64549	4.37324	0.797101	0.815635	0.888657	0.828168	1.47108	1.08228	2.30437	1.86674	2.10453	1.29238	1.58316	2.1068	2.23211	2.31967	4.58155	3.06649	4.84035	4.17991	6.17279	4.38001	3.05426	3.74794	3.42332	4.26631	5.44728	5.12274	6.21277
Acc22044	9.19105	13.1407	9.42906	18.3567	18.3048	26.4169	32.6142	11.4312	12.8559	16.2441	11.381	9.22232	13.2249	5.6186	11.0574	8.15302	7.19583	13.4694	4.1102	6.73171	4.79879	9.3446	3.8858	8.94582	9.13232	4.47891	11.8053	8.00199	5.38573	10.5242
Acc29010	2.37674	3.1875	7.12631	0.782946	2.15006	2.3392	0.411524	1.71687	0.916251	0.723147	1.18949	0.845527	0.718984	1.12705	0.810007	0.251976	1.57237	0.382874	0.824394	0.313194	0.860678	1.69803	1.00149	0.648447	2.98623	2.95648	6.05832	3.8458	4.47974	6.52841
Acc28590	46.6613	35.1631	27.0558	69.5525	94.1396	69.373	39.573	43.6705	42.0682	38.181	33.353	30.0726	15.2361	19.2742	17.3765	5.24099	12.79	9.78648	20.5329	28.7327	19.2993	18.7711	15.922	18.5389	14.7909	14.7476	15.7564	11.6715	8.45147	7.39739
Acc20275	9.06238	11.903	7.71061	14.848	14.0939	15.9996	12.5018	15.7968	14.6661	15.7123	14.557	12.3664	12.6648	12.3107	11.8356	5.60776	4.87777	6.34519	4.90927	5.53016	3.98095	5.19363	6.95306	5.1161	4.97553	5.14462	5.2663	4.25579	3.2859	3.60469
Acc20276	21.2952	17.8711	8.52517	9.36329	17.8555	17.3347	8.66338	8.67881	9.74083	4.44467	3.67034	3.32718	7.40551	2.54769	2.98704	3.24989	2.50812	2.85749	4.85144	4.92344	4.23784	3.57569	5.11973	3.8432	4.43231	7.40839	6.66751	3.41657	5.14703	3.95331
Acc20277	619.293	665.241	410.197	668.13	467.974	556.965	413.715	328.206	341.292	469.097	496.293	426.786	520.039	588.748	570.828	151.313	176.387	208.607	192.737	189.315	198.055	122.559	138.388	134.213	124.806	148.944	111.297	138.745	131.59	130.161
Acc20270	2.64296	2.74689	3.46711	4.42468	6.34712	5.35187	4.27579	12.6338	7.83476	9.3916	6.77099	6.35741	5.6522	5.85508	5.60482	1.71289	0.665042	1.32617	1.6631	2.48549	2.60465	2.83381	2.49817	3.70586	2.71519	2.41839	3.69927	2.34454	2.66379	3.23882
Acc07156	0.148501	0.151815	1.31603	0.601989	0.456402	0.344151	0.578915	1.49287	1.07527	0.843483	0.682116	0.582201	0.536124	0.404379	0.701668	1.58887	1.5547	2.29883	2.89414	2.56839	2.65884	2.65979	2.96929	2.76103	3.77463	2.72708	3.83998	3.08241	2.59488	3.33541
Acc28040	5.42809	5.76717	7.32394	5.28154	5.06283	4.29222	5.08245	3.45288	4.56493	5.05414	3.07282	3.29136	3.15759	2.61583	2.2507	14.1499	12.2378	12.7756	8.24996	11.5568	8.44403	11.4277	7.87617	9.81566	7.36076	11.424	8.38085	9.93779	11.7053	12.2427
Acc28048	1.00737	1.48482	0.572976	0.039959	0.379591	0.376548	0.270267	0.61197	0.272852	0.151879	0.293445	0.248632	0.544122	0.68092	0.851381	1.32127	1.53338	0.635975	1.1282	1.14359	1.06008	0.684415	0.464864	0.42515	0.625571	0.254983	0.20364	0.517921	0.379223	0.481956
Acc32338	31.2697	41.356	29.9556	74.3791	109.647	80.537	48.0871	37.0076	32.0084	43.1002	19.5154	24.8053	30.0598	19.6472	22.5438	23.8762	93.9115	71.5457	74.2303	55.6819	50.4176	45.6608	100.948	23.4728	57.5325	220.766	113.277	44.5386	261.558	34.0476
Acc32330	0.875685	0.119404	0.698509	0.245743	0.214509	0.096918	0.384897	0.226935	0	0.269572	0.252009	0.461348	0.74303	0.361036	0	2.44325	1.52326	1.56848	0.234984	0.672386	1.02516	1.04888	0.543135	0.574282	0.783015	0.525953	1.00683	1.90437	2.02694	1.51494
Acc32334	0.728969	1.85514	3.75738	4.73895	5.29745	2.72751	2.90613	6.47173	5.67569	6.16855	5.07037	5.27617	5.47507	5.66442	5.83186	1.28549	1.34595	1.34282	2.06463	3.18399	2.84383	3.95382	2.84463	2.89346	2.85714	1.65474	3.42655	3.64884	2.60733	4.99012
Acc01091	0.508189	1.16762	6.55254	2.19961	2.32829	1.0166	1.49304	2.50146	2.01544	0	0.567283	0.345989	2.36137	0.792456	0.400193	0	0	0.506521	4.20791	4.6623	4.78831	5.57714	4.27193	6.17519	8.42252	5.88102	6.82884	2.23766	0.913635	4.07137
Acc01090	5.61063	8.49357	5.91293	5.24672	5.0787	3.74348	1.83594	0.962427	1.74778	0.786868	1.02542	0.264384	0.951618	1.36367	0.791077	3.57958	9.40527	24.0844	18.3092	5.88272	14.4723	3.29133	1.27684	1.94562	1.6455	1.01154	0.417127	11.2283	2.78093	5.52876
Acc01092	16.1054	29.1958	14.584	27.4891	39.9983	37.756	17.9544	16.2066	17.0944	14.679	14.5421	17.508	16.4883	14.7785	20.6174	7.50235	10.1181	12.1524	11.8843	18.4949	10.424	5.69587	9.59318	7.90367	8.97359	7.18671	7.64796	6.96198	5.82095	5.92012
Acc01095	259.166	144.099	117.509	69.0095	42.4583	136.728	116.837	34.7028	57.8238	82.6172	83.1786	57.9743	48.8815	45.2142	75.1693	35.7511	72.4866	29.0704	15.6807	9.14188	10.5197	6.32422	8.65294	8.47285	11.2054	11.6289	8.93379	7.2227	11.4035	7.83627
Acc01545	0.079239	0.143068	0.945466	0.684599	0.466169	0.41731	0.541846	0.099615	0.176166	0.147079	0.208261	0.175621	0.277921	0.191204	0.068297	0.763415	0.448424	1.22095	0.794099	1.56447	1.0196	1.61111	1.37614	1.92114	2.79861	1.33348	2.01961	1.36425	1.77329	1.62838
Acc24596	9.19627	2.2599	7.68578	164.564	148.532	145.142	13.7648	22.6625	39.3046	8.33019	1.47262	1.86069	1.7588	2.86894	0	0	0.973286	0.237677	8.15558	8.0082	0.940842	2.82585	0.430136	4.76676	6.49048	5.92946	11.8562	1.10443	0.794625	0.897047
Acc24592	320.766	233.115	2165.17	1834.22	1542.78	1506.05	965.016	1267.36	1543.75	1375.55	1029.65	955.536	1155.51	1389.3	1030.52	443.655	822.392	295.734	2355.67	2400.39	2915.91	2949.96	4694.82	3825.47	5033.98	4336.25	4420.88	5667.24	5304.57	5061.04
Acc14986	16.5508	18.8866	10.1103	19.7427	20.8783	19.0583	13.461	29.9642	23.3156	20.07	12.9563	14.0837	12.6551	12.2527	10.1755	3.96414	4.35053	5.60935	3.22062	6.73619	5.61491	7.56735	7.11989	8.72122	11.668	12.0329	12.248	3.95894	5.94677	4.81819
Acc14982	25.8917	24.2905	25.1789	6.21547	7.26977	5.33744	16.7995	15.3997	9.63011	15.2246	25.3385	36.2896	39.7029	46.3575	62.1286	6.8191	5.50698	19.321	6.52942	6.72857	12.4983	19.9478	9.58884	15.873	6.50136	3.60031	5.50481	12.6986	6.85775	13.515
Acc14989	28.4326	18.1085	16.122	18.8053	18.3003	28.3657	7.16723	7.219	6.94968	4.4658	5.92188	7.50921	17.0452	16.4676	24.0159	4.38248	3.64868	4.7865	6.47024	8.40379	5.0292	7.80989	2.9807	4.12187	4.77611	2.72277	4.60914	10.449	7.09805	9.91732
Acc14988	3.81267	2.42901	1.65219	3.62896	1.60098	4.5217	0	0.417014	0.434833	0.783945	0.299897	0.805856	0.561721	0.447193	0.837847	0.147646	0	0.315686	0.355214	0	0.161851	0	0	0	0	0.224774	0.361682	0	0.12699	0.586341
Acc31159	0.744886	2.70074	1.01507	2.84298	3.39774	0.749346	6.31954	2.10603	1.12375	1.51022	3.28576	1.91483	2.56202	3.25556	1.23347	1.47625	3.66091	13.4672	7.65172	6.60211	10.1928	5.76635	3.1472	3.27424	3.75266	1.71134	3.00081	9.36505	4.39666	6.65299
Acc31158	45.0649	45.794	32.0966	82.4421	161.622	96.7959	96.8159	44.0574	66.6042	35.082	23.694	17.4616	17.4933	17.9636	23.8401	33.9087	79.8224	21.828	51.2502	17.4761	26.0625	16.4676	35.206	27.0769	36.9438	49.4639	19.4766	8.16324	22.9825	8.37192
Acc31153	3.59054	3.38987	3.31242	3.83489	3.84158	5.89545	4.83536	6.89656	5.61476	7.58599	7.44329	6.548	7.6413	7.00838	3.60376	1.32163	1.04521	0.981144	1.72247	1.65695	0.9429	2.33786	0.94304	1.44435	1.14941	0.71383	1.21069	2.54429	1.175	1.77334
Acc31152	9.56953	5.50021	4.39211	5.31573	5.11186	5.32945	2.43163	2.38589	2.75542	1.88239	3.47745	2.05632	1.51698	2.18398	2.95215	0.5336	0.351221	1.00245	0	0	0	0	0.207081	0.181208	0	0.707294	0	0	0.141434	0.638124
Acc31156	20.6997	20.6581	26.2541	22.1678	16.9426	19.4726	14.0406	18.3558	19.8217	14.2408	13.2343	15.7759	13.8567	14.1417	16.7034	39.8166	37.5215	44.6724	32.6863	46.2662	46.8591	43.3593	55.2911	65.0331	57.7018	54.7066	62.0204	42.8198	63.5983	52.5137
Acc01959	1.07124	3.52154	1.30473	2.74656	3.20902	1.30276	3.74083	1.34656	0.678906	0.44934	2.73873	1.05958	1.20889	1.37862	1.76592	0.980326	2.4409	10.4446	6.24557	5.69893	5.9551	4.78336	2.99265	4.84931	2.90456	2.62428	1.89976	4.55828	1.6814	4.97624
Acc17867	0.089133	0	1.06148	0	0	0	0	0.393718	0.080096	0	0.245128	0.11082	0	0.15487	0	0.356529	0.790169	0.833806	2.85975	3.19633	1.28043	4.04575	1.47564	1.63086	3.94663	0.816939	4.83079	4.13173	0.623458	2.3481
Acc02605	19.2403	18.0556	12.0587	16.6124	17.9831	14.5659	20.0781	12.4047	13.4783	11.2475	12.6099	12.5716	16.4145	15.2967	13.712	3.77855	3.44114	2.34182	1.98094	5.32921	4.78234	4.42784	2.61181	5.01622	3.84411	2.22563	5.80516	4.80755	4.38317	5.08792
Acc16808	0	0	5.43997	0.865014	0.30106	0.582214	0	0.618942	1.26382	0.586322	0	0.770663	0	0	0	2.85733	3.90767	3.17769	7.65546	9.35984	8.00261	9.25755	4.89567	6.3051	7.44309	7.32736	4.96246	9.56615	4.1262	8.67911
Acc16802	2.39342	1.08231	0.557942	0.26272	0.721543	0.074457	0	0.188014	0.204532	0	0.122447	0	0	0	0.08471	0.115647	0.25851	0.434235	0.110444	0.277733	0	0	0	0	0	0	0	0	0	0
Acc16800	0	0	1.30106	1.22022	4.85056	1.99031	5.23067	3.86299	9.17848	1.72709	3.25284	2.86779	2.47676	0.628205	1.07883	0.499644	0.621516	0.152545	0.982496	0.497339	1.5034	2.931	1.53566	2.96733	1.62269	1.2187	3.30132	1.86437	0.52413	2.50169
Acc16801	11.0168	10.8705	10.6247	3.58549	4.66135	8.58646	3.53472	3.33457	3.15973	2.56147	3.39609	2.37196	1.9312	2.38261	3.29974	37.6005	51.0383	18.6306	47.641	21.248	30.906	14.382	26.2372	17.0286	25.0123	33.8869	15.8017	19.0734	21.8578	19.8943
Acc15574	5.00284	8.56293	3.69414	10.5547	14.77	6.72088	7.40528	1.45839	2.17098	0.793258	3.46507	2.41582	2.2196	2.04624	4.13792	4.63964	7.76633	23.0247	19.0309	26.3101	21.1466	12.0448	8.38529	5.54599	9.4162	12.8768	6.65994	10.7822	5.63723	7.20159
Acc10890	0.1305	0	0.671435	0.064832	0	0.077657	0	0	0	0.162129	0.161364	0	0.126057	0	0	0.293605	0.496024	0.452779	1.02098	0.546043	1.20867	0.837947	0.450798	0.631176	1.2545	0.551266	1.47688	0.654394	0.832387	0.738064
Acc10899	1.16946	1.62459	0.753472	0.796459	1.08345	0.372888	0.519182	1.09944	0.814452	1.67012	1.5583	0.860818	0.682145	1.32543	1.03185	0	0	0	0	0	0	0	0	0	0	0	0	0	0	0
Acc10898	111.34	114.28	73.2668	69.9825	69.5376	90.2026	76.7412	41.0355	38.2404	35.3102	39.3041	43.6291	55.822	54.3544	43.6101	44.5125	43.9997	24.6466	19.5048	28.1675	26.4116	23.4736	23.4564	23.9807	13.2622	11.4155	13.0196	16.5974	11.964	12.4941
Acc29303	0	0	2.21854	0	0	0	0	0	0	0	0	0	0.281431	0	0	4.35858	3.76446	6.8617	4.93564	7.51675	3.88045	4.74558	4.28252	4.15699	5.13638	3.02329	4.34693	5.85828	4.67547	5.40608
Acc17040	0.98118	1.61434	2.98024	1.31801	1.42643	0.951965	1.28438	3.91391	3.26272	4.36048	4.11852	2.9269	1.89444	3.55484	3.63124	7.37739	7.65987	9.37155	6.29801	6.58081	8.70832	5.2666	8.38887	5.06589	7.11723	7.09173	6.95639	5.06296	6.7271	4.44204
Acc17047	29.0735	27.1809	45.9193	24.481	19.8469	19.6381	25.7494	57.1802	36.3058	66.8147	63.2752	60.9212	55.5617	75.9044	64.5855	63.5857	48.9026	59.3965	54.1305	61.8833	55.11	75.8429	44.8994	50.1383	62.245	41.4967	72.9557	100.955	72.0799	94.4661
Acc17049	9.05102	10.9143	15.3303	8.86876	9.34946	9.728	10.0483	19.4628	15.202	19.2307	14.1911	14.562	9.12748	16.9066	12.8191	26.476	24.481	26.6361	23.7996	26.5721	24.405	35.6194	35.6919	37.6978	40.3314	37.5037	44.6741	28.066	34.3854	26.4935
Acc05894	7.92588	10.7122	10.4807	1.07707	3.1598	2.17307	0.732024	0.498177	0.94217	0.724164	0.362055	0.390709	0.625268	0	0.715382	1.05062	1.95577	1.63574	0.170711	0.319026	0.115912	0.209577	0	0.107118	0	0.130291	0	0.944878	0.493073	0.164917
Acc05898	7.54963	8.4139	38.777	18.7332	21.6788	16.5121	15.0215	28.861	28.3791	25.7254	24.5501	21.3183	21.1365	27.1903	27.2805	53.1534	48.3842	35.524	87.1947	95.5388	67.6501	84.6942	74.529	90.0087	92.757	70.9588	86.9774	73.633	41.3954	75.2029
Acc12130	30.5969	38.426	39.1341	10.9711	11.3036	10.056	10.7606	7.80579	7.24151	2.97212	10.0027	5.59628	4.263	5.41377	3.39004	7.7901	8.44111	10.9961	9.67689	4.41849	5.91512	2.06413	1.70506	2.18008	3.06838	5.93191	1.8845	3.55421	5.23543	2.35972
Acc12134	8.72223	7.88271	6.08291	1.74415	1.8078	2.36685	6.52688	4.92079	3.15599	10.527	5.97556	7.46811	9.51837	10.1198	8.99307	1.14144	1.91045	2.55769	1.16571	1.96375	1.6782	3.95324	1.50815	3.35611	2.96591	5.07407	5.97126	8.46728	8.66814	7.69572
Acc06272	17.0439	17.0005	13.9362	3.59945	6.95939	6.73424	4.14391	4.43418	4.43848	9.56253	5.1357	3.70127	4.79659	4.54117	7.21964	1.75092	2.75551	5.07588	2.58787	3.629	4.08754	2.9336	2.69049	1.92876	3.79349	5.12372	3.73008	5.78997	9.59087	5.4122
Acc06274	0.285792	0.322683	0	0.849044	0.944016	0.646109	0.389224	0.624886	0.516944	1.29149	0.985038	0.700899	0.989734	0.343378	0.597842	0	0	0.058286	0	0	0	0	0	0	0	0	0	0	0	0
Acc06278	2.98074	3.9939	2.45825	0.709892	1.00108	1.08933	0.849649	1.29363	1.6429	1.9891	2.72004	2.04555	1.5703	1.28289	1.19298	0.29206	0.746659	0.602299	0.38742	0.070127	0.388661	0.270151	1.68083	0.341665	0.616875	2.8346	1.31898	0.232763	2.37599	0.075167
Acc06279	12.1079	9.93668	8.83649	5.30012	5.37636	4.50708	4.27374	3.67401	5.92265	3.70074	3.3397	3.52695	2.58843	0.991432	2.41389	2.63307	6.10852	3.64818	2.24367	1.83998	2.33916	2.57301	1.86891	2.13542	2.63299	1.56054	2.56659	2.49036	3.00764	1.99864
Acc07636	2.73973	0.048121	2.34679	0.681163	1.68953	1.29466	1.47565	7.12327	6.3911	3.70255	4.5455	6.71544	3.34814	7.09648	5.7704	3.9224	3.40879	3.38175	3.35473	3.8831	4.2024	4.52845	3.35208	5.34696	5.00783	3.30474	4.37546	3.58186	3.4108	4.69663
Acc07635	0	0	3.48325	0	0	0	0	0	0	0	0.103721	0	0.133797	0	0	1.59915	2.22785	2.71576	5.21182	6.28309	3.94937	9.89662	6.26079	7.91859	8.42719	4.92917	7.45093	11.3457	6.02505	9.16711
Acc07633	4.54626	2.42295	6.56316	1.73997	1.98209	1.25381	2.84452	15.0715	10.5469	8.7014	8.47752	10.8158	6.13657	10.8544	12.9623	10.7945	10.997	12.5165	18.4844	9.73411	13.9582	18.926	16.3559	16.3548	17.6622	16.0183	18.9292	12.5911	17.6589	13.599
Acc12795	3.23208	4.32707	10.8251	7.78605	5.21462	6.28886	6.2339	4.50055	5.32133	4.08696	2.93642	5.90667	4.61101	2.73124	3.25362	8.36829	8.52924	10.8317	16.3233	19.6419	15.5372	18.2484	13.4205	12.8766	18.2938	11.5816	13.0171	24.6104	9.22336	16.1832
Acc00948	1.07813	1.08814	2.14352	1.29234	1.83431	0.353295	1.39313	2.23091	2.15347	5.83504	2.68343	2.54034	2.57935	2.56464	2.71278	2.8626	6.08397	6.93252	4.48928	5.79354	8.03965	9.93736	5.3956	4.48195	8.66151	11.7533	8.24384	11.4049	22.5994	12.0586
Acc00949	18.7769	15.2685	8.98475	6.31561	5.05272	8.00352	8.22417	5.06368	5.25879	6.48039	5.76011	5.08457	4.47222	7.17687	6.56793	0.318509	0.523081	0.269739	0.279626	0.348206	0.555554	0.44456	0.171861	0.347695	0.611849	0.158986	0.375134	0.35384	0.746385	0.40371
Acc00944	1.19645	1.9684	1.13446	4.61864	8.37439	6.9391	11.0765	4.24866	5.24015	12.3906	6.36952	7.01347	2.96151	0	3.44375	0.711231	0	1.88593	1.40088	2.86073	8.96652	3.36051	4.13411	8.75233	4.52625	4.03388	3.7164	0.359594	8.06957	2.27431
Acc00940	0	0	0.91994	0.148066	0.159453	0.296493	0	0.159521	0.212019	0	0	0.091045	0.260498	0	0.101759	1.03764	0.253813	0.751391	1.89661	2.34982	2.65567	1.98364	1.20266	1.75919	4.53892	1.70037	2.2526	2.44926	1.79512	0.741564
Acc11446	2.27886	5.06693	3.83263	1.01838	0.417456	0.477292	0.911838	2.9918	2.07864	1.54368	2.22645	2.1888	2.65104	1.83266	1.61107	44.2848	47.9027	20.1844	3.96374	3.39745	3.72254	5.6677	5.10229	5.36327	5.25213	5.34362	5.83855	5.53829	3.12411	4.40776
Acc11444	5.08679	4.27147	4.04177	3.96196	2.28632	3.63024	5.03129	17.136	10.9107	11.3728	13.1261	16.9574	7.22993	12.886	12.6245	5.67129	4.01096	4.35892	4.39536	4.9491	6.49238	6.89818	3.92889	4.84546	5.85742	3.96523	6.62649	4.85018	5.23698	7.62219
Acc11448	0.487764	0.992337	1.27353	0	0.309554	0.057018	0.136453	0.095938	0.247191	0.224458	0.18699	0.181998	0.10976	0.120739	0.191543	0.837534	2.47641	0.599132	0.142616	0.367194	0.229553	0.123709	0.24749	0.153767	0.339876	0.304358	0.198897	0.087906	0.625984	0.151536
Acc12866	11.6431	20.3931	10.1322	2.7613	3.34679	2.71322	4.54143	8.46475	5.81443	7.07639	6.58963	6.85042	7.00967	6.20593	6.59776	2.32364	3.47111	3.16016	3.10016	3.39931	2.61552	4.01562	2.98807	4.21566	3.44215	2.56452	3.49985	3.55267	2.28865	4.42405
Acc12863	0.596997	0.349972	1.2684	0.806699	0.563376	0.273926	0.57834	0.614523	0.472922	0.331361	0.155478	0.367885	0.498885	0.146182	0.138784	0.992417	1.14953	3.51734	0.845964	1.95582	1.63054	1.85351	1.61603	1.32978	2.28248	1.38154	1.0127	1.60281	1.09899	1.0752
Acc09361	1.83049	1.48268	8.30827	3.97903	3.80848	4.26745	8.55802	2.55876	2.743	3.59104	0.861038	2.7472	2.47669	0.458363	1.07737	0.962485	5.86763	3.39857	4.46983	9.88582	13.4403	4.77207	5.89459	6.38908	3.3621	3.97507	11.6251	14.6305	11.1829	11.505
Acc09367	4.67291	7.8926	4.41866	3.98282	5.54273	5.10199	5.11313	2.45128	1.02558	0.920274	1.82953	1.29198	2.75882	1.65233	0.653411	2.21106	3.51675	9.59323	7.35371	7.56597	6.56366	4.99867	2.57433	5.04144	5.20173	3.39322	2.73283	7.82672	3.56301	6.33352
Acc00360	0.033059	0.028977	0.345261	0.859145	0.32312	0.783748	0.151002	0.726111	0.400106	0.370221	0.27969	0.213488	0.137781	0.247869	0.097909	0.30786	0.544914	0.399377	0.974777	0.849458	0.55779	0.84495	0.558672	0.975712	1.31663	0.380586	0.855664	0.506885	0.440651	0.892095
Acc05709	1.02725	1.02395	0.684212	1.02976	0.283576	0.896272	0.541594	0.472616	0	0.287526	0.323247	0	0	0.200161	0.563524	1.08716	3.06782	5.67754	0.915846	1.58488	3.72611	1.58965	0.107656	0.993323	0.905082	0.682194	0.277898	2.52052	0.557585	3.676
Acc05706	0.055923	0.497637	0.149881	0.40792	1.36915	0.210437	0.284213	0.390529	0.18977	0	0.064502	0	0.12687	0.194128	0.435136	0.119571	0.447661	0.572366	1.18653	1.12979	7.19129	0.555771	1.83503	3.36072	0.273826	1.04337	0.550948	0.048697	0.100903	0.312566
Acc05703	0	0	11.4442	0	0.243597	0.33068	0.78913	0.056915	0	0.119224	0	0.237388	0.14525	0	0	18.5763	29.4296	25.9612	28.6117	24.7471	27.0284	20.2086	22.3607	21.8717	19.1171	21.5587	18.8633	22.0014	18.3795	22.4694
Acc10794	0.638369	4.04393	1.56334	2.80768	1.41489	1.93988	2.02911	0.63938	0.189556	0.736591	0.868845	1.09128	0.936096	1.34188	0.345545	0.089333	1.41322	3.89605	1.06892	0.69953	1.96065	0.78227	0	0.205918	0.315155	0.065473	0.315097	1.00498	0.437241	0.584275
Acc10796	598.103	481.596	246.438	174.494	147.581	157.07	97.9162	499.763	104.604	135.667	162.473	325.086	210.507	557.498	223.269	78.5074	182.361	32.8337	37.227	29.166	10.2505	67.8135	18.8395	9.12893	33.8925	19.7365	17.1067	68.9826	17.5612	25.8852
Acc10797	36.2763	47.1209	21.1848	22.6528	27.283	35.6569	26.6036	22.8864	14.7379	20.9551	16.0729	17.2272	18.8564	19.3568	16.8408	5.31395	5.17179	6.36337	4.63554	4.3885	4.94828	8.16108	5.96271	5.60883	5.79174	5.12926	4.69625	8.61876	6.14595	5.63985
Acc10790	8.44253	6.59153	6.02866	1.73359	0.812166	0.736977	3.94645	9.00275	3.33993	6.80916	7.28735	12.7715	14.5967	15.7624	17.4119	2.5218	1.9291	3.16689	4.1402	1.65636	1.11543	1.64947	2.13228	2.28277	2.57765	1.42106	2.7581	5.54362	3.36262	6.93198
Acc10422	7.69938	12.7455	6.14125	7.45261	9.21753	8.34344	10.4535	11.7955	9.62765	16.0169	8.98885	10.8336	12.9312	9.72577	8.78047	0.787188	1.43454	4.75002	3.68761	3.72396	2.91207	3.71623	2.61028	3.72999	2.71589	3.05057	2.85426	3.78382	1.42048	3.26422
Acc10420	1.06738	0.822479	1.92142	1.2903	0.987097	0.37245	2.0564	0.689946	0.224666	1.76452	1.57961	1.76735	2.15043	2.22902	2.3848	3.82865	3.87299	4.17383	3.35999	3.637	3.02321	6.17619	2.21266	1.47173	2.91776	2.33026	1.23986	5.16994	3.88503	4.10738
Acc10426	8.38337	12.3148	8.71934	8.72979	11.5184	10.7418	10.5756	9.40788	9.94619	9.57423	8.14529	8.28908	6.19507	6.87722	8.12628	2.67482	2.02489	2.14567	3.5116	4.63197	3.79033	5.52898	5.56547	8.00139	8.22178	8.64013	8.54096	4.21489	7.01149	4.94266
Acc10427	6.93826	4.36646	3.30944	0.225763	0.560809	0	1.09353	1.20543	0.137419	0.758833	1.21747	1.48381	2.86586	1.65954	1.45287	0.431902	0.210451	0.446187	0	0.119296	0.23022	0.288345	0	0	0	0.099393	0.117663	0.141673	0	0.081971
Acc10425	0.606994	0	1.42053	0.116288	0.176484	0.668951	0	0.109912	0.237809	0.707292	0.289579	0.183441	0.767444	0.395537	0.609883	1.56905	2.01175	2.84323	1.90573	5.13598	2.10732	6.01394	5.44931	5.25009	7.07504	8.33948	4.81552	3.77979	6.97817	2.41114
Acc32138	28.9766	30.3526	22.0931	28.8498	22.6359	23.037	21.0447	37.1746	39.7259	42.6124	34.9455	34.9116	44.293	37.1215	44.7553	1.06004	0.920511	0.52088	0.201976	1.09396	0.447436	0.936619	0.926368	0.551323	0.668152	0.310079	0.697547	1.44967	1.12435	1.22341
Acc32134	18.5525	26.9374	93.6715	44.7577	52.5369	43.1457	49.5849	58.2846	52.1472	39.3257	30.6813	26.6032	28.9394	27.7095	23.215	65.8808	63.3455	62.1059	93.2227	95.3576	81.6353	124.696	99.6264	137.734	130.269	115.418	139.45	117.289	96.9833	136.769
Acc32136	1.96304	1.596	2.61415	3.06905	4.20437	3.19447	2.23511	1.26005	1.48507	1.3094	2.59117	2.18657	2.98194	2.56073	1.66155	1.63028	0.139741	0.504585	0.137884	0.974835	1.20505	0.297506	1.37206	0.472819	0.571786	1.70494	0.672386	1.54765	2.66595	0.738984
Acc32137	0.365575	1.32839	0.535525	0.700286	0.759055	0	0	0	0.133368	0	0	0	0	0	0	0	2.06821	2.52605	1.57669	3.16778	1.54501	0.647192	1.29386	0.848909	1.19635	0.617618	0.743542	3.0457	1.56338	3.73784
Acc32130	0.46036	2.25131	0.613514	3.84388	4.92554	2.66443	3.71277	0.810093	2.02107	1.25818	3.06513	1.98655	0.786745	1.87316	0.820595	0.132258	1.74444	5.20317	0.777395	3.0065	2.25332	0.991268	0.967836	0.60347	0.380244	0.302369	0	1.45493	0.232785	0.943793
Acc32132	236.017	232.415	176.663	104.422	98.9687	100.813	47.1982	54.9172	36.6423	13.1423	20.9574	19.8498	33.4596	16.8933	24.9828	2.22078	7.23508	0.775772	0.898178	2.68999	1.25464	0.835189	0.420286	0.790693	0.260515	0.652213	0.342194	1.68713	0	0.649587
Acc32680	2.02402	1.95122	1.18266	0.11907	0.066198	0	0.305271	0.656915	0.135313	0.278492	0.175164	0.707786	1.44077	0.946736	0.445545	0	0	0.083816	0	0.069308	0	0	0	0	0	0	0	0	0	0
Acc32681	10.6111	9.56058	12.0516	5.1955	5.59554	4.94442	6.70859	12.2088	8.62762	13.8275	13.5119	11.773	12.3811	19.4167	13.8227	30.5691	23.1746	25.1523	17.3602	18.9173	14.7881	22.7417	17.0313	15.3179	24.9722	18.357	23.2853	32.4464	24.2403	25.4794
Acc32685	7.87382	5.74228	4.98519	0.753735	0.701328	0.575159	2.32892	3.27429	1.51289	2.03984	2.66575	5.69655	4.45271	4.85643	5.77806	1.05268	0.364148	1.74989	0.607359	1.28902	1.2042	2.17993	0.906913	1.80284	2.64422	1.6121	5.44395	3.39988	2.60974	2.96755
Acc01701	0	0.2763	3.12747	0.412489	0	0.287599	0.299334	1.19667	0.830679	1.0478	1.27397	0.803483	0.99818	1.19298	1.14736	4.64057	3.22129	5.25471	2.94335	5.78721	4.48252	5.41716	3.56372	4.6252	5.42691	5.51877	7.10625	5.56741	3.89063	3.8
Acc01704	0	0.237449	0.497237	0.067385	0	0.366452	0.579781	0.108971	0.259045	0.579864	0.490335	0.072686	0.237949	0.179396	0.631929	0.674524	0.621109	0.362527	0.153158	0.240358	0.156671	0.879152	1.37333	2.1103	1.13935	0.898895	0.954113	0.426101	0.831026	0.953306
Acc03709	2.27215	2.3757	2.34325	4.20296	3.56383	3.23677	0.925072	12.3126	9.06279	10.1616	11.7584	10.9063	7.79479	12.1858	13.863	6.46197	11.2887	5.17927	7.6647	3.06998	4.67469	2.78457	5.00452	4.71432	4.53123	3.51559	2.86012	3.28353	2.38506	2.44816
Acc03707	27.9923	14.7929	17.0598	1.0839	1.07485	2.36413	0.722582	1.45606	0.784247	0.311672	0.568905	1.63243	0.603767	1.33124	0.988521	31.1043	25.419	28.5147	26.7085	38.3268	27.6462	31.334	24.114	21.4646	25.1649	18.8297	19.0357	33.9975	13.1372	27.2067
Acc03706	0	0	8.75724	0.24576	0	0	0.21365	0.097288	0	0.226455	0.057981	0.037639	0.458278	0	0.476783	12.8885	14.8824	16.6893	25.5968	24.1492	16.4517	28.4109	19.8547	23.9568	24.891	10.39	18.335	19.9768	7.61907	17.7956
Acc03705	0.242128	0.140787	5.52282	0	0	0	0.096007	0.096807	0.094928	0.16437	0.086055	0.086165	0	0	0	7.51447	6.16826	9.66455	13.0737	14.2336	12.2303	13.5118	12.9445	12.9862	14.1876	10.5134	12.6982	14.9468	9.79529	10.645
Acc03704	8.01108	9.50841	4.69671	16.6685	9.52483	10.4751	7.0877	7.31311	4.53602	7.91155	5.30817	3.38958	7.13029	4.08054	5.85008	3.8883	6.62934	32.3163	12.252	14.4104	25.7531	5.25662	4.70762	6.43039	2.61381	2.2345	3.73683	5.67963	2.80345	3.64694
Acc03703	8.60688	4.09033	4.30628	7.86836	24.6077	25.0592	11.7816	7.95033	11.4125	3.96206	6.52174	7.13809	7.07202	9.59665	10.2977	0.293362	2.29963	0.375041	0.992506	2.6771	0.614087	1.96497	0.730313	0.585865	0.097259	0.18436	0.264792	0.851736	0.284534	0.295024
Acc03701	0.63222	0.357792	2.72043	0.47553	0.410451	0.596402	0.470217	2.83952	1.81266	1.76433	2.16518	2.18947	1.06794	0.570256	1.74451	3.31548	2.99424	6.20824	6.7592	4.956	5.04787	5.10902	3.54961	4.59056	6.47346	5.43588	6.05171	6.12791	2.86204	5.50511
Acc03700	6.99658	7.23122	11.3555	7.59532	10.215	5.77556	7.01134	35.5671	25.5245	31.949	20.2502	20.0705	11.8226	18.8191	18.7435	27.6744	26.4015	27.326	17.7463	21.6674	19.7396	30.9337	29.3998	34.9006	33.6446	28.3763	34.0941	20.944	19.0168	20.1913
Acc25957	0	0	0	0	0.059545	0	0.157982	0.036225	0	0.217872	0.088921	0	0	0.060903	0.054573	0.041765	0	0	0	0.045696	0.734269	0.020777	0.266106	0.155841	0.472649	0.645891	0.10177	0	1.07418	0
Acc25951	6.69292	12.2136	9.8052	4.12349	3.43106	3.2285	4.84476	5.54283	2.73222	2.7492	4.07029	3.59654	6.28829	4.25734	4.82345	12.4118	17.7053	35.6267	25.4971	34.036	25.6672	31.7147	28.0811	22.1334	22.6901	13.3639	19.2658	38.2654	12.8981	24.5227
Acc25958	8.09147	6.89804	4.24239	2.49047	2.89698	3.15424	3.96109	3.53467	3.98359	4.43949	4.15241	4.18109	4.25973	3.73905	4.41041	0.770678	0.563911	1.10348	1.48212	0.864062	0.619754	0.708605	0.909488	0.697366	0.672649	1.51759	0.721228	0.455027	0.585843	0.56359
Acc25959	6.24938	5.95979	8.83356	33.9933	44.2063	56.9783	19.4912	27.4039	31.7428	14.7459	14.4147	13.1814	18.7563	26.4634	18.3855	20.4875	21.7929	11.6744	26.8029	27.1312	44.2904	21.6607	45.2759	21.1577	32.0932	48.3042	25.8114	24.9085	36.0745	22.6532
Acc29259	0	0	12.72	0.300666	0	0.14888	0.269079	0	0	0	0	0	0	0	0	16.3424	17.0332	17.7451	18.6194	24.3183	15.114	20.8755	17.6375	22.3446	20.565	14.7235	22.2233	15.615	15.2007	18.3535
Acc29258	4.17622	4.57425	8.95439	91.028	122.297	116.401	46.3689	43.4079	75.073	23.3011	25.4738	17.0682	22.9798	24.4091	20.9481	1.73613	6.23	0.790047	8.52748	10.7899	18.5542	12.0827	13.9445	19.6661	27.0005	27.1691	20.3941	8.77513	13.77	13.6679
Acc29251	4.59013	3.96743	2.96526	0.406479	0.276879	0.469406	0	0.099685	0.186971	0	0.898072	1.95094	0.786096	0	0.434769	0.735127	0.649089	1.07365	0.146549	0.075839	0.387068	0.248616	0.230503	0.185816	0.133036	0.285656	0.15926	0.617757	0.343571	1.12578
Acc29252	0	0.201519	0.643992	0	0.049071	0.081513	0.161495	0	0	0	0	0.052952	0	0	0	0.940882	0.89646	2.37767	1.85208	1.89818	1.34487	1.89234	1.82774	1.789	1.78585	1.83491	1.38888	1.58756	1.081	1.94676
Acc29255	18.4047	16.8699	10.9398	25.8139	22.1052	27.5138	24.9152	8.79862	11.2408	14.5941	9.73215	9.86586	10.36	11.048	8.57046	5.27188	3.36349	3.11983	5.65432	6.27885	6.60261	7.17683	4.00637	4.56461	3.08753	4.51268	4.95665	4.60991	4.02136	4.10869
Acc29254	0	0	1.03062	0	0	0	0	0	0	0	0	0	0	0	0	1.34291	0.611843	1.51113	0	1.97018	0.96534	3.41817	1.11331	1.26731	1.3788	0.939936	0.92101	1.7371	1.85575	1.04456
Acc05285	0.062258	0.080378	0.557202	0.157199	0.096243	0	0.259104	0.747103	0.328768	0.812162	0.739753	0.918254	0.636922	0.531554	0.644623	0.8111	0.592675	0.20215	0.632586	0.962172	0.622427	1.06998	1.13586	0.888011	3.64759	2.04707	1.70197	0.918976	4.44651	0.910986
Acc08779	1633.35	1068.97	773.247	332.159	482.857	865.62	758.813	269.591	460.363	684.275	871.408	575.48	383.495	604.052	541.519	257.883	303.609	95.379	259.268	63.5811	52.792	32.028	93.5315	24.534	59.9849	123.013	22.2042	53.1252	60.7727	23.2622
Acc08776	1.10285	2.28644	0.398206	0.691939	0.438378	0.804869	1.46559	0.638961	0.222834	0.763516	0.54081	0.512722	0.767189	1.12632	1.10593	1.12778	0.566912	0.437129	0.801215	0.413845	0.681436	0.323185	0.095738	0.062512	0.175771	0.253565	0.147639	0.11003	0.389614	0.088027
Acc08773	5.17659	5.42502	3.86342	7.06508	7.91852	6.40079	4.18089	4.17225	5.20391	3.70109	2.38158	2.36375	2.89202	3.1667	3.76763	1.22236	0.434393	0.750787	1.07427	2.14076	1.45009	1.71967	1.11125	1.18263	2.75455	1.8685	1.40455	1.83591	1.83065	1.75519
Acc08772	1.13879	0.613607	1.48541	1.58603	3.31691	2.61742	1.05453	8.03339	7.44449	5.94694	6.58693	3.97179	2.92177	3.41198	4.97763	0.20015	0.721325	0.635273	1.08397	2.44027	1.78199	5.17635	3.08797	4.26012	9.78967	5.00702	7.87305	2.30108	5.61857	1.94039
Acc08770	15.1894	13.0209	19.5233	11.4095	9.86881	9.79748	13.4892	53.818	37.137	47.2537	39.1853	36.5026	20.642	42.4743	37.1102	34.1132	31.3821	32.6174	28.8364	28.2845	30.2116	33.5732	40.6637	42.0414	50.5854	44.7824	44.3446	34.8576	29.1411	28.3228
Acc31563	2.65696	9.02449	3.15401	1.95237	1.53452	2.47354	1.8277	1.85395	0.679715	0.448159	0.549312	0.567207	0.855155	0	0.17268	2.99164	3.78826	6.17684	0.957972	1.98183	1.02602	0.596051	0.782893	0.505816	0.959707	1.20559	1.52481	1.33083	0.408565	1.3657
Acc31566	0.09004	0.358486	0.520553	0.552226	0.394903	0.349993	0.480523	0.247566	0.351777	0.272286	0.19733	0.251802	0.236512	0.726232	0.214724	0.531355	0.353298	0.959919	1.28082	0.933716	0.926382	0.955627	0.561183	0.455169	0.436866	0.471698	0.501303	1.07849	0.692474	1.22517
Acc31564	28.8338	32.4218	82.8274	186.392	161.978	183.313	136.542	117.8	139.797	120.097	152.577	139.624	165.783	130.894	124.14	36.0223	41.0176	28.13	127.176	175.638	173.976	192.07	169.924	190.254	167.322	149.066	158.06	158.396	133.093	168.209
Acc02836	88.6855	103.967	70.0634	31.1107	39.5809	41.4775	32.9031	27.6685	21.4612	26.8917	23.1565	24.5651	19.4387	21.7482	17.2736	32.312	33.052	28.946	42.546	48.7715	41.6427	24.6261	32.9196	18.6579	19.8018	16.4398	17.1222	22.6315	16.589	18.0641
Acc29921	9.47325	8.67085	4.02348	1.25512	1.40566	0.991635	1.18953	1.19802	1.91966	0.946566	0.875456	1.08494	1.3868	2.00189	1.57292	3.27661	3.39196	2.00677	0.763809	0.445539	1.445	0.668159	0.902005	0.774255	0.587052	0.312261	0.359735	0.327708	0.946276	0.839679
Acc05826	11.3393	11.9468	7.296	3.73557	4.23131	5.17978	8.06052	8.75408	6.67419	15.5627	14.8161	11.9637	9.19392	12.5947	13.4756	5.61284	8.46857	7.82487	9.92372	4.85383	4.93558	3.34085	5.52911	2.38328	2.14237	1.65826	1.90064	4.50593	3.50368	3.58134
Acc29925	0.11832	0.252153	1.98951	0.03621	0	0.247361	0	0	0	0.08545	0	0	0	0.035115	0.035284	1.76555	1.81104	1.44977	1.57743	2.22035	2.38976	3.49469	2.22621	1.6293	2.29604	1.92877	1.9433	3.05868	1.27897	3.28462
Acc08199	11.3603	17.3013	9.59984	13.9003	13.5616	12.1963	11.6063	3.69837	4.49295	2.39358	7.53813	3.79804	12.5825	6.7251	6.20097	4.41514	10.5312	38.1379	15.3826	23.4593	26.4281	12.7044	14.2151	13.7109	15.5402	14.9553	12.3832	20.0271	8.40165	23.1715
Acc08191	6.17836	3.48555	2.83299	3.92053	3.6324	2.31048	1.99879	3.61896	1.36287	4.49958	3.30071	7.40262	7.46467	7.04413	10.3148	0.457289	0.876881	2.24402	2.60261	3.65324	2.87638	2.77314	1.33275	1.41961	2.1233	0.699566	1.57442	3.43775	1.676	2.27542
Acc32916	0.106205	0	3.29957	0	0	0	0.328275	0	0	0	0	0	0.113828	0.175802	0	8.87992	9.75455	9.86187	11.7057	8.54584	8.65366	9.61917	12.7908	9.88471	12.9284	14.7373	12.1711	7.94802	16.0132	6.35495
Acc32917	62.3271	91.25	502.038	105.899	101.465	112.983	169.359	38.418	58.7885	72.4081	95.8237	57.9173	106.693	59.5811	111.117	536.827	433.827	336.051	443.017	431.774	682.049	352.32	660.425	495.016	498.163	568.879	488.704	501.562	818.462	792.324
Acc32914	0.951029	0.985146	0.993914	11.406	14.8034	19.2495	0.152846	0.409395	0.862018	0.318914	0	0.248473	0	0	0	3.79506	4.30004	6.95431	4.9457	14.9345	11.9957	2.57294	1.32486	0.776209	0.903115	0.868994	1.27303	0.625627	0.730278	0.349553
Acc09821	4.35083	6.34519	8.18599	12.2423	14.0438	8.62679	11.2681	10.2188	10.2573	10.7493	9.34822	7.31428	8.45892	8.34369	7.13478	2.33313	2.05377	4.13298	4.94459	7.65197	3.58495	9.82548	3.31453	7.3137	8.87284	4.45564	7.07996	4.756	5.71918	6.38779
Acc09822	0.450969	0.36274	0.627529	9.81982	9.99453	6.50658	2.65601	4.8205	6.4691	3.3129	4.635	3.9418	3.01377	4.01319	3.87098	0.460083	0.903934	0.353565	6.13288	5.09799	3.69328	2.51827	4.1241	7.70173	6.4786	6.84311	5.59298	1.31589	4.17626	1.23643
Acc09826	0.531065	0.894303	1.20631	1.45839	1.29086	0.648108	1.60409	0.446605	0.255402	0.942608	0.836814	0.317345	0.236184	0	0.424575	0.752269	1.34689	2.45217	1.30571	1.84555	2.17395	1.5122	0.800687	2.00426	1.55951	3.28148	2.43059	1.1947	2.85353	2.14676
Acc30210	7.47134	7.70554	5.88707	3.16623	4.50118	2.99322	5.0621	5.67361	4.9197	7.35098	6.05307	4.7044	5.81898	5.11657	5.06488	2.0509	1.62256	4.37983	2.32506	2.09772	2.71389	2.16421	1.79605	1.29335	1.72215	1.10115	2.1859	2.11023	1.79686	2.72387
Acc30214	6.2145	6.06981	8.53213	3.04565	2.12251	3.46019	3.80552	7.01902	4.26943	6.94209	6.66397	5.48329	6.41843	11.5654	9.96519	22.601	18.6228	15.7097	14.7056	13.8486	15.0321	20.6204	32.7685	17.95	28.7062	28.0438	28.9343	26.7712	52.4177	21.3681
Acc23448	0.744091	0.71911	0.311654	0.470663	0.711653	0.643332	0.253371	0.834609	0.690028	0.306854	0.398689	0.767825	0.725704	1.12759	0.756307	0.440741	0.111041	0.758653	0.185523	0.395263	0.304363	0.307889	0.290169	0.217124	0.204399	0.119878	0.24182	0.233521	0.077709	0.247307
Acc23445	9.11915	5.18639	14.9148	7.8432	6.66553	5.45574	5.15752	45.2158	45.0998	34.634	34.6355	37.0518	21.5631	44.6854	37.8863	30.9121	29.0996	34.341	22.7495	32.0543	34.1556	43.7253	27.7784	30.9431	38.4991	23.539	49.7568	21.1726	28.417	16.1598
Acc23443	183.649	203.137	132.446	191.394	192.299	196.608	215.235	132.802	142.2	159.669	142.295	144.573	182.007	201.433	166.258	53.2017	43.9297	44.6729	40.4361	47.2845	44.2543	43.0284	37.1839	40.0207	35.7435	27.248	31.8047	58.5942	28.688	42.3618
Acc23441	4.64064	3.70391	9.16911	2.26391	1.66176	3.69866	0.79941	2.42797	1.05875	0.293185	1.54272	0.998789	1.46209	1.45758	2.21253	8.19363	79.0068	4.72508	6.5887	1.88765	1.90402	1.84546	1.42754	1.17794	1.38821	3.14629	1.48933	4.69041	2.48215	1.74641
Acc27562	0.685073	1.35702	2.296	2.82099	2.7516	4.12608	1.63247	1.06138	1.21953	1.19719	0.308951	0.350535	0.585193	1.18865	0.834054	2.64193	2.27777	4.42658	4.6083	3.4755	3.32948	7.18116	3.62439	5.85208	6.13146	3.49305	4.54818	5.58494	4.96407	6.22999
Acc27567	0.996539	2.30938	4.83808	2.18556	1.62764	0.720638	2.51444	1.70146	1.62417	1.78236	1.52014	1.48963	3.37746	2.27116	2.72122	2.27656	1.87913	5.01546	3.53681	5.09756	4.55721	7.40614	3.99504	6.81031	6.90288	3.72266	8.26324	6.04288	5.32935	9.17288
Acc27569	5.00926	5.81737	3.08031	6.79467	8.76848	6.67248	6.26901	7.01962	6.16057	6.99308	5.26377	4.81198	3.77009	5.25304	3.75866	1.42862	1.81483	1.97325	3.64738	5.01188	3.27345	5.25141	3.94227	4.84162	5.0037	4.38002	6.36318	3.62262	3.35663	2.57349
Acc27568	0.280596	1.08574	19.1867	0.558334	0.380517	1.06762	0.984419	0.284014	0.486202	0.837498	0.384983	0.951614	0.599521	0	0.24231	39.6878	35.0122	35.5233	41.3645	43.3989	37.0102	51.4846	36.2246	42.4017	36.7025	34.6401	40.4078	35.1845	40.3326	45.0642
Acc24141	0.243938	0.563507	0.152398	0.333011	0.986442	0.838332	0.799558	0.149042	0.188313	0.859965	0.355398	0.438334	0.154112	0.29466	0.18523	0.756275	0.641193	0.069826	1.8189	0.101596	0.757724	0	1.01387	0	0.804689	0.956422	0	0	0.077599	0
Acc24148	11.7088	16.4462	10.6634	15.0341	21.5783	14.2128	17.2612	14.7966	14.802	13.8212	21.7938	16.1149	19.5024	17.0942	21.3127	3.37878	3.87228	7.18069	6.61679	4.20999	4.08228	5.75879	4.77994	5.12573	4.52488	4.61455	4.57186	4.89366	2.25158	3.22239
Acc13228	0	0	1.91615	0	0	0.161326	0.288934	0	0	0	0	0	0	0	0	1.10533	1.08166	1.16318	1.97547	3.64707	1.23666	3.77636	2.43021	3.84484	4.2965	2.4974	4.76909	3.76202	2.78843	3.56555
Acc13221	7.68073	15.4494	11.6195	26.3125	37.9329	20.6751	33.8085	8.70746	9.08537	8.39275	25.9659	10.0706	24.9617	20.7975	23.1435	11.3333	21.608	62.3709	45.756	62.4915	61.6774	39.6118	38.1949	37.6322	42.6717	41.7339	40.4729	68.4177	35.5575	98.5462
Acc13223	10.711	24.4097	12.83	26.1866	86.6339	67.1687	19.9701	62.489	141.923	117.171	90.9114	138.422	95.9278	166.755	207.195	0.370705	0.072797	0.831229	0.506487	1.20666	0.873645	5.9809	1.56042	2.72354	4.14301	2.55847	4.56346	2.60108	2.43838	1.99343
Acc13222	112.273	97.8305	80.6295	16.7097	31.1488	18.0842	57.3364	126.553	82.7746	101.639	188.077	169.544	128.365	129.02	149.378	76.8449	109.19	40.557	258.513	226.587	147.027	314.549	298.897	312.708	275.342	139.159	211.136	286.091	189.592	230.891
Acc13225	2.5731	3.18463	8.20665	8.90844	12.3037	11.4144	5.69277	26.8626	16.0443	43.7855	55.3091	48.3596	45.892	76.016	81.4297	11.9392	10.7797	19.2271	16.4203	13.2183	14.3663	17.2906	14.0397	8.80661	16.5367	7.54723	13.3973	28.7602	19.057	22.247
Acc15977	1.79731	0.883671	0	0.627552	0.964739	1.22234	1.79351	1.54602	0.984336	2.45995	2.13552	2.46088	0.712654	1.22726	2.08812	0.09125	0	0	0	0	0	0	0	0	0	0.03699	0	0	0	0
Acc15971	1.33383	1.06841	2.25377	0.656424	0.892357	0.687834	0.221127	1.58296	1.12986	0.967917	0.724667	1.03593	0.857807	1.29463	1.16466	8.06146	4.90873	6.02857	7.61126	6.06295	4.95123	5.45567	8.7286	6.94422	8.02528	7.91921	6.18214	4.40963	4.15917	4.08807
Acc15970	2.2792	3.7302	1.40982	2.11931	1.66263	2.23574	3.78955	4.83684	3.44017	8.1266	5.89061	5.42296	3.02353	3.86703	3.36078	0.871229	1.15292	3.29958	1.54127	1.995	1.91123	2.06174	1.89304	1.60634	1.55652	1.39017	1.27009	2.83398	2.13869	1.38795
Acc25235	0.97848	1.31455	1.51303	1.80671	1.53072	2.26665	2.92345	3.78333	3.00283	5.49086	3.78586	4.07339	3.91048	4.19476	3.77262	0.282072	0.389688	0.914639	0.772909	1.18945	0.939513	1.52541	0.93379	0.92692	1.17177	0.718044	0.81709	1.36613	0.892671	1.68866
Acc25234	19.6705	18.7903	13.5348	2.19129	3.10996	3.34038	3.23278	2.89871	0.720701	0.528892	0.717999	0.855874	0.858477	0.913363	1.14552	9.94546	14.0098	16.3807	2.91318	3.40645	7.6299	1.55334	2.27695	2.21008	0.784963	0.410742	0.047543	1.54198	0.5329	1.27908
Acc18358	0.316626	0.177474	0.125844	1.60601	2.15214	1.76343	1.29629	2.2658	2.82995	1.69814	1.95992	1.28444	0.818683	1.51193	1.6157	0	0	0	0	0.055989	0	0	0	0	0	0	0	0	0	0.098018
Acc18357	1.64046	1.12804	3.06939	1.10261	1.06098	0.654966	1.296	3.08785	2.32126	4.10109	3.34698	2.61327	3.09966	3.27285	3.16405	2.06173	2.49479	4.73711	3.49499	5.94533	3.78316	5.60996	4.2164	3.74517	5.58231	3.09824	5.51144	5.39032	3.15763	6.44239
Acc16309	39.1234	29.5476	15.3682	10.3516	7.68483	10.8484	13.6584	16.5306	10.3026	11.7137	13.4394	13.9533	21.2908	17.351	18.4823	8.40122	7.38111	17.071	7.46807	7.34044	6.7469	7.91232	5.6362	5.47273	8.18052	5.28625	6.74519	15.8685	9.08909	15.9189
Acc16301	0	0.425064	0.491988	0	0.276418	0	0	0	0	0	0	0	0.376815	0.29563	0	0.681373	1.18329	1.00904	4.12161	0.782108	1.5408	0.649601	2.95871	1.07356	1.10787	2.76	0.345942	0.334785	0	0.358404
Acc16302	2.54105	1.01671	2.32034	6.02706	25.6229	12.7698	11.9201	12.6176	10.2341	1.97386	4.54045	5.7594	5.97176	4.16218	5.00984	0.162501	0.426945	0.282498	0.581998	0.604153	1.96579	0.297958	0.981747	0.266115	0	0.360161	0.156026	0	0	0.11545
Acc16307	27.2301	25.4315	16.0635	11.9598	11.37	14.4466	26.6242	11.1338	13.4278	8.82689	10.2761	11.9983	17.4267	12.3396	12.3473	2.11583	1.01342	3.18331	3.8719	5.6291	9.23106	5.62024	3.89401	6.87111	4.19239	6.8978	7.79171	4.20576	3.61876	8.5688
Acc16306	3.98372	10.7195	113.542	27.0635	24.6605	42.0804	73.3256	85.2941	83.9191	52.9873	91.7743	100.011	93.1401	53.7688	59.9121	2.08828	0.550757	0.652385	2.137	32.0527	18.7318	34.5707	31.6296	54.2454	180.454	224.858	237.676	17.003	176.454	58.2014
Acc22279	0.593348	1.25749	0.415937	5.37831	5.06625	2.2784	4.14594	2.04221	1.69616	0.975887	2.15829	0.53415	2.57499	1.14364	1.23905	0.694814	1.12627	1.64684	11.401	10.0726	9.74703	8.17628	5.45114	6.68253	3.48033	3.00053	2.17529	3.11712	1.35188	3.52021
Acc22273	0.404922	0	2.82285	0	0	0	0.335829	0.496109	0	0.557262	0.625777	0.569476	2.71502	0.795753	0.284392	3.83796	1.65321	12.3141	9.81181	7.92273	5.0641	7.6865	3.48122	4.36597	3.5381	3.91252	4.48883	11.753	11.4312	9.42983
Acc22270	11.1487	15.4355	5.00634	6.31162	4.96689	6.1274	5.45753	4.74699	1.29311	2.71501	2.60862	1.77884	3.70551	2.51203	2.48133	12.3471	10.6089	4.70945	13.6364	3.47851	2.01299	1.03963	4.40318	1.39351	1.81508	3.31384	0.348874	0.992942	0.558432	0.270857
Acc22271	0.891584	0.594119	2.87719	1.25547	1.34008	0.971742	1.05484	2.11002	1.79033	0.875413	0.333025	1.50356	1.08367	0.851973	0.43904	2.91929	2.7032	5.79624	4.58588	5.57065	4.40847	4.94093	2.74842	4.58476	5.01872	3.73896	3.14906	3.30578	2.4244	4.0183
Acc31600	44.3883	49.992	20.7514	11.3036	14.9218	15.6924	20.5303	17.6081	10.8693	12.5225	17.3566	21.6857	23.8689	19.4473	25.9845	5.03739	4.97919	5.63695	5.94135	6.65679	6.26205	5.82418	3.75227	2.98387	3.69055	2.83664	2.69013	7.81774	2.99934	6.93226
Acc10228	240.56	214.669	121.113	67.9087	63.6266	73.8536	24.7814	92.1602	30.7481	21	34.787	47.2421	32.763	34.1253	24.7675	86.4069	81.3293	42.4742	25.1179	34.0498	33.5508	28.8554	22.31	16.8391	13.7183	10.1317	9.29253	14.8433	10	16.8622
Acc10229	19.3945	18.3986	20.056	3.92713	1.54747	4.16385	3.33283	5.7104	3.3355	6.13791	8.58637	12.3943	15.6971	10.1165	17.5634	0.707972	0.833962	3.02992	0	0.616158	2.98845	0.730736	0	0.397162	0	0.340219	0.238008	0.255691	0.627261	1.10551
Acc10225	38.409	33.3969	25.7707	16.2817	13.0061	14.6837	24.3749	21.9	15.2746	16.4425	16.2455	17.0235	21.4531	20.4711	14.933	8.27086	8.18784	10.3236	3.63748	5.12249	4.73389	10.3332	7.42536	6.36907	6.04632	6.80992	8.05234	7.75657	8.43638	8.25264
Acc10226	235.428	139.768	115.391	16.2556	17.6748	14.3354	41.1736	24.5253	21.011	27.9264	26.5166	28.3352	22.233	22.1665	21.1351	69.3856	96.802	80.9306	14.9974	22.9123	34.7576	20.3292	25.7124	12.9679	12.5579	17.5467	23.4802	23.5449	29.6912	20.9252
Acc10227	6.60507	8.71677	4.99786	0.623636	2.21492	0.14645	4.51595	1.88464	1.00277	1.134	1.76282	3.37415	4.51262	0.567246	2.16197	0	0.302995	0.2593	0	0.119196	0.803088	0.186918	0	0.297851	0	0	0.282839	0.639294	0.26224	0.105776
Acc23018	48.2345	50.5298	29.1721	32.3505	29.8996	31.8535	27.0546	28.6368	19.7357	30.1566	28.975	29.625	33.215	33.9096	31.1406	4.6493	2.39193	5.24758	3.77075	5.25429	4.0111	3.42038	3.54524	3.20601	2.53603	2.18581	2.27788	2.28785	2.60477	3.22627
Acc33205	13.3823	15.9955	189.079	51.7828	46.6233	49.0089	104.325	63.6175	101.023	130.439	90.0728	75.2716	98.9435	49.4416	80.6494	40.0148	37.7201	74.6316	194.555	268.472	256.03	352.176	258.289	317.639	347.438	214.36	421.01	352.523	468.54	414.291
Acc10919	5.43643	5.69421	7.27339	4.21932	4.0412	1.89443	3.24114	11.7873	9.22589	12.3333	10.4204	11.3745	9.46107	15.8264	15.3635	8.11775	10.2841	9.52892	11.5537	13.6805	10.9948	14.0311	12.6136	14.7937	17.9487	13.6533	15.3528	18.6834	18.0211	16.001
Acc10914	0	0	0.653079	0	0	0	0	0	0	0	0	0	0	0	0.162482	3.37533	2.62592	3.45811	6.59308	13.7409	4.71769	10.8129	2.8162	5.57456	3.8952	3.71429	3.25576	7.46237	6.90414	5.33499
Acc14213	2.29772	1.89108	2.01135	0.514166	0.295854	0.395709	1.7666	1.76373	1.43869	2.22304	2.20932	2.24752	2.02065	2.17421	2.55161	0.358339	0.689853	2.42002	0.586415	0.812326	0.547832	1.22199	0.462864	0.289413	1.38674	0.453693	0.087567	3.5627	0.900624	2.23971
Acc14212	1.43725	0.923941	2.83589	3.04277	1.85965	3.44461	1.24462	1.24658	0.962455	1.33957	1.41827	0.772146	0.51998	1.36808	1.30054	23.4317	25.9895	8.89826	32.3957	6.40158	25.2716	3.01682	28.0385	9.48542	25.496	59.027	11.352	3.35354	37.9689	2.95791
Acc14217	0	1.97012	0.725854	2.13353	2.47803	1.69803	1.19241	0.683386	0.15675	0.190875	0.892184	0.694453	1.33347	1.34492	1.27687	0.682415	1.84084	5.04738	2.5579	2.99764	2.61839	1.43791	0.887259	1.12586	0.734459	1.01296	0.750715	1.87834	0.422247	2.04154
Acc05911	10.9168	11.5633	8.33678	7.2609	11.8205	7.51837	7.43698	8.70477	10.5511	9.0085	10.7863	12.3491	19.2551	8.7496	20.7617	20.1191	23.1824	19.6557	5.73919	15.0248	8.90517	4.7831	4.95951	2.65417	5.20778	7.68615	7.03681	8.02876	10.2774	6.55346
Acc05917	23.6051	49.6029	26.1869	20.7019	39.8757	38.3899	14.6173	22.1736	29.3993	11.9707	12.2622	14.993	25.7231	27.1658	16.2598	0.684532	1.90786	2.84519	1.26514	1.19848	1.78034	1.60136	0.803042	1.52498	0.23966	2.53628	1.99467	2.5934	0.842454	2.24519
Acc05918	8.52109	9.86524	4.50747	4.68218	4.66228	4.91578	4.71601	9.94266	5.30628	7.57024	6.76455	8.76029	9.88019	9.58044	9.89198	0.30486	0.331426	0.156219	0.236468	0.267777	0.048133	0.195328	0	0.194097	0.30002	0.172902	0.212277	0.482055	0.428111	0.428291
Acc19564	0.794642	0.40405	1.68981	1.48549	1.90749	1.71643	0.854021	2.77047	2.85699	2.229	1.98416	2.20297	1.52974	2.49541	1.78274	1.14216	3.63861	1.30919	4.5049	5.78069	5.82165	5.15854	11.348	4.45821	10.3514	4.56062	5.6052	8.49567	2.64238	3.49653
Acc19567	4.34861	3.46058	12.1525	5.44486	3.30124	4.10458	3.56519	7.51433	4.96837	5.98838	8.87664	7.21627	8.15024	7.40385	8.31387	12.1473	15.2401	15.7916	20.2451	24.6149	25.9113	23.6693	24.3244	26.3739	19.4187	21.7384	23.0452	19.8278	20.8072	14.758
Acc19560	1.63486	1.21817	5.73235	1.61924	1.7744	1.42676	3.94036	3.42894	5.06019	2.31305	2.62667	2.73264	1.93591	2.31022	1.60151	4.65892	4.75394	7.46643	5.26407	7.455	7.09333	7.85553	5.85505	6.92016	6.75175	4.80565	7.0058	11.6527	7.72505	10.4303
Acc19563	1.75321	2.50535	19.8795	1.76629	3.06252	2.69836	8.18644	2.69616	2.29649	3.4009	2.68973	3.13773	6.72603	2.89775	2.8039	13.5195	9.72339	18.6835	9.9748	14.9238	16.2741	24.8187	15.487	19.4839	21.272	17.8987	26.3617	23.9954	21.8146	29.9198
Acc19568	3.05767	4.12926	3.06144	25.4527	25.3423	20.9876	42.3721	55.9902	46.56	46.0781	120.602	78.8636	43.4281	119.429	60.8467	16.8743	15.0882	5.2786	34.3078	20.0383	26.0699	32.1177	26.0836	13.583	19.4226	9.31755	8.69352	33.1963	12.0869	17.1754
Acc06757	0	0	0	1.77493	0.849698	1.86286	1.0822	0	0	0.336478	0	0.098459	0	0	0	0	0	0	0	0	0	0	0.216365	0.158864	0	0	0	0	0.142559	0
Acc06753	6.51402	5.16384	4.88796	2.05731	2.38822	3.10237	5.07533	6.18269	4.66558	4.40022	5.03945	7.14122	6.67655	6.49594	5.72695	0.905976	0.481193	0.94669	1.8293	1.37782	1.41614	1.05033	1.35108	0.824036	1.74853	1.10505	1.42421	1.3674	2.91887	1.52843
Acc06758	0.208988	0	0.479426	0.550671	0.607769	0.136047	0.475125	0.574983	0.439161	0.27394	0.198479	0.333272	0.701453	0.51436	0.159697	0.411244	0.483069	1.04541	0.680486	0.531691	0.715819	1.27946	1.3523	1.10203	0.619366	0.73871	1.14662	0.727703	0.844563	0.757563
Acc26017	14.6772	12.4121	6.29349	3.972	2.44944	4.34762	3.93083	7.31987	4.43684	7.5902	9.37879	8.97488	7.91432	10.3964	10.7751	2.70939	2.6	3.29284	0.93145	2.63847	1.75241	1.39495	1.93036	2.22483	1.66483	1.52817	1.46585	2.57843	0.997317	1.8159
Acc03988	1.43349	1.98117	1.27319	9.63922	10.0264	10.1338	6.59537	4.90384	7.0633	3.30924	3.53544	3.02326	3.65496	3.24218	3.98525	2.29831	1.24634	1.91081	0.532406	1.25526	1.12707	2.17612	1.55848	1.53763	1.75519	1.80114	2.33113	1.51102	2.31587	2.49379
Acc03981	0.442576	0	0.292436	4.38975	4.51408	2.04894	12.5745	7.36315	5.77178	3.74172	1.75632	5.44503	1.1374	0.715511	0.417437	0	0	0	0	0.136667	0.297899	0.530741	0.302803	1.78004	1.08761	1.58369	1.24659	0	0.969118	0.807274
Acc03980	5.92918	1.5334	9.91471	131.683	88.0757	57.7008	91.9803	126.147	121.001	36.5744	35.4734	42.2697	16.5678	9.90176	12.7283	7.10134	12.3309	1.97205	6.60973	14.4001	20.5094	19.7746	36.9476	40.3738	39.9728	40.4939	53.0605	3.49664	48.6311	7.77078
Acc07400	20.1717	16.5756	17.8649	14.3185	17.0548	15.972	15.3461	24.7797	25.4511	35.5367	62.3067	49.8178	47.6817	54.4419	58.5541	9.44917	1.18933	3.49067	1.74237	6.5326	9.47347	1.33839	14.4137	1.04551	5.35113	7.14142	2.65375	2.66824	17.3888	2.14041
Acc07403	45.469	112.032	47.0736	134.415	342.731	158.171	581.92	318.579	200.694	148.516	350.233	403.627	325.808	266.113	152.013	4.93463	14.3201	47.259	39.3216	40.6531	55.6389	69.8561	42.2546	39.8579	26.2667	20.7486	20.4449	61.9905	15.3275	36.2655
Acc07406	313.667	285.701	221.661	182.789	170.956	205.683	107.743	111.535	113.829	76.694	86.221	95.5932	91.7243	53.6304	76.1681	142.73	125.599	93.5553	65.936	67.1182	68.9463	52.4888	52.9325	49.4574	40.4348	31.5425	42.6366	43.1451	34.0853	40.5758
Acc04666	2.7084	3.01248	3.18574	2.61333	5.37722	3.31268	3.15416	1.07244	1.72728	0.429389	0.731178	1.0927	1.52898	0.894523	1.21332	1.99163	1.20291	3.92011	2.68608	5.50922	5.32735	3.20575	1.81231	3.3409	1.41916	0.960636	2.1463	4.39117	0.864769	2.46428
Acc04662	0	0.152932	0.186007	0	0.213128	0	0.033151	0.319437	0	0	0.06233	0.086232	0	0.282233	0.074818	0.703853	0.393834	0.361869	0.421229	0.976394	0.601431	0.69719	0.498006	0.60101	0.231759	0.307569	0.791012	1.03166	0.87287	0.382045
Acc00759	0.345348	0.536551	6.31777	2.02625	2.39618	1.39722	2.40491	2.75839	2.00589	2.87396	2.54251	1.83211	1.21315	1.60743	1.84474	5.3638	4.10956	6.21181	4.17289	7.46375	4.60543	15.2255	9.82007	15.647	11.735	10.2839	17.7425	8.83118	5.68465	9.06485
Acc00758	0.787195	0.606774	0.974804	0.827793	0.514193	0.644603	0.807086	2.61078	1.05774	1.64857	0.95904	1.67971	1.14852	1.05727	1.07366	2.01063	1.07717	1.26119	3.1705	3.42721	1.37603	2.25435	1.23543	2.37591	1.88321	2.25305	1.76923	1.61634	2.30361	1.86748
Acc00755	1.4769	1.14693	48.5045	4.36363	2.69298	1.45849	1.72503	2.46627	0.914997	1.7394	2.65733	2.41415	3.01358	4.47358	5.17548	126.901	103.758	104.124	68.8301	79.1197	115.128	84.7538	96.2791	96.9962	67.515	40.0041	80.1068	76.9814	73.4752	96.0195
Acc00754	0	0	1.7066	0	0	0	0	0	0	0	0	0	0	0	0	1.40689	1.23638	0.426933	1.48977	1.78745	2.21234	1.82586	1.43874	1.26351	0.795915	0.567486	2.60248	1.2976	1.58308	2.60722
Acc00750	4.00715	4.88269	2.59193	6.4595	8.20494	11.3422	7.1458	15.5448	12.5641	14.471	11.4568	12.2593	9.88001	13.639	11.9291	1.42438	1.47077	2.18766	2.74216	1.71744	2.48263	1.3959	4.07563	1.48239	2.27265	3.81116	1.05877	1.04007	3.0286	0.727379
Acc27763	47.0909	61.6331	195.414	27.3657	62.0731	24.9971	78.4739	165.395	94.3561	117.631	160.75	152.505	191.897	285.038	218.366	96.3671	270.342	60.5503	217.937	278.209	235.178	467.157	409.752	265.941	375.233	248.531	272.862	473.231	242.102	340.43
Acc11630	0	0.159826	4.49383	0.387592	0	0.286381	0.331672	0.109426	0.579979	0.498997	0	0.08138	0	0	0	3.23741	2.90634	1.13624	3.45185	2.55175	1.43467	11.6005	12.7764	6.71469	52.057	16.644	10.1623	5.3787	11.0313	2.74298
Acc27766	84.8718	81.8151	41.7728	14.8029	16.4712	16.5557	25.8852	36.5487	24.1735	74.6684	46.0444	45.7939	50.3198	59.7201	54.5384	11.8725	13.9504	23.1432	10.7417	8.47549	9.69881	10.3883	7.73863	5.78752	10.5169	22.5698	16.5913	20.8684	60.154	15.1135
Acc27769	16.3322	15.586	10.5769	10.7755	11.5192	9.14082	12.9372	12.2277	7.67133	19.0878	15.9114	13.9978	17.5553	19.6185	13.3252	3.5942	6.03272	1.56322	6.41776	8.90494	4.78072	8.69696	10.1868	5.54378	11.6043	6.46944	7.07478	10.2317	8.02561	7.5592
Acc27768	4.34904	2.44704	2.82336	1.66238	2.22921	3.97449	3.36022	3.81018	5.12679	8.8373	5.55069	4.6153	5.873	3.91422	6.02935	2.32382	1.52725	1.17223	0.922691	0.846724	0.622423	2.23254	0.835106	0.883519	2.85062	1.6067	2.5771	7.00726	11.6761	8.42182
Acc11638	120.158	139.755	52.5485	263.326	310.737	297.116	55.3708	213.095	244.09	40.0244	65.4392	68.5148	111.422	77.5063	91.8111	21.7023	15.1562	32.7318	98.3564	89.8198	97.687	45.443	60.9144	297.295	82.6006	64.4974	63.8691	35.1058	11.9746	19.481
Acc11639	95.1074	117.753	56.7283	248.301	227.436	167.442	110.711	324.764	232.718	97.6257	189.134	204.932	218.597	180.154	297.451	4.4171	0.312405	10.1497	32.6491	43.7051	49.9061	50.4394	28.1474	210.41	57.8254	46.1601	65.554	65.9004	11.9602	21.1061
Acc09669	5.73534	2.9126	3.7045	4.65511	3.5764	5.29844	2.97579	7.83076	6.13666	4.06697	3.56779	9.23653	6.08289	6.93841	4.76557	1.55696	0.923874	0.393128	1.06124	1.10326	2.15132	1.37701	2.59188	2.54377	1.02701	2.4901	4.59265	0.864867	2.91767	2.07818
Acc09661	9.81593	9.99418	3.68451	10.8667	12.8227	7.85719	12.7981	7.33167	8.66827	9.91701	8.24058	8.6143	8.14915	6.3407	8.80402	0.609679	0.870488	1.30891	0.476983	2.91942	1.51809	0.706546	1.62895	2.27199	3.05692	2.69437	3.36377	1.1626	3.63925	2.43257
Acc09666	5.02167	4.52737	2.67003	3.0961	1.61783	3.43755	1.45222	1.17314	0.891571	0.723096	0.852093	0.40467	1.9956	0.801593	0.803608	3.8928	5.8182	7.71457	10.3799	5.75314	18.6251	2.84175	10.5305	5.88318	3.32068	4.95413	4.68808	2.33108	4.41944	2.76241
Acc05134	0	0	6.39701	0.354068	0	0.21765	0.230086	0	0	0	0	0	0	0.120844	0.093256	8.46024	7.77873	7.38509	16.47	16.0865	13.8738	14.4257	13.8569	16.083	14.7761	12.8233	16.1867	15.7722	12.4675	15.5478
Acc33457	0	0	0.789052	0	0	0	0	0	0	0	0	0	0	0.082964	0	0.441947	0.241237	0.257612	0.476634	0.819268	0.698913	1.11897	0.928235	1.52506	1.30218	1.70611	2.5053	1.60736	1.8171	1.61063
Acc33450	1.14524	1.22952	0.82347	0.476728	0.102817	0.080736	0.409927	0.110454	0	0.062686	0.148023	0	0.056306	0	0	0.36139	0.304466	0.632679	0.82821	0.430102	0.59968	0.513597	0.247212	0.541209	0.446026	0.156381	0.334512	0.242676	0.232344	0.303602
Acc31340	4.41899	2.64719	5.17219	8.51008	5.65171	10.1006	0.505936	0.573083	1.88935	1.82629	0.911111	0.649001	1.38776	0.595762	0.32456	1.06343	3.36013	1.11848	0	1.00004	0.659101	0.228639	0.208191	0	0	0	0.642028	0.411865	0.867316	0
Acc31346	7.46833	5.07152	9.39857	36.0641	26.2063	21.0534	24.3297	42.362	38.3385	24.8936	24.7416	24.6837	20.9264	25.834	26.9459	3.43972	4.67631	11.1335	9.4027	16.0009	11.8242	18.0619	9.3621	22.7993	28.4761	19.1918	29.5037	21.766	23.7516	25.2914
Acc31344	14.5352	15.3075	9.47761	20.2394	21.7678	20.6854	22.4538	15.5394	15.3578	12.3398	12.2712	14.7572	13.0934	15.0113	11.4948	4.56956	4.89998	3.43511	11.0321	11.4583	15.7826	11.3623	11.1614	14.4975	14.4694	13.0599	11.7921	7.82254	7.59764	9.24991
Acc14563	0	0.306119	1.84059	0.243423	0	0.381916	0	0.168605	0	0.155959	0	0.07691	0.077441	0.2831	0	3.18561	2.97875	4.09734	2.56644	4.49045	4.18427	5.08996	3.47659	4.12526	5.24636	5.35579	5.54965	3.8733	3.30232	3.61761
Acc12215	0.437251	1.47794	0.12913	0.675226	0.362789	1.31711	0.416712	1.27186	1.08641	0.270546	0.379819	0.961305	2.84607	1.47784	1.28486	0.453093	0.40342	0	0	0	0	0	0.48352	0.297905	0.553802	0.318144	0.693787	0	1.82096	0
Acc12214	0.166847	0.175057	10.601	4.97545	2.79089	4.7939	9.26216	12.7877	24.802	4.92399	1.23215	0.798028	0.3812	0.815845	0.469909	0	0.206843	0.265009	1.29717	2.13283	3.87037	17.8397	37.5523	69.0034	93.8326	91.0032	141.988	0.722102	37.3806	9.52746
Acc21359	12.3238	7.02767	5.77795	13.8082	4.85366	8.93697	3.82317	11.4344	4.30783	3.431	20.8168	12.2801	9.77027	20.9822	14.8765	2.83741	0.565795	0.503119	1.81505	1.95546	1.42663	1.42895	1.17266	0.479815	0.766659	1.26814	0.81625	3.25274	1.89914	1.37935
Acc21355	8.36572	7.81103	21.625	27.4129	24.3111	14.0371	18.6866	27.6128	30.3121	30.7871	32.433	27.935	34.9867	28.403	31.9111	26.4231	18.461	36.5466	25.408	36.86	50.5904	38.5314	34.2316	46.0234	43.9155	28.5193	55.0633	47.7371	54.4969	58.2233
Acc21356	0.053805	0.054723	2.75352	0	0.142806	0.305314	0.345085	0.049925	0.170433	0.087721	0.455452	0	0.066544	0	0	4.25862	3.63249	3.17835	3.50429	5.26096	3.81541	5.80949	2.91705	3.59054	4.55843	2.38636	5.31003	5.01041	2.83433	3.93535
Acc21350	14.6584	12.246	4.89093	8.40979	11.536	17.9857	8.69937	15.9005	15.6294	10.9655	8.95084	11.6688	7.29482	6.16057	11.4133	0.449443	0	0.542121	0.724667	0.34997	0.254137	0.361194	0	0.762964	1.00712	1.90295	0.571743	0.536324	1.23541	1.59355
Acc21351	0	0.144837	0.091341	0.31834	0.914331	0.271873	0.624975	2.81207	1.75308	1.9705	1.8673	1.14841	1.74008	1.10295	0.703441	0	0.108556	0.164007	0.261496	0.328926	0.057437	0.759709	0.109815	0.226113	0.14134	0.29625	0	0.41237	0.172524	0.44801
Acc21353	0	0.063095	1.67897	0.224143	0	0.11504	0.084568	0	0	0	0	0	0.345735	0	0	0.974689	1.24074	0.22384	1.38448	2.11843	2.40835	1.33589	2.84783	3.18447	2.17997	1.6056	2.41086	0.588177	1.27783	1.08516
Acc17183	0.154396	0.242849	1.28807	0.540439	0.266658	0.53847	0.046048	1.67706	1.98532	2.12379	0.998681	1.24859	1.04328	1.50223	0.859629	0.761897	1.19645	1.14855	1.85446	1.90562	0.968634	2.14217	1.37119	2.73875	2.40393	1.18637	1.87565	2.4745	1.0605	1.75652
Acc28339	0	0.12373	0.433388	0.473784	0.679916	0.420957	0.876558	0.991721	2.01367	1.74212	1.41494	1.17872	0.845041	1.06635	0.527159	0.178841	0.050519	0	0.142068	0.218715	0.444779	0.65701	0.254353	0.531698	0.440149	0.639181	0.747918	0.558563	0.472848	0.350384
Acc30432	35.3412	45.2988	32.0303	10.0373	20.6794	19.6523	10.0069	15.7232	16.9143	12.4365	9.79405	12.1113	14.0161	23.7687	24.0624	126.535	115.884	58.6637	128.264	94.2802	63.5346	72.8071	84.7876	34.8562	51.6899	34.7058	28.4032	110.718	39.9798	47.34
Acc30431	1.30574	0.897101	17.0359	2.73152	3.32507	1.76924	2.77723	6.69462	6.66701	4.70974	2.52392	2.55262	2.89742	2.44948	2.55345	46.3128	39.698	27.606	32.5676	35.0131	36.7625	34.8982	39.5654	33.7369	39.0413	29.0937	39.5425	50.6326	25.3186	37.0732
Acc30435	5.89434	8.1558	518.297	138.304	148.677	287.44	193.827	759.022	580.657	256.184	416.523	779.06	376.342	363.032	205.007	2.03059	3.04855	1.24476	6.02801	51.4051	38.0296	71.4567	37.6039	85.3383	560.384	475.363	514.221	73.0964	385.998	76.0235
Acc30434	6.94045	8.04665	13.8244	5.84045	5.71127	4.82815	4.29154	10.567	8.76232	9.02573	8.31664	9.08549	6.52273	8.51836	9.47333	11.4833	10.5067	12.4537	17.0058	20.6397	14.6142	31.1582	19.7253	21.3243	33.8932	22.1897	27.7088	20.8093	19.1536	24.0968
Acc28337	15.1698	13.2617	8.54863	6.95064	6.04824	7.14745	9.12796	9.02028	5.71555	8.08371	7.4655	9.31727	11.6109	6.41221	6.27192	1.63001	1.1343	1.06486	1.38931	0.806919	0.520703	1.6626	0.643306	0.593153	1.07044	0.488703	0.245875	0.966239	0.484181	0.921694
Acc32492	2.3305	2.61257	1.20263	6.98242	8.04817	7.68076	4.23141	5.09253	3.42438	3.39463	2.3865	3.33349	3.56436	4.10449	1.71943	1.32083	1.22944	2.32057	1.23784	3.44535	3.61237	3.04006	2.95642	4.16641	3.11687	2.78825	3.12886	2.96676	2.63222	3.21768
Acc32496	0.104214	0.267254	3.07979	0.075797	0	0	0.065218	0.491145	0.346165	0.312042	0.204206	0.205395	0.255908	0.205261	0.246702	1.08575	1.09705	2.90764	3.70259	7.6563	4.53897	9.12361	5.86102	9.17674	6.4562	5.72959	7.11335	5.99824	4.1346	8.79055
Acc32494	0.791303	2.97021	2.65603	0.430385	3.89519	0.045672	0.19085	0.170834	0	0	0	0	0	0	0	0	0	0	0	0	0	0	0	0	0	0	0	0	0	0
Acc32499	19.6154	18.56	43.0037	11.8291	8.76112	10.1617	12.8263	15.6139	12.3975	18.4868	15.893	17.7075	17.6606	22.6318	19.9405	31.7136	21.1209	22.316	24.8702	28.3868	22.9316	39.6753	31.1564	32.7711	46.5252	31.2584	40.7372	59.4176	42.744	72.3256
Acc01936	0.31693	0.343109	0.526612	0.566018	0.980007	0.487286	0.535923	2.18249	1.6504	1.46472	0.621521	0.943423	0.620497	0.818014	1.52199	0.249996	0.099623	0.230217	0.350624	0.371788	0.522794	0.663941	0.577183	0.614775	0.569359	0.202346	0.418628	0.414061	0.48946	0.098078
Acc28412	0	0.114804	1.20577	0.29814	0.410871	0	0.658502	0.220242	0.246169	0.196355	0.187061	0.127346	0	0.315489	0	0.960005	0.622209	1.74488	1.34738	2.88239	1.76477	1.75393	1.42776	1.27835	1.80281	0.654384	1.85118	2.91195	0.791257	2.25746
Acc22075	7.81177	12.5196	8.89419	53.9975	121.612	80.8366	54.5893	45.8145	54.7381	39.8803	66.7192	56.2345	55.7852	57.3967	69.1681	2.1285	3.30179	1.72383	7.39015	12.6634	15.9789	15.9489	23.7006	27.3728	24.47	22.8558	25.6179	19.5344	28.724	10.9179
Acc22077	1.08441	1.81865	1.09131	19.4311	15.5531	13.1359	7.02742	5.36567	6.23302	12.7889	5.55621	4.42143	8.48409	8.68744	8.51752	0.094957	0	0.849578	0	0.238477	0.228637	0.366017	0	0	0.148412	0.785046	0.595309	0	0	0.385779
Acc15320	3.48233	3.24275	7.31434	6.67391	6.11132	4.16156	5.69133	2.79002	3.52714	3.79121	2.49562	2.16607	5.84894	4.70201	2.24837	9.22995	5.4905	12.3723	12.728	14.7506	11.7862	13.4909	11.4184	14.3884	12.7786	13.9384	14.8478	13.2294	12.514	10.9326
Acc15327	65.2283	47.0601	38.5443	29.4623	46.4881	38.9603	18.6407	30.053	22.9198	20.353	21.1592	26.4559	19.3336	16.1004	20.0299	30.0353	21.7261	10.1203	10.2827	18.12	14.3903	13.799	9.03684	8.13128	5.3087	2.73996	6.1747	4.54884	8.655	8.38965
Acc22928	26.1115	15.8683	15.6314	1.13283	2.43553	1.72165	1.84364	0.991471	1.40321	4.15738	7.49996	2.60758	10.404	4.15697	11.463	26.4608	58.8045	34.3921	35.0081	15.2316	39.683	3.20064	26.9426	12.8109	6.18927	15.198	9.71641	3.52073	24.2501	9.57214
Acc22929	0.438323	1.97003	0.454661	1.73669	0.931508	0.760254	0.311849	0.452942	0.175694	0.289764	0.718972	0.165654	0.412047	0.187576	0.243817	0.558122	1.52313	8.99013	3.47454	1.4832	3.80981	1.34746	1.21749	1.74896	1.23806	1.00571	1.54192	1.08257	0.882913	1.51621
Acc22922	11.0527	11.1333	21.9867	7.86421	5.44887	6.19836	5.45681	5.66052	6.34678	6.96631	7.48297	6.88303	8.6739	8.72372	7.34943	49.9697	36.7806	67.9229	31.9623	30.4805	32.1298	43.0886	31.8695	43.0534	39.4666	37.5388	49.4626	36.8367	35.2551	39.8877
Acc30391	21.3025	23.7713	11.7873	15.9659	12.1082	14.6372	18.8822	13.1285	17.5545	9.77489	16.907	17.7411	15.648	15.025	16.5276	5.7748	5.1209	6.29162	1.43549	2.99474	3.84458	5.25713	1.97091	2.4298	2.43946	1.24409	2.47998	4.16224	2.84511	8.41241
Acc20564	7.747	7.8292	3.6906	6.40183	6.05573	4.655	7.33331	8.69576	6.03909	7.9941	9.02961	7.51959	6.451	6.67984	5.72618	0.584527	0.51325	0.73136	0.878255	1.52985	1.37963	3.33056	1.16866	1.59755	1.46164	0.724588	1.28026	1.93077	1.67045	2.87093
Acc20565	7.51302	7.51861	3.94431	68.4099	57.1335	52.8872	9.79384	11.1024	11.2381	8.00189	3.33835	3.84117	4.49492	3.58514	3.92859	2.2092	2.09979	5.13606	3.78899	7.71945	4.03134	7.78324	4.68058	6.88685	9.77628	9.13594	13.684	3.89807	6.62453	3.88109
Acc20567	1.25558	0.503213	0.932088	1.93952	2.38316	1.32564	2.92042	0.715379	0.482968	1.04413	1.5458	0.605091	2.22122	2.78919	1.31451	0.442542	0.613722	2.88481	1.64456	2.13359	1.51621	2.05181	1.47393	1.97598	2.20464	3.03327	2.27209	5.78834	3.57874	5.39636
Acc20560	18.1997	9.87584	21.1756	6.1938	3.84404	3.39366	14.2477	55.5442	34.2659	39.698	37.4734	44.7585	25.9608	52.9111	45.7213	34.9715	26.331	19.2141	16.2841	20.1379	20.2728	41.9445	31.4715	34.7811	35.2687	22.2989	43.5394	35.1489	35.466	32.1024
Acc20569	10.4133	17.9181	5.79957	12.6313	13.1482	8.87859	8.86581	2.7346	4.49764	9.29926	4.58142	3.26384	2.21026	3.01093	4.50099	1.94034	3.32905	8.87122	7.80332	4.83579	7.03945	0.673847	1.38289	2.2322	1.79478	4.48708	3.44512	6.1386	7.4251	3.14316
Acc14053	80.9612	82.7542	60.4662	19.1347	16.3402	22.3093	14.8877	25.2987	20.3955	19.9907	19.0573	16.7376	18.945	17.2864	16.9637	37.4334	50.8336	58.5239	47.6699	37.8928	34.2229	25.204	39.867	35.512	42.4832	43.8198	33.1054	25.956	31.1589	25.3098
Acc14052	67.9061	59.9695	54.0514	10.3026	8.07801	11.076	6.93826	11.6168	7.73851	10.1544	9.50273	8.33443	7.5974	7.71555	8.0947	0.796774	1.68531	3.05372	2.35123	3.6046	2.91572	3.01808	1.21098	1.92704	4.41238	2.21403	3.47934	4.39271	1.39043	2.57787
Acc14050	27.2696	31.6891	26.2072	6.17147	8.50657	6.16294	8.19063	9.31799	6.24676	5.37456	5.3113	6.90379	11.0568	8.69482	9.02886	43.0235	37.9047	21.4096	7.44972	9.24222	7.01624	7.57316	5.36077	4.13233	5.48675	3.1211	4.20955	11.6939	4.52737	10.4569
Acc14057	72.9347	49.0822	28.7457	4.58243	4.84913	3.76802	5.71861	7.7856	6.01706	8.65818	7.60367	7.73976	7.88909	4.32881	7.59672	7.52904	4.01334	7.25692	4.35428	5.71186	3.20161	6.57348	4.81503	4.83232	5.52681	4.69513	4.43375	6.08153	3.00881	4.6416
Acc14056	63.3718	58.5338	76.0324	17.0769	12.0178	21.301	15.1682	14.687	11.1437	19.8535	14.1984	18.958	24.2324	21.3431	22.8371	67.7696	41.4105	36.0389	24.3005	21.8144	28.0656	52.7249	32.6175	38.805	41.3168	24.1355	23.4996	68.2313	36.4185	84.3223
Acc14054	61.0964	104.211	39.2592	12.4094	11.7205	15.2057	13.3865	9.03002	7.43027	9.24421	5.18352	5.1679	3.87511	4.6788	3.5243	10.4711	14.4249	14.0025	34.5014	13.8501	17.9957	4.43809	17.8739	10.059	17.3445	20.4399	6.84859	3.96817	9.79457	2.82188
Acc14059	19.0811	15.4379	137.939	48.672	45.5241	32.3918	54.8184	77.6831	87.7784	59.3913	41.5794	50.8005	51.2007	48.3916	32.2072	129.585	104.465	103.644	165.461	176.916	156.876	280.973	246.272	268.699	273.94	269.484	331.032	239.2	216.065	294.467
Acc13582	31.1405	61.9216	38.9746	5.29169	3.97821	6.62249	5.73496	12.6149	5.57778	9.19523	17.2227	30.0434	38.9061	36.933	46.0457	18.418	10.0725	8.09752	5.40097	14.897	11.5993	6.77513	16.2826	8.58222	17.9816	11.7861	19.4552	23.2698	24.1104	18.391
Acc16561	111.452	171.119	175.272	3251.63	2678.56	2819.52	1907.43	1841.31	2277.95	1394.42	891.841	973.314	621.278	938.062	602.117	43.543	58.3746	99.9879	303.665	492.211	287.254	543.584	430.313	642.413	513.032	359.097	565.516	332.354	161.297	248.512
Acc16560	36.0518	39.0041	31.9814	89.4817	95.1838	115.919	61.9706	40.7538	48.0761	32.8629	25.5391	27.2188	28.9866	28.2579	24.8633	27.2318	27.4089	27.1858	35.4608	35.0859	32.3612	25.5015	33.2647	22.2631	22.7676	28.0088	19.0475	28.4201	23.1918	20.989
Acc16562	12.1402	12.8892	29.6106	34.275	29.8998	38.5742	14.5538	8.08998	8.66605	5.10308	6.29358	4.77065	8.73265	4.28043	3.90547	32.8723	28.376	21.2174	23.152	38.9447	27.178	40.2191	35.7861	31.7088	33.5567	26.4946	33.3555	29.2707	16.8045	38.252
Acc16567	1.79517	1.62253	1.20551	3.20482	2.72347	1.04223	4.19779	1.32812	0.704233	0.699435	1.54932	1.47904	1.13112	0.851303	0.909997	0.684042	1.82785	4.90894	5.11088	2.54004	4.5772	2.62647	1.78061	2.76034	1.45523	0.965105	1.16075	2.11756	0.400639	1.8523
Acc16566	1.47742	1.25663	4.12952	1.31236	1.52022	0.698196	1.03836	0.892353	1.23755	1.63693	1.45592	1.36254	1.33537	1.18136	1.74055	8.53312	9.79429	16.0683	9.96609	8.12986	7.21887	8.72663	6.97199	9.09675	8.21179	6.17545	5.89401	9.53671	8.13557	9.95387
Acc14589	0	0.079497	1.61636	0	0.076619	0	0.087536	0.036731	0	0	0	0	0.038907	0	0	3.51181	1.99441	4.11295	4.7898	3.68843	2.00757	4.39853	3.99822	7.11743	7.48569	4.20636	4.78021	3.07807	3.9548	5.02148
Acc14588	2.95355	3.15069	3.83238	0.497752	0.670663	1.03189	0.527842	1.46528	1.46505	1.44084	2.37833	1.65023	2.01885	4.43969	2.73674	7.85817	4.94394	17.7797	0.981526	2.56023	1.9298	1.88121	2.25128	2.242	1.14351	1.34702	2.59781	2.16512	1.0561	1.83453
Acc14581	0.811843	0.668984	1.03349	0.993634	0.741355	0.520141	0.615507	0.645816	0.350925	0.633348	0.619456	0.507797	0.939309	1.07169	0.366567	0.958601	1.55079	3.33388	4.50998	3.25132	3.00283	3.63058	2.51973	3.19767	3.59664	3.61096	2.05719	3.51224	1.16527	2.48789
Acc14582	1.98577	2.39159	1.77527	1.75109	1.38007	2.21967	1.33168	5.47083	4.25059	5.47978	3.61552	3.99647	4.12577	4.94943	5.01319	0.456781	0.825702	0.486395	0.610358	1.71207	1.58058	1.17636	1.18379	1.43534	1.22688	1.14018	1.61763	0.974132	1.18076	1.7003
Acc14585	138.784	161.811	98.3906	47.3386	47.9356	73.3431	34.7637	37.7016	17.4738	19.4922	16.0897	31.465	41.1433	38.7012	34.0577	29.1667	17.8672	35.722	22.9505	21.3722	18.5282	19.597	10.5139	10.6993	6.51228	12.8119	12.1817	27.3811	12.2853	15.6646
Acc16697	51.3791	53.4178	33.4742	36.8432	32.22	43.6867	20.7826	30.9816	31.0413	24.1929	22.996	27.006	29.4423	29.2153	29.3882	24.6519	20.4236	22.1537	11.6858	9.49234	5.62493	13.3948	9.00441	9.88307	11.7088	12.0977	13.1965	17.4348	11.733	17.1712
Acc16695	4.69915	6.18943	3.18521	1.57573	1.88273	4.18416	3.08318	7.85087	3.8209	4.87747	3.24966	3.22972	1.80479	2.51966	1.7181	0	0.194606	0.128868	0.321783	0	0.07224	0	0	0.06212	0	0.109288	0.180047	0	0.238925	0.197128
Acc16694	3.17136	6.43857	6.18572	60.2511	75.8885	53.495	34.9798	31.7863	46.3001	33.4341	30.9692	32.4585	28.302	28.3414	30.1691	3.55838	2.61871	5.23911	5.96427	11.2746	8.15472	10.8008	8.85531	19.1623	12.953	13.1049	19.1424	4.27829	16.0263	9.05881
Acc19764	61.531	47.5445	39.4445	33.2761	17.127	34.8253	42.0911	31.6484	16.8061	32.8645	39.215	34.5543	39.4755	53.6625	42.3589	120.758	149.486	79.6804	175.584	42.1576	52.5366	31.5912	49.6209	35.553	50.0122	91.2959	38.091	38.718	84.4353	36.9937
Acc19760	0.212751	0.445799	0.746764	0.577182	0.354908	0.276869	0.293605	0.398288	0.823112	0.421385	0.469103	0.18071	0.494244	0.23385	0.262931	0.203024	0.302134	0.179507	0.585133	0.709551	0.792064	1.01927	1.07931	1.70255	1.6275	1.16132	1.56124	0.441355	1.07909	0.357241
Acc19761	0.293167	0	11.977	1.55986	0.267832	0.373134	0.644496	3.06744	2.82173	3.70172	1.28728	1.75851	0.15615	0.110651	0	0.075146	0.269005	0.114858	1.70178	2.91563	1.24537	6.21906	4.15488	18.7792	20.0317	10.1202	32.0487	5.82803	7.23657	9.84422
Acc13058	4.48328	3.36107	2.19074	7.24657	7.02149	9.41311	4.8578	8.86011	9.71626	4.31412	3.29447	4.92787	4.92426	5.35222	2.91511	0.192082	1.21009	0.544223	0.705337	0.455877	0.577085	1.30765	0.897472	1.17469	0.771151	1.46639	1.75385	1.48239	1.75887	0.904625
Acc18195	1.51002	2.58434	0.487803	0.188577	0.116205	0.12526	0	0.723879	0.825469	0	0.417586	0.324767	0.79503	0.307072	0.281726	0.090636	0.21504	0.60691	0.546165	0.090837	0.561315	0	0	0	0	0.103845	0.260416	0.341659	0	0.078411
Acc13053	167.597	181.749	89.8133	120.981	102.127	139.487	125.074	195.761	104.868	175.824	184.002	194.984	216.204	353.374	253.282	86.8668	75.4592	56.5748	90.9695	96.5644	55.2856	87.4092	60.7385	54.086	71.8416	57.3714	63.4702	156.718	62.0191	104.197
Acc13050	5.98822	4.91995	2.75451	6.41427	21.2437	29.8532	2.1364	2.51597	3.22279	1.37519	0.671821	0.242805	1.13794	0	0	1.42977	5.35254	1.76873	10.6604	1.78153	2.48332	1.06773	1.52792	0.79535	1.31861	2.73296	4.11445	1.27589	5.08875	0.381069
Acc13057	17.4986	19.1511	13.3477	26.9886	27.9196	32.6479	16.0297	14.6073	20.4184	7.34175	8.01117	9.66258	14.5208	7.91897	9.34326	0.781234	3.36216	2.10222	1.21281	2.84814	3.31578	2.36352	1.83804	3.45899	2.77044	4.36301	4.66817	1.13406	6.00054	1.39484
Acc13054	1.77632	2.09766	0.526282	1.52789	2.54521	2.60992	1.7102	2.78244	1.84131	3.15197	3.67068	3.40136	8.6803	8.78817	8.90905	0	0.172914	0	0.637682	0.214767	0.523881	0.14998	0.291159	0	0.474895	0.072752	0	1.06116	0.225876	0.69882
Acc17773	1.72227	1.53122	4.50568	2.00335	1.81009	2.12814	1.78712	1.64574	1.67778	1.99934	2.06731	2.46203	2.15887	2.16257	2.47255	5.25357	4.54012	6.74088	8.04571	8.18245	9.73051	9.51975	8.77269	6.80911	7.53408	6.05834	8.69603	6.37011	5.95875	6.83508
Acc17779	7.62615	11.527	6.11529	9.02909	6.36294	7.26146	6.17286	5.34401	3.77415	3.48906	4.05846	3.45817	5.56701	4.97018	4.42371	4.09288	3.02349	4.07729	2.01881	4.00214	1.93009	2.28042	2.61323	1.75502	1.35497	0.951285	1.31274	2.02449	0.884547	0.72172
Acc20640	244.836	291.79	196.645	26.4702	22.1647	47.3261	28.7971	76.0288	45.7906	53.7431	57.332	80.7075	83.423	90.1927	85.8374	90.5083	192.473	32.8075	25.9999	3.20901	4.91323	2.12849	10.7727	2.58351	7.14912	13.0358	5.59272	6.21105	13.103	3.75433
Acc18497	24.9635	24.1722	47.7871	83.0962	242.269	154.51	56.5715	42.4914	58.0038	16.3558	34.608	41.318	32.225	24.4723	32.2163	205.756	340.993	99.4378	203.519	78.4809	154.297	52.7126	191.7	82.6648	373.738	978.102	171.527	70.1136	689.749	51.9173
Acc18496	1.93954	1.88915	1.75201	2.68353	3.30166	2.73772	3.08505	2.97424	2.9767	4.19725	2.98549	3.30085	3.74682	1.89679	3.17215	0.12426	0.141085	0.721964	0	0	0.674278	0.185152	0.159048	0.401461	0.295027	0.608951	0.128193	0.282721	0.333651	0.285317
Acc18495	0.08637	0.19843	0.17853	0.216699	0.252221	0.177197	0	0.69427	0.469616	0.817732	0.808872	0.904357	0.73164	0.313081	0.897193	0.287647	0.260874	0.365726	0.381335	0.401412	0.392019	0.589565	0.764466	0.26423	0.748622	0.652087	0.487042	0.478896	0.932986	0.397092
Acc18494	5.73971	6.93567	2.69073	8.56977	9.119	7.90661	7.76278	9.00224	10.6916	9.16699	7.9263	6.6484	9.1395	8.53376	6.22829	0	0	0.11703	0	0	0.063694	0	0	0.233921	0.093598	0	0	0.204221	0	0.232251
Acc18492	0	0.479389	2.20544	0	0	0.179768	0	0	0	0	0	0	0	0.403627	0.192177	3.93057	6.24273	4.96736	7.64592	6.37428	7.488	5.31405	8.58832	8.35877	9.19796	12.0292	7.24443	8.35791	6.84116	7.35218
Acc20645	148.143	176.963	167.692	13.0319	26.3852	19.5047	19.4487	47.6251	30.6581	33.3048	58.3399	45.4865	50.0152	72.2793	48.0059	146.792	84.8922	69.9514	68.7687	81.0291	67.3648	198.375	93.7794	85.0518	82.7812	80.0348	102.386	360.916	74.2416	263.113
Acc25008	993.688	962.826	846.147	708.252	761.234	1085.03	409.471	252.374	393.131	369.279	402.457	301.998	244.896	145.063	184.922	1170.35	1143.39	1687.97	462.447	675.715	599.036	245.607	424.575	253.764	159.237	211.531	120.152	145.028	153.827	108.454
Acc18147	3.37351	2.6801	3.75546	6.4805	7.19149	4.9171	6.77564	8.29562	8.86616	7.56771	6.99475	7.19987	6.29273	6.46933	6.14393	1.19696	0.942589	1.97999	1.72136	1.76207	2.07484	1.88656	3.17833	1.94832	2.32812	1.79833	2.31672	2.57399	1.67651	1.8777
Acc18141	19.4999	20.6871	15.8828	19.2121	19.8036	21.4635	31.3636	15.8388	16.9285	18.8487	13.421	15.0183	22.277	17.9778	15.6636	3.47105	2.99242	6.15148	6.81366	7.91001	6.36937	6.95742	6.74089	5.82807	5.99104	5.34708	8.35983	7.03138	5.25458	7.75138
Acc18140	0	4.25938	3.01558	0	2.88853	2.84143	6.75923	0	0	0	0	0	0	0	1.41485	0.6972	0.78842	0.229912	1.3249	0.640816	1.03316	1.64511	0.558284	1.50346	2.71909	1.27732	2.32579	1.55477	0.731895	1.67235
Acc18143	0	0	0	0.466455	1.7031	0.242359	4.43617	7.92986	3.38779	0.361767	0	0	1.37424	0	0	0	0	0	0	4.94035	0.989041	22.8561	48.5104	10.7811	3.46891	55.5136	1.86932	0	0.09503	1.48019
Acc14871	367.909	350.896	206.039	363.951	360.041	510.486	395.961	267.227	333.062	332.82	324.901	278.011	219.556	254.084	261.099	34.6593	35.9686	97.4804	42.8475	58.6598	39.297	106.152	67.5127	62.8662	77.795	49.2833	74.1985	140.465	50.2506	99.3245
Acc14873	0.507793	0.226758	1.23047	0.146529	0.058686	0.340049	0.214982	0.788205	0.59475	0.510251	0.59581	0.913186	0.64064	0.704158	0.417935	1.1217	1.33457	3.18548	1.43224	1.48444	2.7759	2.51988	1.93859	1.74801	2.19413	1.45465	1.87622	2.27662	0.970184	2.47082
Acc00519	0.084635	0	0.051319	11.7497	11.1006	6.80438	0.890015	1.2313	2.78798	0.957942	0.049677	0.177767	0.11715	0	0.280176	0	0.349982	0	4.0408	5.10136	5.18794	1.06368	1.01024	4.76072	1.41784	2.92919	4.4352	0.103376	1.87905	0.474995
Acc14876	0.159347	0.584218	5.22586	0.716028	0.400357	0.319625	0.537435	0.262654	0	0.112867	0.063493	0.400765	0.731209	0.284084	0.204262	7.85081	9.21263	7.70495	8.94404	7.93258	5.6118	13.0045	10.1201	10.4038	10.4083	6.88035	9.42017	8.62824	3.31532	8.46962
Acc00517	0.435569	0.094701	5.51553	0.171337	0.458508	0.734491	1.2936	0.230475	0	0.14438	0.184827	0.245663	0.207285	0.354578	0	6.86441	4.23498	7.46794	6.87461	8.80667	7.60377	10.7928	10.0131	10.0488	8.31887	5.98183	7.70921	6.6123	3.54097	8.41244
Acc14878	0	0.674521	0.785383	0.498691	0.332989	0.432464	0.469538	0.049778	0.206607	0.436063	0	0.20251	0.079674	0	0	1.08456	1.16331	1.48674	0.639209	0.61134	0.901102	0.653583	0.564767	0.361011	0.304811	0.423759	0.31843	0	0	0.697968
Acc00510	1.0912	1.99748	0.443954	2.44569	4.90052	2.92632	3.81568	4.80165	3.05071	2.05315	5.44213	5.5575	3.20177	3.33922	1.9119	1.48273	2.31657	6.52419	1.83576	2.6054	1.9591	3.1369	1.16566	1.75636	1.10016	0.900849	0.450411	7.78468	1.7681	6.50809
Acc06824	0.169842	0.679597	13.9129	0.829638	1.7426	0.690519	0.650773	1.59115	0.373376	0.261163	0.77324	1.15379	0.745715	0.468421	0.834184	26.4168	3.63836	3.05547	0.264132	0	1.06283	0.17194	0	0	0.359158	0	0	0.225289	0	0
Acc06827	1.8701	1.12309	1.30301	0.622351	0.80346	0.699373	0.289835	0.681438	1.34518	1.30943	0.8692	0.807162	1.31782	0.793445	0.793295	0.178432	0.294939	0.135152	0.131455	0.385507	0.235933	0.316624	0.15763	0.511426	0.400041	0.220348	0.147978	0.146397	0.095632	0.062096
Acc06821	5.66663	4.33305	9.45243	4.9555	4.29481	2.39642	4.80733	36.4877	15.9925	23.6561	17.839	21.6057	8.95135	20.4946	17.6711	15.1719	11.0448	16.8934	11.4191	8.11271	6.52546	27.9906	17.5787	26.426	26.5909	17.5137	31.5209	15.4517	15.5583	13.8057
Acc06820	3.78588	4.8506	9.57005	2.56165	2.71065	3.07944	2.5328	5.90154	3.95254	5.11614	4.24326	4.36778	4.38491	4.88297	7.66002	14.5391	15.1671	16.8322	18.3004	18.0592	16.6464	20.7033	19.7695	21.4964	22.1883	17.4384	21.5106	14.8075	16.9947	16.2155
Acc06823	22.5152	22.0014	15.974	10.7768	8.95137	13.6031	13.4485	19.0571	16.3249	33.0161	21.1239	22.6299	39.5651	39.3447	29.5337	5.83731	5.56226	7.95479	1.45753	3.11438	3.43713	7.95947	2.99106	5.41337	8.91803	4.6745	9.86971	16.308	11.6497	24.051
Acc11348	0	0	0.282965	0	0	0.138669	0	0	0	0	0	0	0	0	0	2.67662	2.08214	0.931869	0.776105	0.680714	0.851547	0.75668	0.981015	0.746072	1.00784	1.83684	1.24088	0.517562	1.93587	0.296235
Acc11349	0.053576	0.275746	0.314514	0.082679	0.054674	0.032738	0	0.393141	0.128391	0.231628	0.226312	0.156087	0.220972	0.558486	0.505009	1.02263	0.691002	1.03859	0.48885	0.495409	0.587225	0.975773	0.779907	1.05801	0.68718	0.963077	0.802553	0.601082	0.526768	1.22453
Acc11346	6.21725	8.89996	4.62744	4.51876	4.10435	5.16539	7.40267	3.26513	4.16986	8.1715	6.11192	4.48137	3.90025	4.2845	4.62648	1.41792	1.16839	1.36139	2.1443	1.94419	1.97645	3.15648	5.20357	1.80253	4.02086	2.43946	3.29855	2.73124	6.51025	1.80279
Acc11340	14.9047	14.5049	39.1745	10.0283	8.56692	14.496	13.3675	3.30826	9.46798	3.53051	6.45306	6.34628	8.11815	5.93715	7.52194	78.5095	75.5329	78.8011	79.9385	95.9453	81.3431	56.0574	75.7266	66.8766	73.6893	81.1612	61.0678	96.6133	79.2207	84.1203
Acc11341	0	0.16776	4.33983	0.088081	0	0.089323	0.178153	0.127821	0.037008	0.008064	0.051316	0	0	0.1066	0.058259	6.78322	6.52962	6.545	9.98865	11.3908	9.68058	10.6049	10.4787	8.01479	12.5462	9.63729	10.4424	10.7744	6.91801	10.1883
Acc09468	2.18452	5.37228	4.84294	4.32007	3.86835	2.73676	11.695	7.81871	7.91698	12.2027	10.8488	12.437	13.4956	9.21649	11.6827	3.50184	1.12505	2.96286	3.96743	3.9363	4.19412	4.49285	2.90094	3.00135	2.37963	2.36967	2.47512	6.25447	5.98249	7.43701
Acc11969	14.5095	12.2703	8.15597	2.81636	3.14355	5.15312	6.94739	5.87498	4.57085	4.13497	3.33719	4.21744	2.73913	2.6469	2.10652	21.6464	25.8885	5.25869	6.05805	8.67638	8.43749	6.46012	6.71452	6.08128	5.4629	4.5261	7.22113	5.22294	5.51119	5.61555
Acc11961	10.2269	11.2773	8.23836	2.6234	2.13128	2.28274	5.80403	6.1619	4.24975	5.4972	5.63845	7.37219	9.38253	7.98418	7.63704	8.63576	10.5206	4.0384	4.91169	5.62151	8.70705	5.60747	8.8894	5.05468	5.49459	7.21209	7.77046	6.68698	11.8805	6.91962
Acc11966	13.9948	11.0227	5.5249	4.69427	4.27552	3.58856	2.43391	11.0473	7.09397	5.27407	4.63793	7.42164	1.6641	2.96523	2.8899	61.4617	48.7439	22.1612	4.83546	5.52683	5.11047	5.50241	2.96323	2.39118	1.74745	0.692507	1.13144	1.51445	1.35369	1.63447
Acc15049	0	0	0.675782	0	0.92138	0	0.56719	0.104712	0	0.129064	0.219415	0	0.10862	0	0	0.231456	1.58068	6.19743	5.9469	4.05138	4.71085	3.00922	1.53715	1.66022	2.03415	1.58326	1.32079	4.81915	2.43348	3.83355
Acc15041	37.874	26.1731	25.708	11.092	14.346	11.1965	4.92918	2.12627	3.83086	2.44342	2.83364	3.41376	4.73332	1.77767	2.55894	3.13783	3.58024	1.4001	1.44041	2.73391	6.23844	0.489888	5.19927	8.017	17.0777	42.5047	25.4371	1.07275	38.1026	1.69439
Acc15046	4.5202	1.97376	3.55928	0.850464	0	1.08321	0.490025	0.222524	0.57604	1.12636	0.838195	1.71057	3.92632	0.915896	2.94229	2.28392	2.17218	2.7366	0.620557	2.61846	2.50908	2.5548	0.801615	1.3094	0.60166	0.711401	1.37334	1.01842	1.93254	3.13759
Acc15045	12.1741	17.7712	18.0853	7.30748	5.6319	3.42949	9.07628	12.1636	10.9547	14.4157	16.2885	13.36	10.6269	11.9077	14.4284	43.465	29.4433	65.1481	18.4481	17.9006	14.825	25.2818	20.7824	22.3882	21.1303	17.7534	20.9102	27.5879	18.7294	28.6349
Acc15044	310.72	458.35	424.536	11.3359	7.46373	11.2653	23.0919	30.9121	22.4747	33.974	33.4264	26.7766	27.1129	30.2828	44.2546	466.685	409.315	273.308	15.9798	14.4442	18.3035	36.7748	46.3311	47.6529	48.7114	43.6454	47.7978	52.5696	37.8474	49.8276
Acc07881	1.73085	3.61937	1.17643	0.937026	1.1581	1.62282	0.627207	0.774159	0.295943	0.47176	0.294071	0.213662	0.914796	1.19068	0.618856	0.854247	1.47504	4.43819	3.04175	3.87175	3.10736	1.96154	2.52117	2.14259	2.594	3.17626	2.74312	3.72015	2.48496	4.66743
Acc05031	0	0	0.117559	0.232022	0	0.274809	1.47218	1.23722	0.513118	0.879528	2.95371	3.23522	4.57997	3.14269	5.27154	0	0	1.52573	0.898497	1.16662	0.562513	0.658558	0.034428	0.413027	1.27319	0.565308	0.37352	3.50123	2.36276	3.03897
Acc05030	6.49118	10.8669	4.68647	1.29083	2.18183	2.06441	4.36688	2.56283	1.95428	2.38816	2.33422	4.66543	3.24837	3.39851	4.6576	1.10295	6.91446	10.8721	4.63771	6.78752	4.70155	2.01443	0.538924	0.897582	0.880767	0.149226	0.298444	5.50975	0.528471	5.24937
Acc27344	0.254748	0.167071	0.559049	0.115752	0	0	0.336816	0.226018	0	0	0.263881	0.237744	0.055527	0.209677	0.285034	1.15342	0.218334	0.945278	0.923933	1.26084	1.78071	1.32266	1.86915	2.52042	0.822876	1.50779	1.67459	2.20765	0.540462	1.77508
Acc33290	1.2613	1.27719	5.62889	2.9035	3.77236	3.81068	3.40408	4.15111	4.34026	2.44657	2.78402	2.70762	3.33296	3.72447	2.85706	9.44403	13.0272	18.7323	22.2121	16.0916	22.2157	12.0388	15.8489	18.3196	15.2515	15.2338	16.2083	12.6935	15.2278	11.4292
Acc27343	0.750875	0.787998	1.47959	1.60677	1.27789	0.963527	1.22864	0.856769	0.819193	0.387981	1.19566	0.877523	1.0972	0.741812	0.884663	1.0327	2.3826	2.2214	3.64278	5.23384	3.31025	3.24621	2.27076	3.21364	2.26176	1.72685	2.7858	3.7811	1.91264	3.93013
Acc31884	32.9389	28.224	14.051	4.37947	4.58852	6.1454	24.5267	41.5218	31.9589	44.464	48.8234	45.6029	28.5209	48.4478	34.9735	2.84516	4.41634	4.72167	0.672385	1.89269	1.91673	5.29327	2.85179	3.32036	4.05242	2.49915	4.51881	5.42871	2.10371	3.81909
Acc08302	18.9117	16.22	15.7024	52.5423	46.7058	53.7944	30.1886	14.1665	13.328	14.8716	14.1563	11.9794	14.3695	13.1607	12.5671	9.80316	17.926	9.43568	15.5347	15.1618	13.7243	9.03635	8.53322	7.9965	9.95256	5.19271	8.93306	10.2252	7.08151	8.40115
Acc08303	3.20808	3.69732	2.10698	6.05297	3.25214	13.9361	5.46225	1.30662	1.16253	2.44014	1.66366	1.6849	2.59833	1.16081	2.10801	0	0.627495	0.220281	0	0.360995	0.134192	0.442759	0.739216	0.789027	0.140923	0.169263	0.153065	1.53365	0.858686	0.394199
Acc08308	18.6407	19.4399	16.644	61.7298	43.9589	34.5444	45.4581	45.7961	30.4264	37.8052	63.5161	53.9624	47.5292	71.4889	37.6613	26.3701	39.6553	51.4752	85.0289	115.156	78.4944	78.3256	45.859	42.0823	61.6663	37.0002	38.646	115.68	58.8845	78.1398
Acc08309	1.04672	0.67255	1.06154	0.59743	1.60611	1.1864	0.708399	2.00282	2.19817	2.21118	2.76236	2.33139	1.64266	1.94488	2.08301	0	0	0.085947	0	0	0	0	0	0	0.101416	0	0	0	0	0
Acc31937	0	0.788038	0.623805	0.760653	1.40075	1.58248	8.81777	4.08985	5.28549	1.62654	2.02487	3.43576	2.22361	1.11149	1.56162	0.384686	0.122022	0.345794	0.184311	1.32998	1.06101	0.604721	2.16467	1.65569	0.675104	1.52318	2.18615	0.884036	1.88192	0.829983
Acc31936	4.22079	7.3491	5.94954	6.33186	10.8215	6.58049	12.3766	3.36692	2.99879	3.29711	5.77873	2.11234	7.62867	5.78025	6.11682	4.56493	7.5328	22.3004	14.6353	19.8607	14.2864	14.6745	17.7675	15.0884	16.8155	16.7937	14.2495	21.7133	12.1823	19.7439
Acc31930	226.559	273.285	126.098	71.3664	65.4225	75.6965	46.3845	31.9054	37.374	23.4664	16.0688	27.3956	49.4135	23.3254	34.7805	102.078	81.5225	158.466	64.4982	71.3363	74.5591	74.556	34.6772	40.265	49.7622	40.0059	45.7967	115.802	71.0025	113.276
Acc31932	7.68132	6.50505	4.32574	5.69843	2.89485	4.87547	6.08401	5.06868	3.8488	4.08472	5.26855	5.94515	5.94393	5.49258	5.44344	1.05798	0.782142	1.07404	0.282703	0.651924	0.944608	0.803813	0.423701	0.662212	0.777795	0.782771	0.274594	1.69349	1.15995	0.945755
Acc07306	18.7287	18.1579	29.7278	22.4623	36.0543	39.5049	55.0428	36.5156	34.7496	49.7952	60.4313	39.2961	35.7588	35.8648	35.0037	24.4872	61.9772	20.0855	68.422	110.645	200.926	78.2321	333.614	109.256	139.071	231.073	145.06	36.3098	247.216	23.1603
Acc07302	16.1714	13.5367	10.4517	26.7074	28.602	36.9185	22.6773	12.6064	16.4076	12.87	15.2741	14.0407	12.1203	6.701	11.7427	2.91481	3.37418	5.84756	5.83488	7.33003	8.00531	5.0026	5.33886	5.54675	7.85807	9.21978	5.29565	8.60828	12.0385	8.31637
Acc12085	0.838683	2.16255	1.45277	6.46602	13.3863	6.05137	5.03137	3.08017	2.76211	0.930871	1.13024	0.943719	1.62003	0.589261	0.283302	2.20782	10.0448	2.15621	3.58	5.22688	9.30282	1.96945	2.30404	3.42167	3.73257	1.94873	2.54239	2.81059	3.40822	3.24059
Acc12080	2.08697	1.5786	2.40338	3.9552	4.05923	2.48271	3.88056	1.75731	1.32484	1.89925	3.83999	2.43621	2.51641	2.05373	1.97464	4.24125	5.96339	8.96487	8.1464	11.2975	10.7489	5.0607	7.03576	9.37426	5.89731	6.93267	9.11503	5.74337	4.69204	5.37057
Acc28519	11.858	8.43331	19.6001	10.5919	11.8394	10.47	10.5177	17.2911	17.4961	22.3469	14.5928	13.2105	8.70406	16.621	12.0073	47.6455	52.7739	37.5446	23.6334	22.9496	18.5393	31.1763	24.4476	27.411	24.6372	24.5606	27.9007	19.6169	21.0676	18.186
Acc20764	65.0263	108.542	120.51	68.2613	69.2874	72.357	99.0289	115.296	130.802	78.6446	52.1125	56.9202	60.1715	53.247	59.7616	350.241	259.937	370.276	152.668	133.112	115.435	200.038	169.849	185.813	161.54	186.22	192.845	166.213	187.731	147.925
Acc20765	0.97165	0.917689	0.338818	10.8941	8.11886	11.8525	1.59926	1.89724	3.99741	4.3079	1.10554	1.71262	2.0185	1.29817	2.18824	0.172783	0.439026	0.141303	0.591303	1.22979	2.05906	0.274891	0.729128	1.22389	3.35926	7.55611	6.60865	0.344161	3.48486	0.087668
Acc20762	5.69726	5.70473	2.31859	3.98467	3.32416	4.36771	5.40231	3.25102	3.2277	2.58428	3.81922	2.54465	1.58127	3.28274	2.1206	0.129977	0	0.617996	0.42708	0.10713	0.261055	0.112133	0.229476	0.443345	0.071436	0.161824	0.336113	0.499053	0.295327	1.07945
Acc28514	3.48665	2.77425	3.77518	16.1501	24.2268	15.8398	1.47898	1.68316	2.24307	0.543278	4.98491	3.21896	3.09033	1.18472	5.24194	7.20584	22.6723	6.83859	25.2427	1.90968	6.85813	0.405428	2.56067	0.736838	0.261422	2.86468	0.492817	0.863236	1.39853	1.01144
Acc08870	0	0	0.711904	0	0	0.117647	0	0	0	0	0	0	0	0	0	0.720201	0.271832	0.736397	2.8623	2.17253	1.27845	1.89321	1.55503	2.24424	1.7827	1.45642	1.18078	2.48888	1.02185	2.26082
Acc04140	55.1484	88.2826	30.7202	142.383	175.733	124.262	121.854	40.5362	30.6718	27.534	65.6775	37.7643	32.0388	48.8821	55.8904	6.96261	17.3404	29.5725	40.268	74.8607	59.0876	51.4931	25.8181	44.9618	23.8848	12.7645	18.3868	60.0877	14.6753	41.1195
Acc04145	9.51705	17.1047	9.38055	15.6617	19.6463	15.839	22.0697	7.86847	4.87669	4.53565	14.0098	8.63616	11.6979	11.8726	13.4278	7.00822	18.9995	65.0572	29.9499	36.3601	55.8399	20.874	17.9848	24.0141	18.7792	17.1467	20.0139	36.7595	15.6337	30.6684
Acc04146	45.1084	49.7385	35.4242	65.7507	82.3521	55.1122	66.3516	35.1867	39.6657	40.8389	49.5742	34.2078	47.4458	42.5584	46.0531	5.10609	11.2467	28.8441	20.63	22.2973	19.8682	13.9596	13.6399	12.0942	15.1936	13.9536	11.1782	21.7116	15.9934	21.6855
Acc04147	7.54025	21.4483	14.8917	37.1605	28.8657	20.2502	28.2783	10.9389	6.75863	8.67756	25.4505	15.275	14.4302	13.8724	10.0503	10.8435	24.1216	61.1126	52.4936	50.3119	63.5321	21.0896	21.9003	32.2353	24.0657	18.2602	16.7768	35.6106	20.2308	66.3288
Acc00653	0.412687	0.511227	0.12035	1.87209	0.556883	0.309922	0.720196	0.716287	0.353732	0	0.671897	0.401932	0.404919	0.508018	0.226551	1.57993	1.05034	7.23837	12.5823	15.8567	17.9617	7.9702	4.26514	5.63537	4.0009	1.01318	3.48031	27.8925	5.27741	15.6169
Acc00654	16.0383	18.3964	8.40843	11.7828	7.76626	8.77782	9.47279	10.2501	3.96267	11.9547	17.2987	16.9533	24.4865	28.2282	34.4708	5.33877	7.23724	22.9697	16.6318	17.0686	20.0412	6.28311	6.90676	4.47445	4.89637	3.34863	3.16993	9.87361	5.32842	8.48083
Acc00655	93.7215	98.3146	53.0972	68.9668	63.233	61.964	51.9521	74.2908	72.7366	63.9049	61.663	64.0087	58.0527	71.6785	58.0215	18.1432	20.9323	30.2924	13.7857	18.8539	17.9589	24.8601	13.8791	18.96	19.8634	14.3138	18.4672	17.6991	14.9649	20.3254
Acc33395	0.40512	0.473795	0.309652	0.600104	0.390676	0.679636	1.33599	0.837287	0.335898	0.391727	0.353593	0.341912	0.501677	0.445733	0.438381	0.081547	0.060311	0.357578	0.299833	0.137371	0.372334	0.266926	0	0.081375	0.194404	0.166986	0.064213	0.308209	0.193149	0.381496
Acc33394	24.184	35.01	23.0696	36.6417	38.7794	38.6	45.1216	15.399	15.8993	16.3326	17.1146	14.9388	19.7561	17.8002	13.9198	8.6452	10.5147	12.8235	10.2384	12.8757	9.57552	10.9323	6.73561	9.7837	12.2739	7.26391	8.92768	12.5119	7.8818	13.1065
Acc33391	49.1487	44.0949	28.8684	12.865	14.9339	10.9283	33.4455	23.5569	13.9666	52.5372	53.0823	34.6024	26.4669	29.4829	30.6315	9.25438	6.69745	21.0402	8.27646	10.8888	14.1568	7.22945	8.62788	6.16855	7.36737	7.18167	8.01956	18.1782	21.7089	15.4749
Acc33399	17.6066	12.0832	52.4791	23.6511	21.6598	17.8071	15.6626	23.4891	17.258	21.9972	20.5255	19.9002	17.7769	20.7871	20.0756	152.692	132.553	151.537	116.3	168.872	185.165	95.5327	87.0254	84.0642	69.6651	46.1277	83.2123	180.423	162.384	172.326
Acc33398	5.1518	3.14602	7.69577	7.70129	4.42607	3.88902	2.71346	12.2989	8.83281	10.6024	10.6855	9.78726	7.45894	8.92656	10.3229	12.5912	28.5596	25.1507	46.9627	48.3786	37.5609	24.2989	65.2451	64.2651	58.9114	71.6376	46.2304	17.254	58.7577	12.7728
Acc21495	2.07004	8.25093	4.01007	0.595822	0.835052	0.364008	1.13003	0.536577	0.270768	0.531921	0.386002	0.483606	0.714253	0.329688	0.326798	0.453258	0.489892	9.93294	1.28237	1.44879	2.84519	1.17494	0.117545	0.847835	0.780414	0.86721	2.54427	0.409053	1.70185	0.838585
Acc21492	0.963625	0.881728	0.758038	0.592469	0.749947	0.674527	0.588972	1.04143	0.802868	1.00512	1.13446	1.15566	2.35654	1.6744	1.08779	0.355761	0.428544	0.21574	0.409154	0.570593	0.418143	0.690788	0.701213	0.760857	0.471757	0.199336	0.541721	0.874005	1.35788	1.26337
Acc21490	5.91002	6.18598	4.81053	8.07819	11.3214	9.2748	11.976	11.2555	10.7997	13.7905	12.8441	12.4576	14.8515	15.9607	12.9186	1.88274	1.89276	4.32093	5.02743	5.51122	5.83882	5.38954	5.5456	4.56671	6.75584	5.28083	6.9134	5.33309	6.35405	5.78282
Acc01011	7.78294	10.8279	6.70176	5.422	5.49745	6.88041	6.43566	6.10926	5.59108	5.01461	4.94811	4.43737	4.83663	5.96633	3.96596	0.649798	0.808292	0.950233	0.338659	1.74599	0.988665	1.63376	0.198343	1.06748	1.36516	0.836868	0.318983	1.80223	1.26517	2.45535
Acc01010	0.056625	0.12293	0.108586	0.644322	0.300049	0.101509	0.812801	0.55202	0.773993	0.672718	0.545438	0.566248	0.347851	0.594944	0.194041	0.322902	0.216672	0.171781	0.443546	0.716169	0.623744	0.720997	0.774161	0.539675	0.806962	0.462047	1.11302	0.544185	0.433861	0.646011
Acc01013	12.1254	16.5239	10.6434	31.1314	49.0919	40.5865	55.9951	47.6107	62.999	43.1697	28.6841	37.3984	41.5896	28.1411	41.9603	8.04753	13.2472	5.87372	9.45837	17.91	22.0702	17.221	25.9665	19.0679	30.4431	21.1535	39.3171	8.95546	50.1534	14.5786
Acc01014	10.5111	6.60834	0.646489	0	0.245478	0.097949	0	0.520721	0.265593	0	1.43424	0.313207	0.710848	0.326707	1.37595	0	0.07737	0.16298	0	1.65093	0	0	0	0.084539	0	0.066589	0	0	0	0
Acc09481	28.4147	27.4837	29.0094	171.527	176.034	164.217	66.6883	64.9326	87.9241	57.5584	42.2012	42.5914	44.3123	39.2369	42.6008	26.9718	26.361	19.4768	30.856	53.5875	45.6239	37.7658	51.6533	45.4065	47.3983	47.988	48.1376	32.0616	37.9873	35.4906
Acc27268	0.171882	0.205708	0.879412	0.028431	0	0	0	0	0	0	0	0	0.140046	0	0	4.06431	3.85396	2.48198	2.41376	2.94276	3.21724	2.08914	2.10192	1.63856	1.01344	1.36355	1.61875	0.910472	0.731852	1.54351
Acc27269	1.32213	0.678806	4.07511	0	0	0	0.22253	0.250007	0	0.092926	0.302539	0.312345	1.18698	0.371412	0.492326	0.497844	0.471459	0.467145	0.547298	0.266745	0.331391	0.476817	0.253044	0.239705	0.243039	0.175082	0.098208	0.391244	0.235475	0.200819
Acc27266	2.0743	2.79815	3.02812	3.53782	5.48909	2.43751	1.93576	2.67868	1.66682	2.45766	2.91666	3.65649	3.13538	0.904478	0	0	0.420834	0.33953	0.922541	0.559067	1.26545	0.201886	1.39371	0	0.275585	0	0.636825	0.77102	0	0.491211
Acc27265	1.71782	1.90461	2.7188	2.05258	1.34742	1.56882	1.01245	8.29106	6.14991	8.52197	6.86468	6.67638	3.64758	5.67251	7.05447	3.50403	3.79256	3.61529	4.62937	5.00866	5.04954	6.8899	6.08124	6.44375	8.12656	4.93385	7.69592	5.05312	4.81208	5.46245
Acc21149	26.0417	29.7224	14.3809	36.7279	29.7507	33.7469	46.1635	21.3643	24.0061	27.9407	35.3799	27.4492	35.8553	27.8305	26.8731	7.8961	6.75889	6.75759	2.65802	3.70502	4.72262	6.52421	3.97604	3.89423	4.53153	4.12383	6.72004	5.56028	4.98287	4.5401
Acc21148	18.7444	15.0076	9.17621	15.9494	14.7175	16.9487	23.4547	27.4712	28.6364	33.9047	34.7641	32.2793	30.8904	38.8704	35.5416	14.075	12.1546	10.4795	6.24428	6.65517	5.56759	9.65432	8.59416	8.08954	7.7281	7.21303	9.08999	6.69848	8.39948	7.7725
Acc29392	0.55592	1.11115	2.32419	0.698632	0.704148	0.661517	0.60766	1.7593	1.31136	2.16068	1.67339	1.4496	1.49021	1.41618	1.23121	2.71477	2.3171	3.92008	2.60235	3.51898	3.14726	6.99901	4.22575	5.04575	5.01117	4.47458	6.33944	4.80213	4.20877	4.56698
Acc29393	0.671348	0.873634	0.265054	0.698703	0.659365	0.426651	0.742604	0.493585	0.422005	0.314062	0.226838	0.242041	0.324032	0.4685	0.462401	0	0.096026	0.065151	0.275244	0.124423	0.133828	0.061015	0	0.052556	0	0	0	0	0	0
Acc29396	0.216363	0.034275	0.404417	0.104791	0.064473	0	0.125401	0.262795	0.332009	0.201567	0.173874	0.53331	0.06455	0.118937	1.07689	0.631221	0.768852	0.531185	0.449344	1.28307	1.04377	0.968213	0.983331	0.981189	0.620822	0.664959	0.696288	0.706911	0.977953	0.82993
Acc29398	0	0.097491	0.928499	0.377929	0.297074	0.138312	0.307489	0.157252	0.513149	0.456814	0.337024	0.114258	0.442061	0.258458	0.410217	0.724063	0.453935	0.758905	0.287145	0.968379	0.565984	1.97426	1.32196	2.28166	2.06826	1.48988	1.92379	0.857822	0.717101	1.39915
Acc33649	2.51217	3.42632	2.20368	3.99995	4.3423	3.94151	1.95505	9.31539	5.74962	7.742	7.81979	8.43588	7.10662	10.5395	9.4538	1.0885	1.53347	0.687954	1.5103	1.45241	1.0812	0.806297	0.829526	0.968104	1.37923	0.792838	0.875309	1.51296	1.11245	1.50734
Acc33645	56.2414	55.1456	33.4964	103.167	67.8769	58.7149	42.4595	71.3302	52.4081	46.1007	43.6695	43.3677	67.0682	51.369	48.561	1.27687	1.84875	1.85183	1.81662	0.560461	0.884746	0.897052	0.578893	0.389352	1.34341	0.989745	1.0728	1.34192	1.47491	2.86471
Acc33646	3.50572	3.65611	1.98181	4.19734	1.85817	2.39349	3.48657	3.89118	4.63388	5.33007	3.94054	4.86022	4.9576	3.70243	5.59943	0.653432	0.72339	0.841704	1.6354	0.577108	0.779383	0.77381	0.460457	0.926537	1.0352	0.270495	1.22148	0.701043	0.380736	0.361052
Acc33641	0.816163	1.14822	10.3188	0.959403	0.868289	0.547756	2.11761	4.75408	2.20784	3.55948	4.94222	2.50489	1.82929	2.39365	3.44799	40.6343	33.486	57.0051	43.1138	36.7672	51.2978	60.9305	44.471	66.0159	54.114	33.2669	66.2748	42.4326	33.7199	55.8577
Acc32518	1.28225	0.705809	1.15931	0.404061	0.685435	0.511839	0.078012	1.94987	0.939675	2.73153	3.12062	1.3747	1.96803	2.12855	2.39738	2.18426	2.2561	2.13361	2.88593	3.28672	2.20142	2.03816	3.69738	2.71	3.44535	2.51095	3.69134	2.20297	1.47095	2.19061
Acc32516	0.710662	0.432138	0.476654	7.84551	7.19436	7.63429	5.83714	6.04337	4.3201	0.527237	0.045228	0.359235	0.892564	0.406843	0.066201	0.097984	1.14414	0.093192	0	0	0.157605	0	0.571745	0	2.10385	2.38761	0.373104	0.079749	0.969945	0.119346
Acc32514	2.09585	1.93445	10.6019	2.56775	2.45993	1.04896	2.30907	0.556817	1.10533	1.02665	1.18549	1.31418	2.77521	2.00341	1.25999	10.8489	11.5273	22.9654	9.06507	12.4982	13.9442	18.8836	9.39467	14.1796	7.63675	5.08747	7.68595	13.9552	10.0397	14.8934
Acc32512	2.73542	1.11969	3.89402	1.48432	1.88263	0.844875	0.381417	0.539879	0.359512	0.90103	0.303237	0.762057	0.605734	0	0.289136	0.338138	1.09837	2.02866	0.212346	0.664236	1.14985	0.144835	1.29733	0.641916	0	0.15143	0.171516	0.803556	0.184513	1.01699
Acc32513	1.11241	1.89817	8.01982	2.1254	1.19193	0.48553	2.41303	0.36252	0.979702	0.79126	0.562828	0.918572	1.51283	1.19754	0.457013	8.56497	10.2083	18.7443	7.68531	9.5606	10.8664	15.716	8.47649	11.1849	6.03628	3.68265	7.35333	12.6356	8.36125	12.855
Acc32511	2.62985	1.78798	3.00274	5.47569	21.8915	10.0454	48.3406	31.7191	37.8591	101.278	61.2527	53.301	28.9885	38.3171	46.3375	0.080029	0	0.180204	0.475718	0.450644	0.484178	0.344505	0.169378	1.57436	1.49653	4.22219	4.60103	0.097474	0.105372	0.875177
Acc02092	0.58958	1.16328	0.489955	0.520724	0.368066	0.487129	1.48889	0.618116	0.45754	0.289705	0.246394	0.192162	0.433649	0.362547	0.081884	0.067759	0.0352	0.041458	0	0.02953	0	0.182648	0.101484	0.126768	0.183527	0.06301	0	0.19564	0.291817	0.196097
Acc02093	2.89507	2.63326	0.72991	1.10598	0.512941	0.734969	2.40084	3.72296	1.80832	0.957805	0.741435	1.12211	1.84286	1.25192	0.818835	0.10321	0.174467	0	0	0.548562	0.201017	0.663433	0.514023	1.07834	1.57455	0.685365	1.45532	2.3284	2.44084	1.47417
Acc02094	12.1367	11.2357	14.9655	33.5408	36.4814	41.3774	23.1059	24.5921	26.9343	19.5336	22.1341	18.975	23.803	23.565	26.2408	12.6593	5.64419	6.59087	9.03697	16.5976	11.2377	17.745	13.6819	16.6525	21.0433	12.9684	16.9047	15.7427	21.2101	16.8497
Acc25646	0.226378	0.639031	0.472002	0	0	0.404063	0.523731	0.781596	0.545357	0.202574	0	0.408702	0	0	0.122428	1.47886	2.23026	0.702195	2.72426	0.963301	3.14603	0.593818	0.838171	0.971205	1.00305	2.27517	0.907972	0	0.147011	0.299491
Acc25647	2.11019	3.75524	1.97114	3.25956	4.20319	4.11167	0.894386	0.771821	1.40115	0.256167	0.681486	0.846635	1.59556	0.494394	0.622516	1.48161	2.69901	3.2344	5.60024	0.797416	4.6977	2.04789	1.88929	1.95576	0.636829	5.19209	0.681208	0.865226	0.883687	0.475212
Acc25643	0.847828	2.64686	7.29575	2.70809	2.78835	2.35789	2.08666	14.9486	9.73741	12.8534	15.1993	11.8594	10.1619	8.1049	12.9363	6.35371	8.79834	6.93602	9.68352	12.3341	7.16634	12.8732	11.0706	9.751	12.8723	10.1519	13.0344	10.5432	3.63576	11.4355
Acc25648	25.4924	25.0125	19.6169	16.6633	13.8255	24.3965	10.0328	14.8067	11.967	10.8148	9.47241	13.6635	8.57506	8.92807	5.94007	13.2901	11.74	9.41788	7.1199	9.46495	8.66759	8.90365	7.03217	6.79526	4.70261	4.58204	6.16411	3.79251	7.08331	3.95332
Acc25649	3.75144	5.49658	1.87775	1.42868	1.49948	1.93431	0.816496	1.42825	0.934166	0.737403	0.666888	0.692642	0.636384	0.376231	0.310085	2.56864	1.7378	1.10879	3.01675	2.71041	1.35346	2.45074	2.14475	1.65817	1.31135	0.880623	0.926823	0.406341	0.465743	0.494559
Acc30601	7.3707	7.97152	9.35937	9.53166	11.7043	12.5115	6.71153	8.80582	10.9324	12.3447	9.8041	9.23232	7.47109	9.3272	9.28446	19.5594	18.825	21.4355	29.5354	30.8381	47.6868	20.8511	42.1848	18.0627	22.4874	21.8514	14.7015	17.1744	19.8682	11.2044
Acc08469	43.3908	42.3798	36.5113	78.5944	69.9892	65.558	29.1279	25.6595	38.8428	52.4055	15.6322	16.3327	14.7713	8.53291	11.3016	15.6117	21.5674	10.2168	14.0501	17.6648	15.5618	16.3496	22.9834	19.9473	21.7918	56.6655	21.4449	11.616	39.6104	9.94903
Acc08462	12.9971	42.5609	35.5089	84.8428	77.0148	45.814	82.7871	23.5479	15.8843	29.4006	36.6108	28.9221	14.9356	18.5064	10.9701	5.04129	6.46389	38.653	26.1131	34.4322	31.924	15.5414	13.6269	15.8518	18.8995	6.953	9.32223	12.0811	3.07647	12.8224
Acc08461	7.71749	10.1332	5.38133	17.7583	69.2954	52.2432	10.8071	34.116	38.2024	31.9152	30.922	23.1738	24.1144	52.7492	59.3426	0.084023	0.161712	0	0.281751	0.71297	3.03539	1.29885	4.07244	0.980983	4.40487	2.97594	15.0805	5.81122	16.0302	2.16078
Acc15014	1.25814	1.18799	1.04485	3.46419	2.18975	2.9076	4.28153	2.13377	2.57084	2.22901	2.00512	1.26695	1.12656	0.892641	0.372195	0.36958	0.700053	3.49494	2.35322	4.48391	3.05394	2.72486	2.07165	2.71129	2.36638	3.27976	3.02106	2.95803	1.73048	2.13361
Acc01809	0	0.151215	0.596372	0	0	0	0	0.263877	0.180485	0.359542	0.35041	0.674031	0.159128	0.791257	0.66515	0.58542	1.26712	0	1.31865	1.12364	1.14032	1.93419	1.39926	2.41398	1.59335	1.07615	1.03949	0.948409	1.03446	2.39237
Acc10024	2.92617	1.81552	1.30231	18.1886	27.425	46.0775	25.9676	30.3859	48.031	31.2221	37.5858	24.2865	16.7337	25.3776	23.8322	0.37	0.500659	0.198185	1.23404	1.67396	2.22876	1.25486	4.25218	2.79171	13.1919	15.1795	14.4976	0.649171	13.1343	1.99603
Acc03321	1.59703	0.901595	2.80635	0.31361	0.516409	0.821809	0.459883	0.056829	0.256738	0.736641	0.292548	0.167734	0.241109	0.42849	0.3683	2.062	5.9464	1.59772	0.508243	0.229791	2.71125	0.304784	1.32665	0.191219	1.84349	2.83488	0.454603	0.919087	2.61813	0.714502
Acc03320	9.36094	7.5616	10.0535	3.27192	2.35133	2.85351	4.76425	7.76259	4.81705	5.88518	6.32513	6.67078	5.78614	8.03141	7.64392	27.4732	38.7287	14.8817	18.2555	7.57856	8.75896	8.0624	7.03085	7.49446	10.1582	7.46676	10.0289	14.4374	11.0867	14.8526
Acc03323	5.339	5.20065	2.29884	2.8001	3.02529	2.80053	1.91409	2.56868	2.46894	2.38469	1.43748	2.37549	3.01175	2.5697	3.73024	0.087869	0.036853	0	0	0	0.175172	0	0	0	0.045827	0.065734	0	0	0	0.037925
Acc03329	0.352335	0	0.104232	0.219319	0.149209	0.122164	0	0.091086	0	0	0	0.109894	0	0.225561	0	2.4046	2.06056	3.16226	1.39617	0.857474	2.57047	0.928672	0.872876	0.985537	1.00689	0.772069	1.32463	1.07727	0.141746	1.79491
Acc03328	0.585225	0.89464	4.22986	1.46151	0.676088	0.982869	1.89435	2.09014	2.11982	1.09367	1.01427	1.83686	1.38548	0.964855	2.50958	8.47022	8.35163	13.5639	11.8453	12.2855	16.5693	10.2404	12.9855	11.6999	10.3658	8.81305	12.0633	11.6233	10.612	12.3954
Acc16888	46.0914	44.8722	34.96	6.23898	5.50372	4.4832	2.15436	1.86768	1.38253	1.48503	1.71017	1.20026	2.73665	1.35596	1.10604	12.8447	18.5054	16.6514	6.71369	8.94883	8.24737	4.56888	3.61825	2.50323	3.93653	3.97189	1.80563	11.5792	2.18026	6.82355
Acc16889	14.1555	44.7502	43.0652	105.052	94.2293	53.4011	103.045	30.0965	19.4926	36.9	55.486	43.7726	30.4754	34.5885	18.1785	4.37174	8.42081	33.5665	31.9211	37.3433	38.4964	19.7343	12.4062	19.9077	24.0222	13.4351	16.7687	18.47	4.05401	17.2783
Acc23179	10.9881	12.1058	9.10604	13.0818	9.2743	10.0404	5.67738	11.7146	8.73154	8.83384	7.47218	8.98344	13.5738	12.2925	11.2857	24.514	21.5498	74	32.7735	30.36	38.5558	13.3989	20.7288	14.725	12.0626	10.7512	10.9544	15.026	8.96271	14.3411
Acc23176	0	0.186444	1.13217	0.086833	0	0	0	0.175146	0	0	0.060413	0.061552	0.177167	0	0	1.05244	0.80803	0.856566	2.13682	2.05872	1.45741	3.047	1.68046	2.16074	2.84927	1.74895	2.61933	2.64405	0.787162	2.78522
Acc23175	0	0	5.73208	0	0	0.172151	0	0.33706	0	0	0.680627	0	0.315043	0.286034	0	8.33219	7.45472	7.97307	10.8498	8.752	9.88324	12.1824	13.117	13.0923	14.4011	10.5599	14.9711	11.2244	8.54791	13.8598
Acc23170	129.393	108.993	70.916	99.8318	88.4987	98.4084	40.8184	90.0968	82.7386	47.0669	55.5985	67.7409	97.1826	102.929	78.766	29.3223	56.0571	187.906	33.3211	53.5316	47.2821	31.5095	12.575	24.1979	21.2195	19.9241	22.8877	40.6566	15.2037	37.112
Acc15289	232.722	100.078	93.3208	34.0821	26.8063	50.477	49.0851	27.5495	18.5657	38.5087	13.519	28.3568	132.505	25.5035	80.4961	50.2653	117.913	29.6606	18.7052	7.42076	14.8216	2.45695	2.81997	3.53189	1.81848	1.89795	1.21374	1.53484	2.29886	2.515
Acc15285	13.1636	23.059	12.1287	9.78077	13.251	9.68663	12.5676	18.4286	19.5474	17.7792	11.9064	12.3626	10.0506	7.74531	10.1772	28.7429	29.4537	61.5567	8.55102	11.1323	13.6048	14.8353	17.6124	22.591	26.5105	35.9659	36.9236	14.7736	25.0634	10.603
Acc15280	24.2028	14.7551	32.708	1.09434	1.53716	2.76115	0.819325	0.740422	0.865305	2.13952	0.590785	0.971412	0.975121	0.451699	1.30412	15.6446	44.4389	9.45438	8.15982	2.84142	4.85319	1.98047	5.72324	1.58404	1.83353	5.08563	1.89282	1.52468	5.87482	1.32512
Acc14624	0	0	0	2.82033	0.996921	2.51437	0	0	0.466164	0	0	0	0	0	0	0	0.187236	0	0	0	0	0	0.101249	0	0	0.284125	0.538541	0	0	0
Acc14625	6.98955	4.49184	108.682	299.285	444.536	345.271	336.995	260.834	345.176	134.104	115.763	124.472	81.8683	55.1079	65.7258	3.31363	19.0947	2.59836	138.719	276.497	286.074	313.502	196.536	604.949	243.434	240.038	337.882	26.6204	49.9815	85.0252
Acc14626	0.68165	1.07304	0.571936	2.491	2.65209	1.59934	2.40114	1.00437	0.736516	0.973063	1.39873	0.393518	0.532556	0.292141	0.776662	1.08357	1.36034	2.91712	3.59304	3.22932	4.0045	1.42696	1.84213	2.22151	1.05844	1.41021	0.350506	0.238195	0.729034	0.650929
Acc14622	10.4639	8.35286	12.388	2.21485	5.23807	2.68722	2.39633	9.91746	8.02036	2.9128	7.78247	10.01	11.0743	11.2543	7.7278	2.41541	1.35417	4.1898	1.26782	3.05608	1.42866	5.83473	1.68134	4.39039	2.51954	1.74187	3.75819	15.2995	4.6782	12.0859
Acc14623	5.54129	3.13031	4.6271	1.82788	4.11981	2.27789	2.01843	4.00906	2.66725	1.14217	2.29629	2.50431	4.31973	2.52785	1.86868	1.12559	1.06777	1.94735	1.10199	1.57772	1.35772	1.15365	0.695794	2.91358	0.692693	0.826464	1.02485	3.25663	1.45247	2.68085
Acc14629	1.78032	0.170274	0.812168	6.61836	13.0153	10.3839	5.23705	1.47952	3.46414	0.238622	1.63181	0.721347	0.443054	0	0.162453	1.02957	0.786033	0.346611	0.842093	1.21088	3.48134	0.5081	3.59332	2.77901	1.63552	3.45796	1.03226	0.385198	2.11836	0.39632
Acc13938	1.77551	1.74643	0.727673	0.331867	0.141801	0.846657	1.1395	0.453358	0.531855	0.566117	0.744299	0.760721	1.01411	0.761425	1.03425	0.103418	0.077461	0.136971	0.07726	0.324523	0.323783	0.056532	0.338214	0.039565	0.098363	0.085955	0.413666	0.586175	0.13633	0.242322
Acc13930	29.9663	22.5857	23.0375	30.5142	31.5411	39.4394	10.9475	9.41154	12.1511	10.1835	11.3505	10.7744	10.1496	13.2984	13.5745	20.4315	15.0298	7.2826	17.9327	30.2069	20.9626	10.2863	9.53259	8.25281	7.50613	7.06265	8.27093	9.58521	8.58898	8.81994
Acc13932	2.34979	1.43234	3.43027	3.3296	0.539775	2.77665	1.45844	9.86669	6.96686	12.5511	8.75432	9.12631	6.30904	13.5858	12.9016	6.77476	7.43279	8.60299	9.0428	6.26882	9.20697	13.8167	13.5933	13.555	12.9209	10.9271	10.074	7.42905	9.99229	10.2108
Acc13937	0.804501	0.437771	4.63949	1.01193	0.809519	1.23291	0.378729	1.3796	1.4282	1.18703	2.02322	1.8081	1.15464	2.4859	1.87519	4.67257	4.41324	6.23383	7.19818	8.65836	7.05186	8.73685	6.53473	6.9742	7.36782	5.71399	8.15447	9.39133	2.6474	8.10712
Acc21836	0.651072	2.39484	1.85803	0.377047	0	0.228382	0.279741	0.418283	0.173463	0	0.38169	0.690847	0.946139	0	0	5.50155	4.7345	4.56887	1.48772	2.76643	1.37232	0.65987	1.17709	1.8779	1.60165	1.29127	0.512344	2.69135	0.913657	1.62124
Acc16716	0	0	0.278982	0	0	0	0	0	0	0	0.083868	0	0	0	0	1.28951	0.280213	1.40898	0.339068	0.40856	0.790674	0.243593	0.130042	0.267005	0.167845	0.258672	0.570906	1.30257	1.50208	1.19876
Acc16715	3.77766	3.85165	3.86075	1.21348	1.66734	1.64684	2.74202	3.05498	2.98395	3.2012	3.10672	2.71206	2.41789	2.33127	3.78327	11.5468	8.04514	7.87107	4.89215	4.09526	6.13867	3.47993	7.81934	5.62745	8.08496	10.5874	9.35721	6.72079	10.0063	5.21062
Acc24258	5.69981	7.45912	3.88983	4.39299	5.13298	4.35054	4.83346	1.80871	3.56325	3.69987	3.85664	5.24302	5.53096	3.14714	6.2113	6.21388	13.5084	23.2794	17.2108	16.2636	17.3191	9.57227	13.2313	6.79652	10.995	15.1771	7.92469	14.4	10.9822	10.1004
Acc24256	11.1821	16.6788	9.36252	21.6664	25.0431	19.1333	22.8321	22.1234	23.882	20.0674	16.472	17.1668	18.7816	14.4204	17.7205	2.40693	2.0526	6.68093	4.31634	8.46594	4.88651	9.33846	4.96186	6.33993	5.65661	4.97559	6.07407	6.42256	7.19113	7.17033
Acc24254	8.20169	3.8285	2.39749	1.65538	2.3155	2.32568	1.71189	3.48295	1.70508	2.13659	1.8569	2.6059	1.63412	0.974593	1.2788	1.52329	4.03313	1.88183	0.629025	1.4179	1.77553	0.567001	0.838087	0.724546	0.200681	0.16717	0.536534	0.650073	0.927113	0.451683
Acc26237	65.461	83.4507	47.2633	91.4741	99.9403	86.1992	109.299	42.5401	61.5446	42.0427	47.1338	40.8907	40.7336	30.6671	40.7986	3.50972	1.64603	1.80529	3.47748	4.77632	5.99699	5.68049	2.38588	4.21883	5.76387	7.77204	6.78949	5.49384	13.3159	9.42395
Acc19132	0.177192	0.086293	0.105938	0.206363	0.24777	0.128604	0.120942	0.220965	0.336141	1.16224	0.506746	0.23572	0.303606	0.076407	0.226383	0.038248	0.287118	0.959376	0.959962	1.05889	0.720694	0.945584	0.599715	0.738154	0.661443	1.18038	0.613353	1.15958	2.16694	0.635764
Acc19130	3.47231	3.85647	4.54326	3.15706	2.38792	2.61413	3.29736	6.84175	4.63874	7.0133	6.02315	6.81583	4.86202	7.91768	7.77829	7.92963	5.14457	5.7808	5.93857	4.94755	5.59539	8.70391	8.54458	7.64759	10.249	7.51736	10.5278	11.6421	8.53437	12.5211
Acc07140	20.1011	23.8507	14.4988	26.7869	16.6119	25.4229	21.4124	9.55776	9.06424	11.2301	12.4107	12.4905	11.4885	12.1837	11.1428	2.16919	3.40586	7.24554	4.185	6.46037	5.17634	5.24823	1.88596	3.22302	2.74605	3.06565	4.89397	6.6332	2.84772	6.70869
Acc07142	121.274	174.363	110.853	33.0943	28.198	31.6362	94.1268	90.1659	68.7394	73.4328	80.2971	65.0031	67.2527	72.214	52.6327	119.354	89.4851	94.5971	51.1917	14.0816	26.009	24.2717	38.8267	30.9798	26.9007	27.7402	31.8818	43.1723	37.169	37.6204
Acc18849	51.1626	48.3509	110.783	52.781	50.7949	42.2189	45.3822	170.902	123.652	144.441	95.0682	103.719	71.3029	124.891	100.338	158.206	125.74	141.152	131.44	156.283	119.4	225.34	196.78	232.122	219.083	203.308	231.058	126.636	145.856	131.588
Acc18846	1.38153	4.92002	3.0123	4.35875	5.77654	5.83583	6.61833	2.02629	1.62228	2.1976	3.08287	1.05358	4.48413	2.36596	2.37247	3.6582	7.06584	10.0703	13.0855	9.41585	12.0443	6.83452	5.88184	3.79353	5.89892	8.23597	3.16677	8.80823	6.51543	4.36256
Acc18847	6.41865	9.73946	5.43127	8.08242	1.90502	1.73256	1.78236	2.20174	0.690211	1.57023	2.34486	1.72303	4.83649	8.82484	3.04207	6.22987	12.7819	28.1134	8.55143	8.05196	5.90322	4.21206	2.45667	1.58494	2.31534	2.8423	2.28758	14.4231	5.99692	8.31708
Acc18843	24.1917	16.4321	11.8908	9.99717	9.89351	9.39734	8.38961	8.05335	7.24151	6.69978	7.59446	7.75103	9.49316	8.55172	7.64273	4.186	3.91889	3.80077	3.1209	4.00625	3.9415	4.22817	2.73498	4.08117	5.20022	2.127	4.35603	2.93122	3.64439	7.62013
Acc12717	0	0.396014	0.635152	7.13971	6.1427	4.20849	1.8211	0.522487	0.822506	0.345664	0.122049	0	0.152418	0	0	0	0	0	0	0	0.474903	0.118153	0	0.052092	0	0	0	0	0	0
Acc12714	2.33428	1.3993	6.98273	2.49279	2.1042	2.45986	3.06397	3.33331	2.92215	3.61617	4.39325	3.22813	2.69292	3.19682	2.9889	4.83391	4.23122	8.28972	11.5207	14.8316	8.85398	14.2424	10.9883	9.19461	13.8729	8.27374	10.5578	14.3919	7.10963	12.3558
Acc12712	20.0755	20.7865	10.8947	15.8436	15.293	20.0682	11.4006	15.3944	11.5335	21.9026	18.6145	17.6409	16.8452	20.8614	23.5634	3.70996	2.63192	8.79417	6.55317	6.15227	6.57943	7.26855	2.12076	3.6642	3.73022	2.90823	3.23539	8.12772	5.0864	6.75183
Acc12710	0	0.479854	0.093559	0.81464	4.42168	2.87095	2.36273	0.502248	1.1689	0.156006	0.198746	0.118207	0.777243	2.27498	0.184155	0.102921	0	0.154248	0	0.202944	0.363028	0.298075	1.73511	1.78601	7.63793	7.48182	3.14256	0.397737	16.5159	0
Acc05785	165.965	119.712	100.545	52.8975	38.2446	58.7182	32.1937	89.6193	56.9447	86.2825	73.4113	101.036	105.564	158.661	182.099	154.842	82.6784	58.2492	96.9673	76.7992	13.1652	97.5959	34.0206	23.1154	47.4599	23.4937	36.0307	136.354	55.5561	67.8538
Acc05786	464.532	258.673	263.556	80.0389	87.5564	100.237	64.1807	78.2131	94.6336	124.013	67.409	57.5253	39.6896	50.3677	57.5323	556.829	746.935	280.061	214.722	91.3892	140.658	85.0989	212.882	123.315	197.533	449.474	139.766	66.0222	286.679	54.7547
Acc05782	0.695973	1.08884	1.30623	0.555687	0.743486	0.429788	0.354998	1.06088	0.434202	1.36189	0.264482	0.980712	0.758376	0.486194	0.392994	2.61331	1.90319	2.45856	2.15242	2.83348	3.03288	2.47836	3.77994	3.24292	3.36111	2.2758	3.18	2.29823	3.13674	3.01834
Acc10711	3.66314	2.37477	1.08109	0.62228	0.610038	0.72177	0.747806	1.26567	0.618118	1.1171	0.821994	1.27538	2.10726	1.11755	1.01943	0.181606	0.257046	0.150175	0.303695	0.528187	0.253058	0.163778	0.030409	0.271648	0.186691	0.103646	0.155225	0.330149	0.37817	0.213228
Acc10713	25.5006	34.6074	13.8604	22.7087	34.2991	35.8322	44.8891	11.2991	12.4644	12.9525	10.1947	8.74192	16.5262	10.9653	10.5907	3.32296	3.76375	5.02204	5.57113	3.78074	5.19779	2.29909	4.10365	3.72428	2.74702	2.96851	3.81945	3.01976	1.79884	3.61455
Acc18260	0.119265	0.224406	0.429881	0.10615	0.328495	0.367207	0.346106	1.02414	0.679263	0.757419	0.518271	0.65003	0.597359	1.14446	0.8944	0.254549	0.186049	0.211572	0.545098	0.651931	0.431032	1.10568	0.53588	0.862176	0.80967	0.938709	1.35145	0.833301	0.966598	1.08904
Acc18261	0.429324	0	0.314753	0	0	0	0	0	0	0	0	0	0.179345	0	0	2.09354	0.787999	0.414928	1.59583	3.3972	2.06951	2.31062	2.39093	1.01271	2.496	1.09876	2.87102	1.5822	5.14001	1.65019
Acc18266	0.931087	1.49476	1.18208	1.84288	1.67354	1.3119	0	0.937379	0.768122	1.40252	0.904548	0.659761	3.05621	0.616105	1.22747	0	0	0.928221	0.254871	0	0.622522	0.153938	0.256354	0.214603	0	0.03662	0.186368	0.635794	0.331374	0.296416
Acc00490	1.44968	0.487218	3.32634	1.47692	0.710628	0.657862	1.50993	4.02148	2.87334	3.46669	2.90864	2.90025	1.94424	3.96836	2.74472	6.27182	4.90037	5.61913	5.32884	7.00446	5.75096	6.9121	5.51792	5.50432	5.7204	4.21781	5.46791	7.11532	4.91235	5.60675
Acc00497	137.699	137.315	90.3484	60.7769	62.0439	53.6201	19.3496	49.7504	17.9919	11.9396	11.1449	20.3037	14.5152	11.0855	12.9669	161.288	137.067	69.0866	50.3082	69.6718	70.5108	57.5529	56.2835	39.8782	23.7963	17.075	18.5377	21.2863	14.0832	22.7079
Acc00494	72.0329	55.7445	72.3237	132.774	170.517	181.067	106.689	49.5971	108.342	42.8896	49.4532	36.1894	21.1372	25.762	28.7004	95.0626	224.428	68.5612	71.3918	73.7365	69.8612	65.2724	51.1344	166.841	83.3621	74.7717	88.3474	31.8247	31.2437	48.846
Acc00495	0.629847	0.408478	0.128949	0.49749	0.263592	0.550389	1.24016	1.37073	0.655429	1.08355	1.09774	0.735094	1.36738	1.54018	0.565012	0	0.3978	0.229322	0	0	0.283977	0.111478	0.372532	0	0	0.100821	0.115702	0	0	0
Acc04554	1.64836	1.02941	1.00971	1.50966	1.52963	1.44091	0.618855	2.99416	2.90507	4.66401	3.3742	2.94848	3.18497	4.16002	3.67331	1.662	0.86581	2.35907	1.32548	1.54465	0.793701	0.970913	0.54339	0.6791	0.846733	0.570696	0.411341	2.26638	0.733805	1.20597
Acc07927	50.2417	52.1217	35.1608	15.2633	23.7313	31.9256	28.9956	27.3203	30.5158	33.6408	66.5533	52.989	45.0074	45.9882	49.0769	3.98286	12.6128	2.01752	2.6969	4.5794	8.0225	2.7382	12.5123	1.11623	8.936	12.3328	5.91378	6.35809	22.1358	6.12263
Acc07924	1.10216	2.5339	0.52333	1.52035	1.27752	0.092261	0.106475	0.628816	0.22248	0.059457	1.21646	0.857721	0.598935	0.714328	0.962745	1.83345	1.71549	16.3576	5.9347	7.0965	10.879	3.78408	1.77636	3.62628	1.6886	1.47297	2.15478	3.37909	3.15131	3.45941
Acc07923	52.0517	45.3515	47.7542	8.53356	7.25717	6.36684	10.5046	11.6672	6.37244	10.2771	18.4247	10.3412	12.8703	13.2276	15.373	73.5642	57.8344	58.6469	51.6893	52.1035	40.0219	47.6148	45.4017	24.5678	34.3595	35.6545	32.9489	71.5476	56.692	42.7625
Acc05204	2.49713	1.01942	1.44268	1.4594	2.91482	2.09624	1.9138	5.185	5.09297	6.1653	4.59209	2.7304	5.87454	6.54392	5.28643	0.264464	0.092018	0.339543	0.866238	0.306074	0.156632	0.574127	0	0	0.458878	0	0.224517	0.438998	0	0.415109
Acc02257	5.06426	7.68578	5.33563	6.80521	12.4787	6.12487	13.539	9.32689	4.80685	9.72971	14.291	10.0659	13.3561	12.8459	13.218	14.3244	10.752	23.6198	16.0582	12.7897	23.5457	19.099	8.43837	13.9786	13.5838	6.66041	9.40461	38.0445	18.6535	28.9055
Acc05209	114.418	121.305	296.03	60.1373	66.8002	62.4555	82.1732	90.676	68.55	92.9513	84.3453	95.615	76.015	88.0802	75.9994	298.012	235.802	135.495	201.719	216.352	189.23	316.993	239.999	228.183	316.327	181.027	301.297	391.614	291.597	380.145
Acc02258	0	0	3.39685	0.04766	0	0.132205	0.127642	0.356818	0.073247	0.395826	0.121773	0.111946	0.317351	0.152329	0.411586	0.556963	0.426194	0.883092	0.484075	0.74731	1.03107	3.48762	1.45802	2.297	2.76831	1.5981	3.11676	2.40354	2.91134	3.47645
Acc19855	0	0	0.618188	0.680343	0.558036	0.797061	0.355832	0.129415	0.335899	0.644575	0.363361	1.09665	1.31182	0.512326	2.0905	0.403723	0.860341	1.57558	2.08128	2.40008	3.08876	1.21373	1.26621	2.08224	1.40861	1.24402	0.640845	1.4893	0.963841	1.09998
Acc19850	0	0.436196	1.4688	0.295588	0.237126	0.261212	0.533105	1.22263	0.724413	0.809564	0.504736	0.646059	0.797404	0.750305	0.437353	3.64394	2.00196	3.20586	0.591557	1.387	2.42484	2.34945	1.05708	2.11401	1.22939	0.360149	1.98114	1.89804	1.30234	2.05842
Acc19859	0.850345	1.02258	0.565648	0.227505	0	0.265102	0.315476	0.608725	0.3042	1.13837	0.54766	1.3609	0.359362	0.247488	2.00258	0.632679	0.542021	0.571346	0.169938	0.509197	0.405187	0.083204	0.162168	0.228238	0.255428	0.188268	0	0.565386	0.444835	0.509632
Acc03123	19.0807	14.4181	15.199	8.23011	5.48997	7.51337	6.66812	24.831	20.0158	20.596	29.3855	31.2296	24.3857	32.4973	35.469	6.11178	5.03342	7.75585	3.41088	3.29314	4.07921	9.68855	6.6232	10.7685	5.03498	4.40559	5.63655	5.04312	6.97354	10.4419
Acc03122	2.18933	0.90173	5.69985	0.675894	0.427245	0.87864	0.624867	0.087639	0.116887	0.358427	0.446363	0.152177	0.343656	0.332026	0.4678	7.70908	6.70093	7.42645	11.4869	11.3984	11.2635	12.0956	10.1093	12.1915	10.9621	8.64704	10.4445	9.5802	8.36477	13.5714
Acc03120	8.49039	6.52917	8.9106	9.80103	14.7183	13.8857	19.252	15.2058	19.8408	8.95169	10.3187	11.5607	7.83915	7.57935	6.15829	1.90815	2.15866	0.113312	0.859124	1.36433	0.944063	4.97987	7.51642	9.31861	15.2316	11.7572	10.133	1.62262	10.9795	1.54709
Acc03127	2.25402	5.89948	3.13195	9.08935	6.31155	4.69858	10.6444	3.52153	1.01579	2.4958	4.09	3.63431	2.54301	1.20324	2.35609	1.21701	3.9681	12.7825	8.18284	11.8928	11.4255	6.87642	6.41219	8.49939	6.33746	4.21502	5.00339	7.56117	4.71094	7.53681
Acc03129	73.2191	78.0262	35.9243	34.8698	57.1726	60.6389	46.6126	47.2702	47.8915	50.3904	46.8277	47.5295	50.9716	40.3359	51.9384	6.27673	6.57778	17.3486	6.55287	8.25487	8.51899	11.147	7.14143	6.65952	9.54608	9.75808	8.83335	12.5798	9.77349	11.0155
Acc08113	43.8123	39.1458	19.2676	16.0638	16.8186	17.9835	19.0808	13.8317	9.62999	8.93632	8.85954	8.74629	10.6066	13.1898	13.0925	3.70273	3.26613	3.55748	2.98999	2.79026	3.11875	2.06409	3.36879	1.96883	4.0667	4.10765	2.74791	4.07348	12.3709	5.24285
Acc08111	0	0	2.86083	0.080069	0	0	0.153896	0	0	0	0.069151	0.126295	0	0	0	4.65618	3.09262	4.58379	4.84715	4.42012	3.887	5.96696	3.10153	5.44583	4.86909	1.96306	6.29076	5.38355	2.80454	5.42747
Acc32991	6.97884	7.55769	7.96938	20.7791	11.6789	18.4561	11.9183	19.7492	18.7802	22.3763	19.7073	18.9308	17.2134	17.9354	15.6126	3.81771	2.74817	5.38966	5.45703	4.80086	5.08563	7.35009	6.66316	7.14241	7.39349	6.16972	8.30406	6.3563	6.44714	7.33407
Acc08117	10.6631	11.1412	9.5374	88.3046	56.102	99.45	17.2094	36.5195	40.6766	15.6479	7.20229	9.89317	14.2924	9.27807	9.98037	11.9973	22.6165	11.9551	22.1792	30.7896	20.5913	13.6202	9.06422	14.6588	8.35032	15.8197	14.3155	9.76064	9.08191	7.80708
Acc08116	61.6307	64.1231	39.9547	34.5838	35.4964	43.7904	37.9276	33.4542	22.781	34.485	32.0036	34.3573	58.9809	68.5358	53.25	20.22	20.1289	21.9971	33.1763	22.1008	23.7761	11.5875	18.4806	13.4019	18.7967	14.2969	17.9603	21.7268	12.7592	16.9303
Acc32995	58.8788	67.3314	59.1436	84.3527	118.807	78.4582	54.5597	106.72	112.116	101.1	83.0546	76.6294	62.5203	57.2606	45.2391	14.5301	16.795	18.2088	42.8513	74.7052	42.8514	79.3294	58.1832	92.8339	102.42	87.4924	88.4722	27.5071	58.5875	34.2809
Acc08119	13.7728	12.0307	10.5704	5.66124	5.88922	3.32645	10.4557	6.29322	4.02186	13.2439	12.4572	12.9748	12.8087	11.9478	10.9835	0.12142	1.21814	5.43834	1.33118	2.03122	4.99476	1.7164	0.75946	0.797913	0.801014	0.195325	0.754437	3.44345	2.0658	2.98128
Acc08118	57.8584	74.5294	57.1165	501.389	433.023	552.248	205.465	279.281	378.415	245.074	215.878	216.186	165.971	146.43	147.374	39.4348	47.0671	18.0421	72.1689	106.78	104.413	66.5244	113.408	97.3819	133.733	274.697	196.353	53.9921	225.058	51.2943
Acc23371	8.27027	8.71171	13.2925	39.2208	25.6753	22.4135	25.9384	23.3648	23.9965	22.2467	29.0139	26.2052	42.5823	33.2345	38.3903	9.88966	19.8174	14.5459	34.7517	40.0716	44.7539	32.2994	28.3704	37.6576	37.8944	36.7698	47.0111	33.7258	63.4703	30.4174
Acc23373	2.48315	2.55692	1.80748	3.20104	2.49043	3.38921	4.83032	7.89215	5.3828	6.68142	4.51839	10.4673	7.53074	7.67351	4.12062	0.565729	0.363323	1.29738	1.53219	1.36713	1.85199	1.31101	1.59701	1.15576	2.03089	1.4312	1.73219	1.57905	1.43305	0.692811
Acc23376	224.056	269.077	117.467	193.616	182.413	240.481	170.06	215.722	191.279	314.524	176.055	212.477	183.417	149.723	178.653	22.6289	9.62926	17.0434	19.0459	20.0464	25.4082	47.1014	13.4523	30.034	17.0041	39.2717	54.8563	59.0144	77.4224	49.3925
Acc23377	0.918311	2.78724	1.28333	3.67042	3.7292	3.72197	2.82795	1.60086	1.30439	2.76511	2.83666	2.50057	2.28686	2.15099	2.50943	0	0.061268	0.32802	0.298414	1.31777	2.28894	0.285959	3.0751	0.463138	0.930789	1.04237	1.10533	0.473082	1.29414	0.522501
Acc27873	0.133862	0.190576	0	0.632664	1.10436	1.79743	0	0.598995	0.274395	0.225866	0.392309	0	0.19504	0	0.249384	0	0	0.541413	0.102695	0.278117	0.229821	0.137842	0	0.060475	0	0.069426	0	0.17335	0	0.057596
Acc27872	0	0.289314	0.574051	0.765828	2.40216	2.0217	0.273706	2.73661	2.34834	1.26978	2.41144	2.44522	2.58226	2.87526	2.46223	0	0.727928	0	0.24033	0.183056	0.503962	0.429118	0.246219	0.255403	0.247933	0.079009	1.09417	1.01634	0	0.372637
Acc27875	35.5511	33.4363	28.5667	15.028	16.7284	12.9974	8.69183	9.71135	10.0713	8.22662	8.49181	6.75067	7.62862	6.32134	7.00927	32.9277	36.1195	18.8075	16.1718	13.3739	16.116	10.7317	12.3772	11.9989	15.3215	14.2287	11.5051	10.7991	10.4073	7.63797
Acc27879	7.31688	11.8486	13.5519	97.6771	71.9709	93.3203	24.7474	20.9878	21.8194	10.4981	11.6498	12.4985	10.5914	8.74974	15.7872	7.43831	6.60861	5.49793	38.8258	21.2082	40.5089	12.3957	34.6895	54.9513	35.5221	49.1724	33.2554	6.43665	25.3704	9.85275
Acc31871	3.41078	1.30107	1.79679	4.34453	5.18479	8.9591	16.5045	26.8003	30.8283	106.965	35.1686	34.4394	19.6354	17.4671	38.8777	3.23351	6.38795	2.04751	1.54696	1.60115	2.09716	14.9532	19.0239	7.84594	14.2855	151.691	69.4323	16.1446	221.481	13.1443
Acc31879	7.06465	5.18703	3.83475	2.76212	4.23475	3.74456	3.87862	4.66058	6.55563	10.5022	9.4082	8.3123	7.32591	11.0109	8.17765	1.62876	1.40947	1.78587	0.974626	1.19542	0.699338	0.81836	1.24462	0.753769	0.376866	0.963438	0.925758	1.39656	1.4218	0.596313
Acc26475	135.513	114.939	78.4933	197.57	173.961	144.31	191.135	129.482	209.346	127.229	167.614	142.35	123.109	95.9088	122.375	14.8132	10.2862	11.6489	12.685	12.7375	18.4829	18.9121	17.7335	22.8945	27.4419	25.6529	26.625	19.709	40.0536	23.6587
Acc26476	539.242	429.007	991.083	246.226	189.677	245.883	405.816	652.199	580.315	599.326	782.943	1011.74	891.12	964.438	992.732	1091.45	811.364	661.274	527.727	633.118	641.673	875.243	808.393	688.288	685.56	486.169	703.144	1229.8	962.872	1266.54
Acc26477	1.76245	1.07525	4.3564	1.38467	1.12382	0.963692	1.52317	1.25596	1.69431	1.57464	1.6751	1.6911	0.441125	0.783068	1.90965	4.41231	3.24374	3.47652	5.18355	5.16634	5.19167	5.25748	5.95384	7.09415	5.70054	4.13793	6.73251	4.60182	3.16001	4.62185
Acc26470	36.7262	32.1776	57.9108	28.4342	19.0918	17.2705	30.5613	92.4274	82.5371	58.3276	49.9192	69.4936	23.8636	74.0029	66.0346	166.847	143.317	111.514	103.582	82.2157	77.314	117.397	152.031	156.085	147.997	117.611	184.147	83.3323	101.498	100.323
Acc18988	7.81395	8.79986	6.95277	5.02135	5.36248	5.72761	5.15902	5.10023	4.48194	3.42434	3.26095	2.77309	2.57208	3.56927	3.11884	7.48825	9.97947	4.35667	17.0862	28.6449	24.0709	8.94457	24.8728	10.7681	14.1586	12.8082	13.1555	3.55768	15.2378	3.8273
Acc30838	2.95974	2.65158	9.98529	4.29921	2.21521	2.70553	4.60093	2.72043	4.42847	4.33592	3.41405	2.80394	4.93537	1.22139	2.51919	10.1116	9.61547	18.0585	16.6325	16.1455	17.8891	14.8172	10.6186	16.9107	12.398	15.1162	13.8445	13.4196	11.1028	14.5204
Acc28495	17.688	19.5033	39.1918	6.30816	5.00628	6.63003	10.2788	3.13866	1.1882	0	0.9491	2.31463	5.54612	3.27275	4.37923	93.5497	77.0776	176.815	64.8587	114.24	194.604	41.6104	25.6651	44.6593	15.0464	14.0875	21.9418	65.8741	27.0868	91.4492
Acc28496	13.1797	12.1313	5.18748	2.8449	3.37097	4.02159	3.80409	3.83757	1.64943	1.61105	3.16245	2.96324	3.71434	4.17627	4.33384	1.93682	0.969047	1.59304	2.24181	3.09341	3.65116	2.81086	1.9145	1.89846	2.00844	0.743138	1.47817	6.03235	3.8542	4.87286
Acc28497	1.72598	2.70033	3.56835	14.657	6.68602	6.12584	2.34951	3.39812	1.88577	1.09207	1.76784	2.33904	2.33711	2.05604	2.67113	1.72881	1.20446	5.12411	7.63344	9.02113	20.196	5.86026	6.76699	9.21706	9.22161	8.9931	8.53603	5.91901	8.52739	5.78434
Acc28493	0	0.338509	0.816732	6.91158	7.19051	2.25528	5.06926	7.66894	4.81451	5.89772	5.67634	4.50209	13.7411	12.9161	11.3235	0.444763	2.01892	0.264526	3.48342	5.64977	5.40012	10.5771	9.57834	6.64287	11.5011	9.65297	9.40863	23.7618	6.53903	8.8858
Acc28498	4.82853	2.85998	4.56314	1.50691	3.71315	2.15358	0.367479	1.72771	1.22001	0.432588	1.19046	0.831711	0	0.89553	0.180857	2.02324	2.30193	0.709953	1.28641	2.14923	2.33156	0.902064	1.7768	1.05342	1.14082	1.2528	0.150677	0.183154	1.2203	0.271085
Acc28499	2.80084	2.06436	1.11896	5.22256	8.63378	4.97209	5.70828	8.77067	7.74427	5.92751	4.20545	3.89773	4.9863	4.27342	4.13079	0	0	0	0.150798	0	0.669138	0.389051	0.41618	0.224059	0.868723	0.443916	0.325098	0.6521	0.830091	1.71558
Acc20137	83.5782	82.6346	99.4152	99.6582	134.129	112.898	198.477	176.466	166.581	179.408	157.21	181.678	125.794	152.672	119.647	41.2182	32.0493	41.1615	74.2304	86.117	84.2234	138.348	121.026	118.659	154.022	130.952	155.885	74.9132	88.3007	71.49
Acc20136	8.43677	12.4424	3.98883	6.22294	7.51007	6.91683	13.1717	5.30064	4.74219	7.76346	8.99739	6.07809	6.0376	8.31484	7.15511	0.762459	0.611895	0.723773	0.847923	1.19127	1.3782	0.73588	0.662336	0.97062	0.941468	0.783531	0.363054	1.72791	0.854162	0.898208
Acc20134	23.5429	24.6396	16.6701	2.42879	7.76361	5.57764	38.1498	21.5907	15.688	91.2357	55.689	50.5098	114.589	57.5126	112.978	0.599667	1.14192	8.64966	1.29668	1.2331	2.19863	4.05426	0.958059	2.26915	2.87958	1.6472	2.25704	19.1368	16.201	10.9806
Acc28723	53.9302	53.2596	34.8677	35.1413	37.0867	34.9061	46.6536	21.6205	19.327	22.1484	18.1773	21.1747	28.2072	24.1169	21.8101	6.17751	10.0008	7.71757	15.0314	21.2572	14.7356	15.0089	15.7049	12.3507	16.1824	12.6684	11.6037	14.9522	11.3848	12.8495
Acc28727	0.898421	1.38557	1.53679	1.42667	1.64052	1.36898	2.49349	1.11421	0.898079	4.16564	2.03137	0.758504	1.15427	1.71736	1.11764	0.489755	1.28323	3.68366	1.51982	2.30905	2.66282	3.4615	4.39726	3.09759	3.88508	9.05498	5.63866	3.96544	12.2239	1.98718
Acc20139	0	0.329794	1.5603	0.143351	0	0.238227	0.34781	0.949895	0.683397	0.909749	0.786405	0.898173	0.626971	0.501096	0.4337	4.33694	2.03854	0.828913	0.595654	0.585128	0.60317	2.17088	0.983909	0.880353	2.42485	1.94531	2.26486	1.17033	4.78431	1.41802
Acc21848	8.7739	6.98704	20.7348	8.2183	13.2299	4.7825	4.46487	5.44487	4.23602	3.64739	7.06779	6.34206	7.9855	4.41545	9.79193	14.8687	17.3716	28.0925	27.7812	32.5254	35.8198	20.5982	16.1792	18.9882	15.2013	8.60413	13.8693	41.1853	14.0751	45.7264
Acc21849	10.2544	15.2186	10.5842	21.8172	23.9561	10.3266	13.7081	3.55059	3.83661	3.09891	16.1354	7.06495	10.5776	3.44884	10.519	7.94893	15.6885	85.3286	27.0225	38.0307	62.9947	10.5505	5.91869	16.905	4.68973	4.52025	4.47874	20.714	6.0737	23.5957
Acc21845	273.535	134.304	90.9421	98.4919	116.3	125.356	114.175	60.4308	80.5377	72.1423	58.5061	43.8706	36.7954	40.3672	40.6999	469.825	809.052	309.608	282.062	86.093	160.046	46.6611	164.889	114.681	163.221	207.057	102.767	41.2175	168.938	63.0821
Acc21847	0	0.10663	1.81057	0.389204	0	0	0.283914	0.988493	0.679514	1.27033	1.04509	0.87766	0.683706	1.08204	0.728603	2.05831	0.668966	0.609751	0.687114	2.14017	1.98412	2.43602	2.34259	1.6015	2.71746	1.74231	2.20652	3.83106	3.12726	3.58919
Acc33568	0	0.05645	3.49643	0	0	0.077278	0	0	0	0	0	0	0.046556	0	0	3.89997	3.18386	5.33377	2.02234	3.8925	4.36902	5.69736	2.87614	4.51673	4.84309	3.019	6.2401	9.56528	5.04901	8.18646
Acc33569	0	0	0.490532	0	0	0	0	0.029108	0	0	0.026964	0	0	0	0	1.35846	1.05131	2.43167	2.10998	1.92454	1.82941	2.62949	1.90968	2.40888	2.54598	1.75123	2.66124	2.08535	1.51565	1.68711
Acc33561	4.36749	3.53705	2.32332	6.93909	15.4214	6.11042	6.93147	5.36695	6.62733	2.79505	4.6729	6.77025	7.53023	1.67769	5.36224	1.24641	1.17944	1.4406	1.91142	1.94573	1.70076	1.20151	1.59798	1.79102	0.547271	1.48008	1.17392	2.18655	1.24036	1.40822
Acc33562	9.2892	3.64171	3.01633	3.7827	5.24811	4.11898	9.20092	6.71341	9.2556	4.88748	7.99708	8.65548	8.03571	4.16755	6.61085	1.13008	0.441483	2.145	1.25787	1.58275	1.45382	1.44672	1.2613	1.02728	1.00648	0.821616	1.38988	2.00423	1.25936	2.41507
Acc33563	0.185319	0.212008	1.94369	0.547627	0.64403	0.43988	1.01101	2.05391	1.80038	1.19653	1.28033	1.22673	1.53014	0.844529	0.673407	0.358389	0.865184	0.770482	1.51437	1.88249	1.47	2.99589	1.17407	3.18861	2.06973	1.84532	2.79317	2.15894	1.8718	3.0608
Acc33566	0	0	0.390707	2.87877	1.27843	1.68094	0.964292	1.53821	2.08145	1.59322	0.917052	0.725055	1.10894	1.0029	1.76479	0.255226	0.204753	0	0	0	0	0.186276	0.317452	0.10318	3.47451	6.12355	2.39961	0.388861	3.49458	0.264081
Acc01190	0.778465	1.08797	6.29933	2.11598	1.12241	1.54644	1.70596	1.32799	0.871985	2.01708	1.91935	1.05575	0.3923	1.08533	2.53759	8.24467	5.57928	5.09666	13.203	14.1132	13.3758	12.3218	13.8886	10.8762	9.64526	8.33033	9.84124	7.55324	8.09785	11.2633
Acc01198	18.9579	19.7624	26.2525	4.64076	4.65069	3.0139	3.60034	0.856198	2.04587	2.59475	2.03808	1.40121	1.49502	0.942151	1.3225	4.21499	2.18044	3.91333	2.59058	3.46669	2.71943	1.85786	1.61944	1.11961	1.75413	4.31421	1.84956	0.946754	15.0527	2.23489
Acc21261	69.8386	58.7091	42.281	18.3701	22.533	19.5121	13.9351	35.0842	29.1025	17.9615	19.6912	28.8958	16.8961	14.8778	18.2277	26.679	26.761	11.8279	3.4168	2.92125	5.80359	12.8885	7.40838	9.92968	8.03086	3.71232	6.4021	9.53937	13.3649	9.31452
Acc29459	30.8814	24.8502	51.1204	23.3498	24.9552	18.9782	20.9881	108.749	77.8635	90.2299	94.4649	94.5785	52.1215	93.978	106.189	104.358	114.789	122.467	176.123	130.691	121.375	140.1	146.729	141.995	163.947	107.91	127.811	117.051	81.688	114.611
Acc29452	0.407573	0.738123	0.351126	0.359991	1.06913	0.672946	0.693296	1.14772	1.30224	0.797807	0.759992	0.648324	1.03962	0.501516	0.494603	1.99602	1.74186	0.897755	2.39455	1.93592	3.70599	1.03384	1.72639	0.993391	1.02596	2.14879	0.800129	1.48896	2.40051	1.73044
Acc01221	5.82276	3.44475	3.90167	1.01712	0.230273	1.14712	0	0	0.070683	0.347223	0.117967	0.063288	0.699464	0.337373	0.236817	2.21237	3.34819	15.04	2.5459	0.89387	4.27524	0	0.207823	0.373053	0	0.192286	0.167088	0	0.299212	0.135934
Acc01226	2.28948	2.19608	0.983356	4.84973	2.56689	2.85312	4.2568	3.84172	2.81952	3.11532	4.70161	5.65339	6.37331	3.43693	3.7603	0	0	0	0	0	0	0	0	0	0	0	0	0	0	0
[truncated: 9,228 more rows]
