# Supplementary material for: AcJAZ2L2 confers resistance to kiwifruit bacterial canker via regulation of JA signaling and stomatal immunity
Source: Hortic Res. 2025 Aug 22;12(11):uhaf215. doi: 10.1093/hr/uhaf215 (PMC12582035; doi:10.1093/hr/uhaf215)
Supplement: Web_Material_uhaf215 [file web_material_uhaf215.zip › Table S4.xlsx]

## Sheet: Table S4
Table S4 Selected times for each gene in CCNA.
gene_id	selected times	total sample
Acc09338	807	1000
Acc09339	784	1000
Acc09334	806	1000
Acc09335	787	1000
Acc09336	788	1000
Acc09337	769	1000
Acc09330	828	1000
Acc09331	800	1000
Acc09332	810	1000
Acc09333	785	1000
Acc09482	797	1000
Acc00350	808	1000
Acc09480	830	1000
Acc00352	812	1000
Acc00355	792	1000
Acc00354	804	1000
Acc00357	810	1000
Acc09485	810	1000
Acc00359	792	1000
Acc00358	791	1000
Acc09488	801	1000
Acc09489	803	1000
Acc12859	799	1000
Acc12858	795	1000
Acc12855	803	1000
Acc12854	796	1000
Acc12857	792	1000
Acc12856	794	1000
Acc12851	816	1000
Acc12850	807	1000
Acc12853	774	1000
Acc12852	794	1000
Acc32105	803	1000
Acc32104	821	1000
Acc32107	818	1000
Acc32106	808	1000
Acc32101	811	1000
Acc32100	799	1000
Acc32103	816	1000
Acc32102	801	1000
Acc32109	812	1000
Acc22630	781	1000
Acc31679	815	1000
Acc22638	787	1000
Acc04500	794	1000
Acc04501	787	1000
Acc01750	813	1000
Acc01751	805	1000
Acc04504	815	1000
Acc04505	810	1000
Acc01754	814	1000
Acc04507	788	1000
Acc04508	810	1000
Acc04509	818	1000
Acc01758	795	1000
Acc18720	798	1000
Acc07978	815	1000
Acc07979	787	1000
Acc07970	778	1000
Acc07971	804	1000
Acc07972	803	1000
Acc07973	801	1000
Acc07974	787	1000
Acc07975	778	1000
Acc07976	807	1000
Acc07977	810	1000
Acc09483	789	1000
Acc00353	804	1000
Acc29202	789	1000
Acc29203	828	1000
Acc29200	812	1000
Acc29201	797	1000
Acc29206	792	1000
Acc29207	796	1000
Acc29204	803	1000
Acc29205	788	1000
Acc09486	811	1000
Acc29208	810	1000
Acc29209	805	1000
Acc09487	815	1000
Acc09484	797	1000
Acc00356	810	1000
Acc02223	766	1000
Acc02222	781	1000
Acc02221	810	1000
Acc02220	810	1000
Acc02227	795	1000
Acc02226	809	1000
Acc02225	799	1000
Acc02224	810	1000
Acc02229	807	1000
Acc02228	802	1000
Acc02644	763	1000
Acc29565	792	1000
Acc13508	824	1000
Acc13509	804	1000
Acc33155	800	1000
Acc25929	787	1000
Acc25928	819	1000
Acc25927	816	1000
Acc25926	808	1000
Acc25925	783	1000
Acc25924	785	1000
Acc25923	793	1000
Acc25922	793	1000
Acc25921	798	1000
Acc25920	797	1000
Acc33156	790	1000
Acc13500	810	1000
Acc13501	790	1000
Acc33153	809	1000
Acc33152	794	1000
Acc29974	806	1000
Acc29975	790	1000
Acc29976	803	1000
Acc29977	788	1000
Acc29970	818	1000
Acc29971	815	1000
Acc29972	799	1000
Acc29973	803	1000
Acc29978	770	1000
Acc29979	793	1000
Acc09819	791	1000
Acc09818	794	1000
Acc09811	822	1000
Acc09810	797	1000
Acc09813	813	1000
Acc09812	777	1000
Acc09815	799	1000
Acc09814	808	1000
Acc09817	771	1000
Acc09816	780	1000
Acc30248	800	1000
Acc30249	830	1000
Acc30244	789	1000
Acc30245	816	1000
Acc30246	795	1000
Acc30247	820	1000
Acc30240	797	1000
Acc30241	821	1000
Acc30242	808	1000
Acc30243	789	1000
Acc15839	795	1000
Acc23437	822	1000
Acc23436	776	1000
Acc23435	818	1000
Acc23434	808	1000
Acc23433	778	1000
Acc23432	786	1000
Acc23431	805	1000
Acc23430	793	1000
Acc23439	818	1000
Acc23438	788	1000
Acc27538	801	1000
Acc27539	793	1000
Acc27532	812	1000
Acc27533	798	1000
Acc27530	802	1000
Acc27531	823	1000
Acc27536	806	1000
Acc27537	806	1000
Acc27534	812	1000
Acc27535	792	1000
Acc30868	772	1000
Acc30869	802	1000
Acc30860	795	1000
Acc30861	800	1000
Acc30862	776	1000
Acc30863	823	1000
Acc30864	803	1000
Acc30865	803	1000
Acc30866	787	1000
Acc30867	802	1000
Acc17226	784	1000
Acc28398	794	1000
Acc20168	810	1000
Acc20169	799	1000
Acc20160	804	1000
Acc20161	807	1000
Acc20162	816	1000
Acc20163	793	1000
Acc20164	803	1000
Acc20165	791	1000
Acc20166	793	1000
Acc20167	790	1000
Acc13272	817	1000
Acc13273	809	1000
Acc28759	807	1000
Acc28758	803	1000
Acc13276	793	1000
Acc13277	820	1000
Acc13274	813	1000
Acc13275	810	1000
Acc28753	791	1000
Acc28752	794	1000
Acc28751	801	1000
Acc28750	800	1000
Acc28757	802	1000
Acc28756	802	1000
Acc28755	802	1000
Acc28754	810	1000
Acc22095	812	1000
Acc25269	808	1000
Acc25264	811	1000
Acc25265	823	1000
Acc25266	777	1000
Acc25267	799	1000
Acc25260	808	1000
Acc25261	779	1000
Acc25262	781	1000
Acc25263	816	1000
Acc01259	799	1000
Acc01258	791	1000
Acc01253	787	1000
Acc01252	799	1000
Acc01250	813	1000
Acc01257	790	1000
Acc01256	800	1000
Acc01255	801	1000
Acc01254	794	1000
Acc18365	789	1000
Acc18364	776	1000
Acc18367	801	1000
Acc18366	771	1000
Acc18361	811	1000
Acc18360	779	1000
Acc18363	817	1000
Acc18362	795	1000
Acc18369	809	1000
Acc18368	806	1000
Acc25488	825	1000
Acc25489	787	1000
Acc25480	819	1000
Acc25481	802	1000
Acc25482	818	1000
Acc25483	812	1000
Acc25484	818	1000
Acc25485	796	1000
Acc25486	802	1000
Acc25487	799	1000
Acc16352	793	1000
Acc16353	808	1000
Acc16350	801	1000
Acc16351	794	1000
Acc16356	801	1000
Acc16357	793	1000
Acc16354	799	1000
Acc16355	794	1000
Acc16358	810	1000
Acc16359	826	1000
Acc30102	809	1000
Acc23949	797	1000
Acc23948	823	1000
Acc22283	780	1000
Acc22282	808	1000
Acc22281	794	1000
Acc22280	794	1000
Acc22287	808	1000
Acc22286	820	1000
Acc22285	785	1000
Acc22284	812	1000
Acc22289	811	1000
Acc22288	808	1000
Acc10215	783	1000
Acc10214	793	1000
Acc10217	814	1000
Acc10216	797	1000
Acc10211	807	1000
Acc10210	796	1000
Acc10213	788	1000
Acc10212	803	1000
Acc10219	797	1000
Acc10218	796	1000
Acc23888	811	1000
Acc23889	812	1000
Acc23886	808	1000
Acc23887	820	1000
Acc23884	796	1000
Acc23885	803	1000
Acc23882	785	1000
Acc23883	823	1000
Acc23880	801	1000
Acc23881	793	1000
Acc15199	817	1000
Acc15198	804	1000
Acc15191	785	1000
Acc15190	790	1000
Acc15193	791	1000
Acc15192	799	1000
Acc15195	800	1000
Acc15194	803	1000
Acc15197	788	1000
Acc15196	782	1000
Acc00808	816	1000
Acc32108	797	1000
Acc10967	795	1000
Acc10966	781	1000
Acc10965	804	1000
Acc10964	803	1000
Acc10963	817	1000
Acc10962	805	1000
Acc10961	796	1000
Acc10960	793	1000
Acc10969	796	1000
Acc10968	805	1000
Acc27799	802	1000
Acc14248	778	1000
Acc14249	782	1000
Acc24971	808	1000
Acc14242	801	1000
Acc14243	799	1000
Acc14240	782	1000
Acc14241	795	1000
Acc14246	785	1000
Acc14247	799	1000
Acc14244	819	1000
Acc14245	790	1000
Acc24979	800	1000
Acc24978	791	1000
Acc05929	793	1000
Acc05928	806	1000
Acc17609	799	1000
Acc17608	783	1000
Acc05921	823	1000
Acc05920	796	1000
Acc05923	795	1000
Acc05922	828	1000
Acc17607	794	1000
Acc05924	764	1000
Acc17605	792	1000
Acc05926	804	1000
Acc13739	810	1000
Acc13738	794	1000
Acc13733	791	1000
Acc13732	820	1000
Acc13731	802	1000
Acc13730	798	1000
Acc13737	793	1000
Acc13736	822	1000
Acc13735	810	1000
Acc13734	792	1000
Acc19559	807	1000
Acc19558	839	1000
Acc19555	823	1000
Acc19554	782	1000
Acc19557	779	1000
Acc19556	823	1000
Acc19551	793	1000
Acc19550	815	1000
Acc19553	799	1000
Acc19552	795	1000
Acc07789	795	1000
Acc07788	804	1000
Acc01753	802	1000
Acc07783	817	1000
Acc07782	790	1000
Acc07781	801	1000
Acc07780	781	1000
Acc07787	796	1000
Acc07786	801	1000
Acc07785	818	1000
Acc07784	815	1000
Acc04320	803	1000
Acc04321	788	1000
Acc04322	809	1000
Acc04323	801	1000
Acc04324	809	1000
Acc04325	797	1000
Acc04326	782	1000
Acc04327	791	1000
Acc04328	776	1000
Acc04329	773	1000
Acc18604	811	1000
Acc18605	807	1000
Acc18602	788	1000
Acc18603	784	1000
Acc18600	812	1000
Acc01757	798	1000
Acc00830	792	1000
Acc00831	803	1000
Acc00832	808	1000
Acc00833	810	1000
Acc00834	795	1000
Acc04506	795	1000
Acc00836	807	1000
Acc00837	790	1000
Acc00838	775	1000
Acc00839	778	1000
Acc01755	799	1000
Acc06780	790	1000
Acc06781	798	1000
Acc06782	811	1000
Acc06783	792	1000
Acc06784	792	1000
Acc06785	794	1000
Acc06786	786	1000
Acc06787	797	1000
Acc06788	796	1000
Acc06789	798	1000
Acc07431	807	1000
Acc12959	778	1000
Acc07432	800	1000
Acc07435	805	1000
Acc07434	819	1000
Acc07437	796	1000
Acc07436	803	1000
Acc07439	791	1000
Acc07438	792	1000
Acc12952	802	1000
Acc12953	804	1000
Acc12954	812	1000
Acc12955	805	1000
Acc12956	792	1000
Acc12957	798	1000
Acc00786	818	1000
Acc00787	797	1000
Acc00784	784	1000
Acc00785	817	1000
Acc27738	813	1000
Acc00783	807	1000
Acc00780	811	1000
Acc00781	795	1000
Acc27734	792	1000
Acc27735	798	1000
Acc27736	804	1000
Acc27737	798	1000
Acc11601	777	1000
Acc27731	792	1000
Acc11603	808	1000
Acc00789	814	1000
Acc27082	775	1000
Acc05490	791	1000
Acc05493	782	1000
Acc05492	803	1000
Acc27086	777	1000
Acc05494	795	1000
Acc27084	803	1000
Acc27085	809	1000
Acc05499	786	1000
Acc05498	823	1000
Acc27088	811	1000
Acc27089	779	1000
Acc09693	813	1000
Acc09692	806	1000
Acc09691	810	1000
Acc09690	797	1000
Acc09697	803	1000
Acc09696	810	1000
Acc09695	799	1000
Acc09694	797	1000
Acc09699	829	1000
Acc09698	808	1000
Acc16689	789	1000
Acc33465	812	1000
Acc33464	806	1000
Acc05145	811	1000
Acc05144	808	1000
Acc33461	791	1000
Acc33460	814	1000
Acc05141	800	1000
Acc33462	786	1000
Acc33469	807	1000
Acc33468	820	1000
Acc05149	812	1000
Acc05148	802	1000
Acc27665	792	1000
Acc10558	798	1000
Acc10559	786	1000
Acc10556	811	1000
Acc27662	807	1000
Acc10554	806	1000
Acc10555	802	1000
Acc10552	790	1000
Acc10553	804	1000
Acc10550	820	1000
Acc27663	799	1000
Acc11711	801	1000
Acc27661	804	1000
Acc13069	810	1000
Acc16683	802	1000
Acc19739	810	1000
Acc21365	791	1000
Acc21364	809	1000
Acc21367	817	1000
Acc21366	789	1000
Acc21361	801	1000
Acc21360	807	1000
Acc21363	774	1000
Acc21362	802	1000
Acc11718	811	1000
Acc21369	805	1000
Acc21368	806	1000
Acc32736	788	1000
Acc32737	793	1000
Acc32734	803	1000
Acc32735	818	1000
Acc01499	797	1000
Acc01498	812	1000
Acc32730	791	1000
Acc32731	783	1000
Acc01495	790	1000
Acc01494	815	1000
Acc01497	793	1000
Acc01496	811	1000
Acc01491	814	1000
Acc01490	781	1000
Acc32738	779	1000
Acc32739	786	1000
Acc30469	787	1000
Acc30464	803	1000
Acc30465	764	1000
Acc30466	776	1000
Acc30467	792	1000
Acc30460	814	1000
Acc30461	821	1000
Acc30462	802	1000
Acc30463	779	1000
Acc28362	810	1000
Acc28363	799	1000
Acc28360	777	1000
Acc28361	796	1000
Acc28366	803	1000
Acc28367	780	1000
Acc28364	799	1000
Acc28365	803	1000
Acc28368	814	1000
Acc28369	804	1000
Acc33249	814	1000
Acc28948	777	1000
Acc28949	790	1000
Acc28946	809	1000
Acc28947	804	1000
Acc28944	798	1000
Acc28945	802	1000
Acc28942	831	1000
Acc28943	819	1000
Acc28940	768	1000
Acc28941	795	1000
Acc05768	802	1000
Acc22045	804	1000
Acc29012	798	1000
Acc29011	811	1000
Acc22046	793	1000
Acc29017	785	1000
Acc22040	816	1000
Acc22043	804	1000
Acc29014	800	1000
Acc29019	796	1000
Acc29018	794	1000
Acc22049	785	1000
Acc22048	781	1000
Acc08643	779	1000
Acc05763	790	1000
Acc08641	805	1000
Acc08640	792	1000
Acc08647	830	1000
Acc08646	794	1000
Acc08645	779	1000
Acc08644	784	1000
Acc08649	815	1000
Acc08648	800	1000
Acc05761	795	1000
Acc09994	780	1000
Acc09995	805	1000
Acc09996	803	1000
Acc33242	806	1000
Acc09990	792	1000
Acc09991	788	1000
Acc09992	814	1000
Acc09993	781	1000
Acc33245	799	1000
Acc09238	789	1000
Acc09999	798	1000
Acc33244	795	1000
Acc33247	796	1000
Acc33246	792	1000
Acc31416	782	1000
Acc31417	819	1000
Acc31414	803	1000
Acc31415	781	1000
Acc31412	806	1000
Acc31413	825	1000
Acc31410	799	1000
Acc31411	818	1000
Acc31418	788	1000
Acc31419	792	1000
Acc22957	791	1000
Acc22956	795	1000
Acc22955	798	1000
Acc22954	795	1000
Acc22953	804	1000
Acc22952	811	1000
Acc22951	805	1000
Acc22950	803	1000
Acc22532	806	1000
Acc22959	788	1000
Acc22958	784	1000
Acc27790	780	1000
Acc14008	805	1000
Acc14009	790	1000
Acc14004	793	1000
Acc14005	800	1000
Acc14006	772	1000
Acc14007	789	1000
Acc14000	799	1000
Acc14001	799	1000
Acc14002	815	1000
Acc14003	806	1000
Acc16532	816	1000
Acc16533	813	1000
Acc16530	803	1000
Acc16531	804	1000
Acc16536	811	1000
Acc16537	783	1000
Acc16534	806	1000
Acc16535	793	1000
Acc16538	805	1000
Acc16539	819	1000
Acc23608	804	1000
Acc23609	811	1000
Acc23600	810	1000
Acc23601	811	1000
Acc23602	799	1000
Acc23603	800	1000
Acc23604	774	1000
Acc23605	785	1000
Acc23606	821	1000
Acc23607	786	1000
Acc20558	810	1000
Acc20555	790	1000
Acc20554	802	1000
Acc20557	795	1000
Acc20556	779	1000
Acc20551	799	1000
Acc20550	783	1000
Acc20553	779	1000
Acc20552	770	1000
Acc21608	810	1000
Acc21609	799	1000
Acc21606	790	1000
Acc21607	813	1000
Acc21604	797	1000
Acc21602	804	1000
Acc21603	825	1000
Acc21600	798	1000
Acc21601	796	1000
Acc24076	805	1000
Acc24077	797	1000
Acc24074	793	1000
Acc24075	776	1000
Acc24072	803	1000
Acc24073	792	1000
Acc24070	803	1000
Acc24071	807	1000
Acc24078	789	1000
Acc24079	799	1000
Acc33108	808	1000
Acc33109	837	1000
Acc33106	808	1000
Acc33107	798	1000
Acc33104	815	1000
Acc33105	800	1000
Acc33102	804	1000
Acc33103	816	1000
Acc33100	789	1000
Acc33101	780	1000
Acc19719	812	1000
Acc19718	820	1000
Acc19717	806	1000
Acc19716	789	1000
Acc19715	820	1000
Acc19714	788	1000
Acc19713	799	1000
Acc19712	801	1000
Acc19711	792	1000
Acc19710	796	1000
Acc15843	779	1000
Acc15842	804	1000
Acc15841	804	1000
Acc15840	793	1000
Acc24388	793	1000
Acc15846	806	1000
Acc15845	768	1000
Acc15844	809	1000
Acc24384	781	1000
Acc24385	809	1000
Acc15849	790	1000
Acc24387	795	1000
Acc24380	800	1000
Acc24381	804	1000
Acc24382	803	1000
Acc24383	824	1000
Acc21549	798	1000
Acc21548	782	1000
Acc10440	804	1000
Acc17728	800	1000
Acc17729	804	1000
Acc21540	790	1000
Acc17724	791	1000
Acc17725	800	1000
Acc17727	802	1000
Acc17720	759	1000
Acc17721	792	1000
Acc17722	777	1000
Acc17723	802	1000
Acc10443	781	1000
Acc21545	801	1000
Acc21544	823	1000
Acc25387	790	1000
Acc25386	799	1000
Acc25385	796	1000
Acc25384	825	1000
Acc25383	800	1000
Acc25382	799	1000
Acc25381	811	1000
Acc25380	791	1000
Acc10447	792	1000
Acc25389	798	1000
Acc25388	799	1000
Acc24928	795	1000
Acc24929	802	1000
Acc24920	781	1000
Acc24921	804	1000
Acc24922	828	1000
Acc24923	814	1000
Acc24924	788	1000
Acc24925	805	1000
Acc24926	806	1000
Acc24927	812	1000
Acc18440	802	1000
Acc18441	772	1000
Acc18442	797	1000
Acc18443	807	1000
Acc18444	804	1000
Acc18445	802	1000
Acc18446	790	1000
Acc18447	795	1000
Acc18448	798	1000
Acc18449	805	1000
Acc25039	790	1000
Acc25038	788	1000
Acc25035	808	1000
Acc25034	819	1000
Acc25037	782	1000
Acc25036	791	1000
Acc25031	821	1000
Acc25030	794	1000
Acc25033	812	1000
Acc25032	801	1000
Acc18196	793	1000
Acc18197	798	1000
Acc14828	777	1000
Acc14829	793	1000
Acc18192	793	1000
Acc18193	818	1000
Acc18190	788	1000
Acc18191	791	1000
Acc14822	804	1000
Acc14823	802	1000
Acc14820	794	1000
Acc14821	789	1000
Acc14826	789	1000
Acc14827	798	1000
Acc18198	805	1000
Acc14825	799	1000
Acc12250	811	1000
Acc16099	797	1000
Acc16098	803	1000
Acc16095	811	1000
Acc16094	802	1000
Acc16097	803	1000
Acc16096	818	1000
Acc16091	817	1000
Acc16093	810	1000
Acc16092	807	1000
Acc12255	785	1000
Acc23333	802	1000
Acc11375	808	1000
Acc11374	766	1000
Acc11376	795	1000
Acc11371	802	1000
Acc11370	802	1000
Acc11373	798	1000
Acc11372	785	1000
Acc11379	794	1000
Acc11378	770	1000
Acc22568	789	1000
Acc22569	813	1000
Acc22566	795	1000
Acc22567	798	1000
Acc22564	776	1000
Acc22565	774	1000
Acc22562	816	1000
Acc22563	791	1000
Acc22560	791	1000
Acc22561	802	1000
Acc11951	821	1000
Acc11950	796	1000
Acc11953	806	1000
Acc11952	772	1000
Acc11955	801	1000
Acc11954	790	1000
Acc11957	806	1000
Acc11956	800	1000
Acc11959	817	1000
Acc11958	805	1000
Acc10026	794	1000
Acc10027	814	1000
Acc15016	818	1000
Acc10025	789	1000
Acc15010	813	1000
Acc15011	803	1000
Acc15012	791	1000
Acc15013	792	1000
Acc15018	794	1000
Acc15019	796	1000
Acc10028	790	1000
Acc10029	797	1000
Acc10074	790	1000
Acc10072	795	1000
Acc10078	794	1000
Acc20408	829	1000
Acc04953	779	1000
Acc04952	800	1000
Acc04951	795	1000
Acc04950	802	1000
Acc04957	785	1000
Acc04956	813	1000
Acc04955	811	1000
Acc04954	797	1000
Acc04959	799	1000
Acc04958	792	1000
Acc01798	790	1000
Acc18485	829	1000
Acc06089	804	1000
Acc06088	816	1000
Acc06087	800	1000
Acc06086	780	1000
Acc06085	780	1000
Acc06084	793	1000
Acc06083	793	1000
Acc06082	769	1000
Acc06081	785	1000
Acc06080	802	1000
Acc25072	799	1000
Acc19458	806	1000
Acc19459	796	1000
Acc19450	788	1000
Acc19451	798	1000
Acc19452	758	1000
Acc19453	802	1000
Acc19454	766	1000
Acc19455	807	1000
Acc19456	789	1000
Acc19457	811	1000
Acc06629	795	1000
Acc06628	769	1000
Acc06623	811	1000
Acc06622	805	1000
Acc06621	789	1000
Acc06620	808	1000
Acc06627	802	1000
Acc06626	785	1000
Acc06625	786	1000
Acc06624	803	1000
Acc26658	828	1000
Acc12568	786	1000
Acc12565	801	1000
Acc26655	778	1000
Acc12567	788	1000
Acc12566	783	1000
Acc26650	801	1000
Acc26651	798	1000
Acc26652	789	1000
Acc26653	815	1000
Acc28542	797	1000
Acc28543	807	1000
Acc28540	791	1000
Acc28541	791	1000
Acc28546	820	1000
Acc28547	797	1000
Acc28544	789	1000
Acc28545	791	1000
Acc28548	789	1000
Acc28549	804	1000
Acc08849	821	1000
Acc08848	789	1000
Acc08845	783	1000
Acc08844	784	1000
Acc08847	793	1000
Acc08846	794	1000
Acc08840	791	1000
Acc08843	804	1000
Acc08842	783	1000
Acc04171	792	1000
Acc04170	772	1000
Acc04173	787	1000
Acc04172	822	1000
Acc04175	805	1000
Acc04174	795	1000
Acc04177	787	1000
Acc04176	836	1000
Acc04179	781	1000
Acc04178	773	1000
Acc00661	789	1000
Acc00660	786	1000
Acc00663	809	1000
Acc00662	813	1000
Acc00665	815	1000
Acc00664	800	1000
Acc00667	803	1000
Acc00666	797	1000
Acc00669	786	1000
Acc00668	779	1000
Acc00504	800	1000
Acc20719	819	1000
Acc14867	790	1000
Acc11036	790	1000
Acc11037	807	1000
Acc20715	776	1000
Acc20714	804	1000
Acc11032	808	1000
Acc11033	789	1000
Acc11030	791	1000
Acc20710	792	1000
Acc21440	791	1000
Acc21441	808	1000
Acc21442	815	1000
Acc21443	798	1000
Acc21444	778	1000
Acc21445	808	1000
Acc21446	799	1000
Acc21447	810	1000
Acc21448	812	1000
Acc00500	806	1000
Acc00501	802	1000
Acc01042	828	1000
Acc01043	791	1000
Acc29631	797	1000
Acc01041	780	1000
Acc01046	817	1000
Acc01047	772	1000
Acc29635	792	1000
Acc01045	800	1000
Acc01048	782	1000
Acc00503	771	1000
Acc09718	782	1000
Acc09719	815	1000
Acc09716	805	1000
Acc09717	802	1000
Acc09714	825	1000
Acc09715	812	1000
Acc09712	819	1000
Acc09713	786	1000
Acc09710	806	1000
Acc09711	803	1000
Acc33340	813	1000
Acc33341	784	1000
Acc27291	812	1000
Acc33343	795	1000
Acc27297	812	1000
Acc27296	779	1000
Acc27295	795	1000
Acc27294	803	1000
Acc33348	793	1000
Acc33349	803	1000
Acc27299	808	1000
Acc27298	827	1000
Acc21196	789	1000
Acc21197	776	1000
Acc21194	801	1000
Acc21195	802	1000
Acc21192	810	1000
Acc21193	811	1000
Acc21190	798	1000
Acc21191	816	1000
Acc21198	800	1000
Acc21199	787	1000
Acc31276	819	1000
Acc31277	793	1000
Acc31274	806	1000
Acc31275	792	1000
Acc31272	802	1000
Acc31273	812	1000
Acc31270	777	1000
Acc31271	800	1000
Acc31278	818	1000
Acc31279	803	1000
Acc16677	788	1000
Acc06318	782	1000
Acc33696	787	1000
Acc33697	782	1000
Acc33695	798	1000
Acc33692	783	1000
Acc33693	774	1000
Acc33690	821	1000
Acc16678	818	1000
Acc33698	791	1000
Acc33699	810	1000
Acc32567	823	1000
Acc32566	806	1000
Acc32565	794	1000
Acc32564	817	1000
Acc32563	790	1000
Acc31189	806	1000
Acc32561	813	1000
Acc32560	798	1000
Acc31184	800	1000
Acc31185	801	1000
Acc31186	809	1000
Acc31187	805	1000
Acc31180	796	1000
Acc31181	808	1000
Acc31182	802	1000
Acc32568	821	1000
Acc02533	775	1000
Acc02531	787	1000
Acc02530	811	1000
Acc02536	793	1000
Acc02535	794	1000
Acc02534	811	1000
Acc02539	804	1000
Acc02538	789	1000
Acc30587	779	1000
Acc30586	813	1000
Acc30585	781	1000
Acc30584	799	1000
Acc30583	779	1000
Acc30582	822	1000
Acc30581	809	1000
Acc30580	792	1000
Acc25637	799	1000
Acc25636	821	1000
Acc25635	801	1000
Acc25634	803	1000
Acc25633	794	1000
Acc25632	802	1000
Acc25631	792	1000
Acc30588	792	1000
Acc30639	797	1000
Acc30638	790	1000
Acc30635	766	1000
Acc30634	812	1000
Acc30637	788	1000
Acc30636	766	1000
Acc30631	817	1000
Acc30630	805	1000
Acc30633	816	1000
Acc30632	800	1000
Acc08434	808	1000
Acc08435	776	1000
Acc08436	805	1000
Acc08437	811	1000
Acc08430	793	1000
Acc08431	798	1000
Acc08432	785	1000
Acc08433	790	1000
Acc08438	789	1000
Acc08439	797	1000
Acc27909	818	1000
Acc27908	801	1000
Acc03372	811	1000
Acc27902	801	1000
Acc27901	800	1000
Acc27900	804	1000
Acc03376	779	1000
Acc27906	790	1000
Acc03374	809	1000
Acc03375	826	1000
Acc22360	800	1000
Acc22361	788	1000
Acc22362	805	1000
Acc22363	798	1000
Acc22364	793	1000
Acc22365	780	1000
Acc29198	794	1000
Acc22367	797	1000
Acc22368	798	1000
Acc22369	814	1000
Acc29194	807	1000
Acc29195	813	1000
Acc29192	792	1000
Acc29193	801	1000
Acc29190	794	1000
Acc29191	810	1000
Acc20707	808	1000
Acc23107	808	1000
Acc23106	817	1000
Acc23105	805	1000
Acc23104	827	1000
Acc23103	810	1000
Acc23102	806	1000
Acc23101	808	1000
Acc23100	797	1000
Acc23109	808	1000
Acc23108	795	1000
Acc15256	797	1000
Acc15257	780	1000
Acc15254	826	1000
Acc15255	796	1000
Acc15252	792	1000
Acc15253	805	1000
Acc15250	792	1000
Acc15251	806	1000
Acc15258	795	1000
Acc15259	781	1000
Acc03014	810	1000
Acc20458	782	1000
Acc20459	814	1000
Acc17090	786	1000
Acc17091	795	1000
Acc17096	827	1000
Acc17097	825	1000
Acc17094	792	1000
Acc17095	802	1000
Acc20450	791	1000
Acc20451	798	1000
Acc17098	790	1000
Acc17099	804	1000
Acc20454	815	1000
Acc20455	804	1000
Acc20456	804	1000
Acc20457	819	1000
Acc13962	791	1000
Acc13963	795	1000
Acc13960	802	1000
Acc13961	812	1000
Acc13966	816	1000
Acc13967	779	1000
Acc13964	798	1000
Acc13965	792	1000
Acc13968	784	1000
Acc13969	817	1000
Acc14619	814	1000
Acc14618	802	1000
Acc14615	796	1000
Acc14614	824	1000
Acc14617	778	1000
Acc14616	803	1000
Acc14611	798	1000
Acc14610	787	1000
Acc14613	787	1000
Acc14612	814	1000
Acc13348	797	1000
Acc04483	797	1000
Acc13346	819	1000
Acc13347	794	1000
Acc13344	790	1000
Acc13345	798	1000
Acc13342	815	1000
Acc13343	814	1000
Acc13340	816	1000
Acc13341	809	1000
Acc19698	797	1000
Acc19699	815	1000
Acc19692	806	1000
Acc19693	829	1000
Acc19690	805	1000
Acc19691	800	1000
Acc19696	799	1000
Acc19697	802	1000
Acc19694	790	1000
Acc19695	808	1000
Acc24227	791	1000
Acc24226	810	1000
Acc24225	781	1000
Acc24224	783	1000
Acc24223	801	1000
Acc24222	795	1000
Acc24221	808	1000
Acc24220	802	1000
Acc24229	805	1000
Acc04487	795	1000
Acc04486	830	1000
Acc07112	795	1000
Acc07113	802	1000
Acc07110	807	1000
Acc07111	801	1000
Acc07116	794	1000
Acc07117	799	1000
Acc07114	817	1000
Acc07115	822	1000
Acc07118	812	1000
Acc07119	814	1000
Acc18875	794	1000
Acc18874	817	1000
Acc18877	810	1000
Acc18876	796	1000
Acc18871	822	1000
Acc18870	793	1000
Acc18873	791	1000
Acc18872	802	1000
Acc18879	793	1000
Acc18878	793	1000
Acc12769	811	1000
Acc12768	803	1000
Acc12767	776	1000
Acc12766	806	1000
Acc12765	803	1000
Acc12764	791	1000
Acc12763	799	1000
Acc12762	785	1000
Acc12761	814	1000
Acc12760	792	1000
Acc25178	788	1000
Acc25179	784	1000
Acc25170	829	1000
Acc25171	833	1000
Acc25172	807	1000
Acc25173	796	1000
Acc25174	811	1000
Acc25175	812	1000
Acc25177	796	1000
Acc10725	814	1000
Acc10724	806	1000
Acc10727	793	1000
Acc10726	809	1000
Acc10721	816	1000
Acc10720	798	1000
Acc10723	772	1000
Acc10722	808	1000
Acc10729	827	1000
Acc10728	808	1000
Acc18251	809	1000
Acc18250	823	1000
Acc18253	803	1000
Acc18252	808	1000
Acc18255	786	1000
Acc18254	801	1000
Acc18257	794	1000
Acc18256	829	1000
Acc18259	811	1000
Acc18258	797	1000
Acc00463	813	1000
Acc00462	796	1000
Acc00461	793	1000
Acc00460	771	1000
Acc00467	828	1000
Acc00466	799	1000
Acc30729	812	1000
Acc00464	795	1000
Acc00469	794	1000
Acc00468	797	1000
Acc11230	777	1000
Acc11231	824	1000
Acc11232	799	1000
Acc11233	804	1000
Acc11234	796	1000
Acc11235	821	1000
Acc11236	788	1000
Acc11237	777	1000
Acc11238	786	1000
Acc11239	826	1000
Acc09884	819	1000
Acc10181	795	1000
Acc10180	787	1000
Acc09885	788	1000
Acc10185	792	1000
Acc10184	784	1000
Acc10187	797	1000
Acc10186	777	1000
Acc10189	795	1000
Acc10188	814	1000
Acc26342	804	1000
Acc07691	784	1000
Acc26340	798	1000
Acc05239	805	1000
Acc05238	800	1000
Acc26341	810	1000
Acc05231	801	1000
Acc05230	794	1000
Acc05233	793	1000
Acc05232	819	1000
Acc05235	794	1000
Acc05234	799	1000
Acc05237	809	1000
Acc05236	811	1000
Acc00063	793	1000
Acc05689	829	1000
Acc03178	806	1000
Acc03179	764	1000
Acc03174	811	1000
Acc03175	816	1000
Acc03176	815	1000
Acc03177	810	1000
Acc03170	806	1000
Acc03171	803	1000
Acc03172	798	1000
Acc03173	789	1000
Acc19869	794	1000
Acc19868	800	1000
Acc19865	834	1000
Acc19864	798	1000
Acc19867	803	1000
Acc19866	787	1000
Acc19861	775	1000
Acc19860	810	1000
Acc19863	815	1000
Acc13270	794	1000
Acc13271	803	1000
Acc00069	796	1000
Acc00068	793	1000
Acc13278	809	1000
Acc26197	819	1000
Acc26196	810	1000
Acc26195	810	1000
Acc13279	805	1000
Acc26193	808	1000
Acc26192	806	1000
Acc26191	786	1000
Acc26190	820	1000
Acc26199	811	1000
Acc26198	806	1000
Acc27828	812	1000
Acc27829	789	1000
Acc27824	811	1000
Acc27825	785	1000
Acc27826	796	1000
Acc27827	790	1000
Acc27820	798	1000
Acc27821	795	1000
Acc27822	796	1000
Acc27823	778	1000
Acc31849	796	1000
Acc31848	812	1000
Acc31841	798	1000
Acc31840	800	1000
Acc31843	820	1000
Acc31842	783	1000
Acc31845	802	1000
Acc31844	815	1000
Acc31847	828	1000
Acc31846	812	1000
Acc08148	795	1000
Acc08149	796	1000
Acc08144	792	1000
Acc08145	794	1000
Acc08146	794	1000
Acc08147	826	1000
Acc08140	793	1000
Acc08141	811	1000
Acc08142	798	1000
Acc32978	800	1000
Acc32979	810	1000
Acc03872	806	1000
Acc25617	805	1000
Acc03828	823	1000
Acc03829	797	1000
Acc03826	816	1000
Acc03827	797	1000
Acc03824	824	1000
Acc03825	791	1000
Acc03822	789	1000
Acc03823	813	1000
Acc03820	817	1000
Acc03821	811	1000
Acc23349	826	1000
Acc12249	792	1000
Acc12240	812	1000
Acc23340	793	1000
Acc12242	795	1000
Acc12243	809	1000
Acc12244	813	1000
Acc23344	796	1000
Acc12246	804	1000
Acc12247	813	1000
Acc20698	795	1000
Acc20699	815	1000
Acc20692	802	1000
Acc15469	793	1000
Acc20690	813	1000
Acc20691	807	1000
Acc20696	779	1000
Acc20697	819	1000
Acc20694	807	1000
Acc20695	805	1000
Acc26449	803	1000
Acc26448	787	1000
Acc26445	808	1000
Acc26444	824	1000
Acc26447	782	1000
Acc26446	799	1000
Acc26441	788	1000
Acc26440	790	1000
Acc26443	801	1000
Acc26442	802	1000
Acc27318	820	1000
Acc27319	789	1000
Acc27316	797	1000
Acc27317	813	1000
Acc27314	805	1000
Acc27315	803	1000
Acc27312	793	1000
Acc27313	788	1000
Acc27310	792	1000
Acc27311	822	1000
Acc21875	797	1000
Acc21874	805	1000
Acc21877	790	1000
Acc21876	794	1000
Acc21871	799	1000
Acc21870	797	1000
Acc21873	791	1000
Acc21872	786	1000
Acc21879	787	1000
Acc21878	808	1000
Acc33551	811	1000
Acc33550	801	1000
Acc33553	816	1000
Acc33552	792	1000
Acc33555	793	1000
Acc33554	805	1000
Acc33557	829	1000
Acc33556	820	1000
Acc33558	819	1000
Acc25412	828	1000
Acc21251	795	1000
Acc21250	793	1000
Acc21253	803	1000
Acc21252	804	1000
Acc21255	821	1000
Acc21254	794	1000
Acc21257	786	1000
Acc21256	814	1000
Acc21259	782	1000
Acc21258	792	1000
Acc29404	826	1000
Acc29405	787	1000
Acc29406	796	1000
Acc29407	811	1000
Acc29400	808	1000
Acc29401	795	1000
Acc29402	791	1000
Acc29403	794	1000
Acc29408	817	1000
Acc29409	794	1000
Acc23791	820	1000
Acc31027	785	1000
Acc31026	796	1000
Acc31025	818	1000
Acc31024	809	1000
Acc31023	803	1000
Acc31022	805	1000
Acc24759	806	1000
Acc24758	793	1000
Acc24757	808	1000
Acc24756	806	1000
Acc24755	785	1000
Acc24754	799	1000
Acc24753	806	1000
Acc24752	810	1000
Acc24751	779	1000
Acc31028	810	1000
Acc32809	803	1000
Acc22755	814	1000
Acc22754	817	1000
Acc22757	805	1000
Acc22756	812	1000
Acc22751	793	1000
Acc22750	800	1000
Acc22753	819	1000
Acc22752	775	1000
Acc22759	780	1000
Acc22758	813	1000
Acc02704	819	1000
Acc02705	821	1000
Acc02706	804	1000
Acc02707	789	1000
Acc02700	802	1000
Acc02701	803	1000
Acc02702	778	1000
Acc02703	793	1000
Acc02708	819	1000
Acc02709	794	1000
Acc18751	821	1000
Acc30778	792	1000
Acc30779	798	1000
Acc30770	797	1000
Acc30771	808	1000
Acc30772	825	1000
Acc30773	818	1000
Acc30774	799	1000
Acc30775	778	1000
Acc30776	810	1000
Acc30777	804	1000
Acc25400	811	1000
Acc25401	814	1000
Acc25402	797	1000
Acc25403	782	1000
Acc25404	789	1000
Acc25405	775	1000
Acc25406	809	1000
Acc25407	776	1000
Acc25408	802	1000
Acc25409	800	1000
Acc23806	771	1000
Acc23807	757	1000
Acc23804	782	1000
Acc23805	807	1000
Acc23802	793	1000
Acc23803	812	1000
Acc23800	775	1000
Acc23801	790	1000
Acc23808	800	1000
Acc23809	796	1000
Acc05951	818	1000
Acc16936	821	1000
Acc16937	788	1000
Acc16934	761	1000
Acc16935	809	1000
Acc16932	793	1000
Acc16933	814	1000
Acc16930	811	1000
Acc16931	805	1000
Acc16938	802	1000
Acc16939	806	1000
Acc28789	800	1000
Acc20869	806	1000
Acc20868	805	1000
Acc20865	793	1000
Acc20864	794	1000
Acc20867	809	1000
Acc20866	806	1000
Acc20861	798	1000
Acc20860	806	1000
Acc20863	810	1000
Acc20862	787	1000
Acc07522	776	1000
Acc14798	805	1000
Acc14799	796	1000
Acc07520	793	1000
Acc14790	789	1000
Acc14791	798	1000
Acc14792	787	1000
Acc14793	812	1000
Acc14794	796	1000
Acc14795	798	1000
Acc14796	806	1000
Acc14797	787	1000
Acc15779	806	1000
Acc15778	795	1000
Acc15775	797	1000
Acc15774	784	1000
Acc15777	799	1000
Acc15776	788	1000
Acc15771	815	1000
Acc15770	797	1000
Acc15773	810	1000
Acc15772	814	1000
Acc14428	787	1000
Acc14429	800	1000
Acc14426	806	1000
Acc14427	804	1000
Acc14424	811	1000
Acc14425	787	1000
Acc14422	813	1000
Acc14423	818	1000
Acc14420	814	1000
Acc14421	818	1000
Acc17683	810	1000
Acc17682	794	1000
Acc17681	815	1000
Acc17680	831	1000
Acc17687	822	1000
Acc17686	787	1000
Acc17685	805	1000
Acc17684	802	1000
Acc17689	798	1000
Acc17688	804	1000
Acc26155	786	1000
Acc16488	798	1000
Acc16489	799	1000
Acc16486	813	1000
Acc16487	805	1000
Acc16484	801	1000
Acc16485	804	1000
Acc16482	824	1000
Acc16483	774	1000
Acc16480	787	1000
Acc16481	798	1000
Acc18930	789	1000
Acc18931	786	1000
Acc18932	796	1000
Acc18933	783	1000
Acc18934	800	1000
Acc18935	789	1000
Acc18936	797	1000
Acc18937	802	1000
Acc18938	809	1000
Acc18939	840	1000
Acc16154	782	1000
Acc16155	822	1000
Acc06470	816	1000
Acc16157	801	1000
Acc16150	788	1000
Acc06477	781	1000
Acc06474	820	1000
Acc06475	795	1000
Acc06478	784	1000
Acc06479	803	1000
Acc16158	805	1000
Acc16159	815	1000
Acc18686	823	1000
Acc18687	799	1000
Acc18684	798	1000
Acc18682	811	1000
Acc18683	805	1000
Acc18680	793	1000
Acc18681	802	1000
Acc26154	799	1000
Acc18688	790	1000
Acc18689	792	1000
Acc19089	814	1000
Acc19088	807	1000
Acc19083	780	1000
Acc19082	801	1000
Acc19081	798	1000
Acc19080	788	1000
Acc19087	795	1000
Acc19086	808	1000
Acc19085	781	1000
Acc19084	807	1000
Acc24418	783	1000
Acc24419	817	1000
Acc24410	815	1000
Acc24411	777	1000
Acc24412	796	1000
Acc24413	824	1000
Acc24414	824	1000
Acc24415	806	1000
Acc24416	805	1000
Acc24417	811	1000
Acc11685	782	1000
Acc11684	798	1000
Acc11687	808	1000
Acc11686	797	1000
Acc11681	806	1000
Acc11680	800	1000
Acc11683	816	1000
Acc11682	806	1000
Acc11689	788	1000
Acc11688	784	1000
Acc19331	797	1000
Acc19330	804	1000
Acc19333	823	1000
Acc19332	838	1000
Acc19335	792	1000
Acc19334	800	1000
Acc19337	791	1000
Acc19336	814	1000
Acc19339	785	1000
Acc19338	798	1000
Acc07703	813	1000
Acc07702	768	1000
Acc07701	780	1000
Acc07700	802	1000
Acc07707	797	1000
Acc07706	830	1000
Acc07705	802	1000
Acc07704	832	1000
Acc12482	808	1000
Acc12483	820	1000
Acc07709	790	1000
Acc12481	789	1000
Acc12486	801	1000
Acc12484	810	1000
Acc12485	804	1000
Acc05419	797	1000
Acc09564	805	1000
Acc09567	804	1000
Acc09566	820	1000
Acc09561	804	1000
Acc09560	791	1000
Acc09563	776	1000
Acc09562	801	1000
Acc05411	796	1000
Acc05410	799	1000
Acc05413	793	1000
Acc05412	803	1000
Acc05415	774	1000
Acc05414	812	1000
Acc05417	814	1000
Acc05416	784	1000
Acc09293	804	1000
Acc27159	793	1000
Acc26603	821	1000
Acc11065	810	1000
Acc00168	817	1000
Acc00169	765	1000
Acc27155	804	1000
Acc00162	796	1000
Acc00163	809	1000
Acc00160	810	1000
Acc00161	793	1000
Acc00166	833	1000
Acc27156	798	1000
Acc00164	803	1000
Acc00165	824	1000
Acc11066	793	1000
Acc27150	796	1000
Acc11063	795	1000
Acc11062	793	1000
Acc01415	794	1000
Acc01414	794	1000
Acc01417	813	1000
Acc04420	792	1000
Acc04427	816	1000
Acc04426	813	1000
Acc04425	798	1000
Acc04424	785	1000
Acc04429	802	1000
Acc04428	768	1000
Acc01419	798	1000
Acc01418	793	1000
Acc20037	816	1000
Acc02146	814	1000
Acc02147	801	1000
Acc02144	792	1000
Acc02145	781	1000
Acc02142	820	1000
Acc02143	791	1000
Acc02140	787	1000
Acc02141	802	1000
Acc02148	800	1000
Acc02149	812	1000
Acc02789	798	1000
Acc09918	815	1000
Acc09919	776	1000
Acc09914	803	1000
Acc09915	802	1000
Acc09916	789	1000
Acc05676	780	1000
Acc09910	780	1000
Acc09911	804	1000
Acc09912	812	1000
Acc09913	800	1000
Acc05679	806	1000
Acc06139	810	1000
Acc06138	803	1000
Acc05678	796	1000
Acc06133	799	1000
Acc06132	787	1000
Acc06131	813	1000
Acc06130	799	1000
Acc06137	808	1000
Acc06136	809	1000
Acc06135	806	1000
Acc06134	813	1000
Acc30369	793	1000
Acc30368	788	1000
Acc30367	811	1000
Acc30366	779	1000
Acc30365	799	1000
Acc30364	810	1000
Acc30363	809	1000
Acc30362	795	1000
Acc30361	821	1000
Acc30360	790	1000
Acc26768	819	1000
Acc26769	786	1000
Acc26760	831	1000
Acc26761	810	1000
Acc26762	790	1000
Acc26763	817	1000
Acc26764	792	1000
Acc26765	801	1000
Acc26766	806	1000
Acc26767	760	1000
Acc23680	802	1000
Acc23681	804	1000
Acc30989	797	1000
Acc30988	783	1000
Acc23684	818	1000
Acc23685	804	1000
Acc23686	813	1000
Acc23687	821	1000
Acc30983	823	1000
Acc23689	800	1000
Acc30981	768	1000
Acc30980	813	1000
Acc30987	805	1000
Acc30986	799	1000
Acc30985	806	1000
Acc30984	793	1000
Acc09008	815	1000
Acc09009	780	1000
Acc09006	801	1000
Acc09007	794	1000
Acc09004	777	1000
Acc09005	802	1000
Acc09002	782	1000
Acc09003	801	1000
Acc09000	794	1000
Acc09001	804	1000
Acc20089	802	1000
Acc20083	812	1000
Acc20082	795	1000
Acc20081	816	1000
Acc20080	812	1000
Acc20087	797	1000
Acc20086	829	1000
Acc20085	797	1000
Acc20084	802	1000
Acc13535	794	1000
Acc33187	809	1000
Acc13537	789	1000
Acc33185	813	1000
Acc33182	813	1000
Acc13530	794	1000
Acc33180	799	1000
Acc13532	771	1000
Acc28656	788	1000
Acc28657	800	1000
Acc28654	810	1000
Acc28655	808	1000
Acc13539	787	1000
Acc13538	798	1000
Acc28650	827	1000
Acc33189	773	1000
Acc21930	800	1000
Acc21931	815	1000
Acc21932	813	1000
Acc21933	789	1000
Acc21934	771	1000
Acc21935	816	1000
Acc21936	803	1000
Acc21937	778	1000
Acc21938	805	1000
Acc21939	800	1000
Acc20331	796	1000
Acc20330	778	1000
Acc20333	784	1000
Acc20332	787	1000
Acc20335	805	1000
Acc20334	802	1000
Acc20337	798	1000
Acc20336	790	1000
Acc20339	819	1000
Acc20338	794	1000
Acc21686	826	1000
Acc21687	815	1000
Acc21684	792	1000
Acc21685	806	1000
Acc21682	814	1000
Acc21683	790	1000
Acc21680	816	1000
Acc20722	820	1000
Acc21688	810	1000
Acc21689	801	1000
Acc25309	801	1000
Acc25308	826	1000
Acc25307	807	1000
Acc25306	795	1000
Acc25305	821	1000
Acc25304	814	1000
Acc25303	790	1000
Acc25302	810	1000
Acc25301	794	1000
Acc25300	778	1000
Acc32277	812	1000
Acc32276	796	1000
Acc32275	808	1000
Acc32274	800	1000
Acc32273	817	1000
Acc32272	812	1000
Acc01358	809	1000
Acc32270	791	1000
Acc01356	814	1000
Acc01357	798	1000
Acc01354	765	1000
Acc01355	804	1000
Acc01352	812	1000
Acc01353	809	1000
Acc01350	796	1000
Acc01351	810	1000
Acc18100	805	1000
Acc06373	817	1000
Acc10338	795	1000
Acc21418	811	1000
Acc16015	800	1000
Acc16014	772	1000
Acc16017	790	1000
Acc16016	781	1000
Acc16011	817	1000
Acc16010	795	1000
Acc16013	805	1000
Acc16012	811	1000
Acc16019	792	1000
Acc16018	772	1000
Acc31618	805	1000
Acc22651	792	1000
Acc22652	790	1000
Acc22653	790	1000
Acc22654	821	1000
Acc22655	845	1000
Acc22656	800	1000
Acc22657	786	1000
Acc22658	811	1000
Acc22659	812	1000
Acc31612	823	1000
Acc31613	803	1000
Acc31614	803	1000
Acc31615	797	1000
Acc31616	812	1000
Acc31617	798	1000
Acc21411	815	1000
Acc08959	794	1000
Acc23312	810	1000
Acc23222	776	1000
Acc12520	799	1000
Acc12523	790	1000
Acc17940	782	1000
Acc17941	811	1000
Acc17942	776	1000
Acc17943	814	1000
Acc17944	795	1000
Acc17945	769	1000
Acc17946	779	1000
Acc17947	792	1000
Acc17948	826	1000
Acc17949	807	1000
Acc12524	824	1000
Acc12527	786	1000
Acc23225	799	1000
Acc12529	798	1000
Acc26619	794	1000
Acc23311	809	1000
Acc20752	806	1000
Acc15098	790	1000
Acc15099	780	1000
Acc15094	782	1000
Acc15095	770	1000
Acc15096	805	1000
Acc15097	795	1000
Acc15090	796	1000
Acc15091	817	1000
Acc15092	789	1000
Acc15093	766	1000
Acc28803	814	1000
Acc28802	785	1000
Acc25837	814	1000
Acc25836	803	1000
Acc28807	799	1000
Acc28806	799	1000
Acc28805	801	1000
Acc28804	843	1000
Acc23315	786	1000
Acc15638	803	1000
Acc15639	806	1000
Acc15630	805	1000
Acc15631	810	1000
Acc15632	822	1000
Acc15633	811	1000
Acc15634	798	1000
Acc15635	808	1000
Acc15636	793	1000
Acc15637	782	1000
Acc14329	809	1000
Acc14328	798	1000
Acc14325	786	1000
Acc14324	799	1000
Acc14327	797	1000
Acc14326	796	1000
Acc14321	794	1000
Acc14320	791	1000
Acc14323	786	1000
Acc14322	801	1000
Acc19988	812	1000
Acc19989	787	1000
Acc19982	790	1000
Acc19983	781	1000
Acc19980	806	1000
Acc19981	777	1000
Acc19986	793	1000
Acc19987	806	1000
Acc19984	809	1000
Acc19985	775	1000
Acc17168	802	1000
Acc17169	775	1000
Acc17166	797	1000
Acc17167	792	1000
Acc17164	805	1000
Acc17165	806	1000
Acc17162	820	1000
Acc17163	811	1000
Acc17160	800	1000
Acc17161	784	1000
Acc13678	799	1000
Acc13679	805	1000
Acc13676	800	1000
Acc13677	786	1000
Acc13674	807	1000
Acc13675	804	1000
Acc13672	793	1000
Acc13673	821	1000
Acc13670	786	1000
Acc13671	813	1000
Acc05852	809	1000
[truncated: 31,047 more rows]
