# Supplementary material for: AcJAZ2L2 confers resistance to kiwifruit bacterial canker via regulation of JA signaling and stomatal immunity
Source: Hortic Res. 2025 Aug 22;12(11):uhaf215. doi: 10.1093/hr/uhaf215 (PMC12582035; doi:10.1093/hr/uhaf215)
Supplement: Web_Material_uhaf215 [file web_material_uhaf215.zip › Table S5.xlsx]

## Sheet: Table S5
Table S5 soft power and module size for each sub-WGCNA in CCNA.
power	minModSize	merge
1	120	1
8	180	1
2	180	0
8	120	0
1	120	1
12	90	0
16	150	1
12	60	1
4	180	0
16	120	0
8	120	0
4	40	1
12	90	1
8	60	0
12	150	1
8	40	0
2	210	0
12	60	1
8	150	0
8	120	0
16	210	0
12	60	1
4	150	0
16	180	1
12	90	0
16	40	0
8	90	1
4	150	0
2	40	1
4	120	1
8	210	1
4	90	0
8	150	0
4	210	1
4	60	0
4	150	1
8	90	0
1	40	0
4	90	0
4	210	0
1	90	0
4	180	0
1	180	0
2	150	1
12	40	1
1	40	1
12	120	1
12	60	0
1	60	0
12	210	1
12	180	1
4	210	0
2	90	1
1	90	1
4	90	1
2	180	1
12	180	1
4	60	1
16	180	1
12	150	0
2	120	1
16	90	0
1	40	1
4	210	0
4	40	0
4	40	1
8	90	0
16	90	1
1	180	1
12	180	0
8	60	1
12	90	0
4	210	1
12	60	0
16	210	1
4	120	1
16	120	0
8	120	1
16	150	0
12	120	1
8	120	0
2	210	1
12	60	0
16	40	1
1	210	0
4	120	0
16	60	1
8	120	0
8	180	1
12	40	1
12	210	1
4	180	0
16	180	1
2	210	1
8	120	1
16	210	1
8	210	1
8	150	1
12	60	1
12	120	1
1	60	1
1	210	0
16	150	1
8	40	0
8	180	0
4	40	0
2	180	0
16	120	1
1	180	0
1	120	0
16	120	0
2	40	0
12	90	1
8	180	1
4	210	0
1	150	0
16	40	0
4	180	1
4	60	1
2	210	0
1	40	1
8	210	1
12	210	1
16	60	1
4	90	1
1	210	0
2	60	0
1	150	0
16	40	0
8	150	1
2	150	0
8	150	1
8	40	0
12	90	0
4	150	0
12	90	0
1	150	0
8	40	1
16	60	0
8	120	0
8	90	1
4	120	0
8	120	0
2	90	0
2	90	0
1	60	1
8	90	0
2	180	1
12	210	1
2	40	1
2	40	1
4	90	1
16	60	1
2	60	0
12	90	1
12	150	1
12	180	0
12	120	1
2	40	0
8	60	0
12	60	1
12	150	0
1	90	1
16	90	0
1	180	0
1	210	1
1	120	0
16	210	0
12	120	0
12	210	1
12	40	1
16	120	0
8	180	1
8	150	0
12	90	1
1	180	0
2	210	0
12	180	1
16	60	0
16	210	0
1	180	1
16	40	1
1	40	0
4	150	1
16	180	1
1	60	1
8	120	0
4	120	1
4	40	1
2	60	1
4	120	1
1	180	1
2	120	1
4	40	0
12	40	1
8	90	1
12	40	0
4	60	1
2	90	1
1	180	1
8	150	0
8	180	1
2	150	0
2	150	1
16	180	0
1	90	1
2	120	1
2	90	1
16	210	1
8	180	1
8	90	1
2	120	1
16	180	0
8	120	0
12	180	0
16	60	1
16	150	1
8	150	1
1	40	1
2	210	0
2	40	0
12	120	1
12	150	0
16	210	0
2	40	0
4	90	1
16	150	1
2	180	1
16	180	0
1	180	0
16	60	1
2	90	0
1	150	1
4	40	0
16	90	1
2	60	1
16	180	0
4	120	0
12	120	1
4	150	1
2	180	0
2	90	1
2	120	1
16	60	0
4	90	0
12	90	1
8	90	1
2	60	1
16	60	0
1	90	0
16	40	1
16	120	1
1	120	0
12	150	1
1	60	1
1	180	0
12	210	0
8	40	0
16	90	1
16	180	1
1	90	1
16	120	0
12	60	0
8	180	1
12	90	1
4	60	0
8	210	0
8	60	1
1	210	1
1	60	1
8	120	1
4	90	1
1	210	0
12	40	1
16	40	0
1	180	0
4	60	1
2	90	1
1	60	1
16	90	0
2	40	1
8	180	0
8	180	0
1	150	1
8	90	0
2	120	0
16	210	0
4	210	0
8	120	1
8	40	1
1	90	0
1	180	0
4	90	0
16	150	0
16	150	1
4	180	0
4	210	0
12	60	1
2	120	0
8	90	1
12	40	1
12	150	1
12	150	1
8	60	1
8	40	0
4	90	1
8	40	0
4	180	1
12	210	0
12	40	0
8	210	1
16	210	0
8	180	1
4	40	0
2	150	1
8	60	0
2	120	1
8	180	1
12	90	0
4	60	1
12	180	1
12	120	1
12	210	0
12	90	0
2	60	1
4	120	0
12	40	1
1	90	0
2	90	1
16	40	1
2	40	0
16	150	1
4	90	1
8	40	1
8	90	1
16	180	1
4	90	1
16	60	1
16	150	0
1	90	0
16	120	1
1	210	0
2	210	0
8	150	1
16	180	1
2	40	1
2	210	0
1	180	1
12	40	0
4	40	0
1	150	0
2	210	0
12	90	0
16	210	1
16	120	1
8	120	1
16	180	0
1	40	0
16	210	1
2	90	1
8	120	0
1	90	1
4	60	0
8	180	1
4	60	0
8	150	1
12	180	0
12	60	1
2	150	0
4	60	0
4	90	0
4	150	0
2	120	0
1	90	0
1	210	1
2	120	1
2	40	1
8	180	1
1	150	1
2	210	0
8	90	0
1	180	1
12	40	0
16	210	0
8	90	0
1	60	0
8	120	0
1	120	0
8	60	0
4	60	0
16	60	1
2	60	1
8	210	1
2	150	1
2	180	0
4	180	0
12	60	0
12	90	1
2	210	1
2	150	1
2	40	1
4	90	1
16	150	0
2	60	0
4	40	1
4	180	0
1	120	1
8	180	1
12	90	0
8	210	1
16	90	1
4	40	0
4	150	0
8	60	1
2	150	0
16	40	0
12	90	0
12	150	1
12	150	0
16	210	1
2	60	0
1	90	0
16	90	1
16	60	1
8	210	0
2	150	0
2	60	1
1	180	0
1	150	0
16	150	0
1	60	0
12	120	1
16	90	0
1	150	1
16	120	1
4	90	0
2	60	0
1	90	0
2	210	1
16	210	0
4	40	1
12	90	0
8	40	0
4	120	1
8	180	1
16	180	0
1	210	1
8	40	1
8	210	0
4	180	1
12	60	1
8	60	0
2	60	0
1	60	1
16	150	1
4	210	0
1	180	0
1	150	1
8	210	1
2	150	0
16	90	1
8	180	1
8	180	0
12	180	1
4	120	1
4	60	0
2	90	1
8	120	1
1	60	1
12	180	1
16	90	1
1	150	0
1	210	0
2	180	0
8	40	0
2	120	0
12	120	0
8	180	1
2	180	1
8	60	0
4	150	1
1	60	1
1	180	0
16	150	1
1	60	1
1	180	1
4	150	0
1	60	1
8	150	1
2	210	0
1	40	0
8	60	1
8	150	0
12	180	0
8	120	0
16	210	0
16	210	1
12	150	1
1	90	1
4	40	1
1	90	1
2	210	1
12	90	0
12	90	1
4	40	0
8	60	0
4	210	1
8	60	0
2	210	0
8	60	1
12	180	1
4	210	1
4	40	1
16	210	0
16	180	1
2	210	0
4	40	0
4	150	0
16	180	1
8	40	0
8	150	1
12	60	0
1	90	1
2	60	1
1	120	1
1	60	0
1	40	0
8	60	1
2	180	1
2	180	0
1	120	1
8	150	1
1	40	1
1	180	1
1	120	1
12	210	1
8	60	0
12	180	0
1	180	0
16	90	0
16	150	1
2	60	1
16	180	0
2	150	1
1	120	1
2	60	0
4	150	1
2	180	0
12	150	0
2	180	1
8	90	1
1	90	1
1	40	1
2	60	0
8	180	1
2	120	1
1	40	0
2	180	1
12	210	1
12	150	0
16	60	0
8	40	0
16	180	0
2	90	1
8	40	0
1	150	1
12	60	0
1	120	0
1	210	1
16	120	1
12	90	1
4	90	1
16	150	0
16	60	0
1	180	1
2	40	1
1	60	0
4	120	0
8	60	0
1	180	1
1	40	0
8	180	0
12	120	1
8	120	0
2	60	1
16	90	1
16	120	0
8	180	1
8	210	1
4	60	1
1	40	1
8	120	0
8	90	0
16	90	0
16	120	0
2	60	1
16	180	0
8	120	0
2	210	0
1	60	0
1	150	1
2	90	1
4	120	1
8	60	1
2	40	1
12	40	1
1	180	0
16	90	1
1	120	1
4	40	0
12	60	1
4	90	0
2	150	1
16	60	0
16	180	0
16	180	1
16	90	0
2	180	1
2	180	0
4	40	0
12	60	0
8	90	1
4	40	1
4	210	0
1	180	0
16	120	1
12	120	0
8	180	0
16	60	1
12	90	0
2	90	0
2	120	1
4	150	0
2	210	0
2	210	0
8	150	0
4	120	0
4	90	1
8	120	1
4	150	1
4	40	0
4	150	1
12	90	1
2	60	1
16	210	1
1	120	1
12	210	1
4	150	0
1	180	0
2	120	1
16	150	0
16	40	0
4	180	0
1	210	1
8	120	0
1	120	1
16	90	0
4	120	1
2	90	1
1	60	0
4	60	1
12	40	0
2	150	0
1	150	1
1	90	1
12	150	0
12	210	1
16	60	0
8	40	1
2	150	0
16	40	1
1	40	0
1	180	1
16	90	1
1	180	1
2	210	1
2	210	0
12	40	1
4	120	1
12	210	0
2	180	0
8	210	1
2	40	0
16	90	1
1	40	0
4	120	0
16	180	1
4	120	0
2	60	1
16	120	0
16	150	1
1	90	0
2	180	0
8	210	1
16	210	0
4	90	1
1	150	1
16	120	1
12	150	1
2	60	1
1	210	0
4	90	0
2	120	0
2	40	1
12	40	0
16	40	1
2	40	1
4	150	1
12	180	0
16	150	1
1	210	0
16	120	0
1	90	1
1	180	0
16	60	1
2	40	0
2	90	0
1	40	1
1	40	0
2	90	0
8	120	1
12	150	1
8	180	1
1	120	1
8	90	0
2	40	0
1	40	1
4	150	1
4	40	1
8	210	0
8	180	0
12	120	1
8	180	1
16	90	0
1	90	1
12	120	1
2	210	0
8	90	1
12	40	0
4	150	0
1	150	1
16	180	1
8	150	0
8	210	1
1	150	0
1	150	0
4	210	1
2	90	1
1	90	0
2	210	0
12	40	0
12	120	0
4	90	1
2	210	0
16	90	0
16	180	0
2	40	0
8	150	1
8	60	1
16	40	1
1	90	1
2	60	1
16	60	1
4	150	1
1	40	0
4	90	1
8	90	1
8	60	0
2	210	0
12	210	0
2	90	1
1	180	1
12	60	0
8	60	1
1	60	1
4	60	0
1	150	1
4	90	1
12	120	0
16	60	0
16	180	1
8	60	0
1	150	1
12	120	1
8	90	0
2	90	1
8	210	1
16	120	1
4	60	1
8	60	0
1	90	1
2	120	1
4	60	0
16	210	0
16	120	1
2	90	1
12	150	0
8	90	0
4	210	1
4	120	1
8	90	1
1	90	0
8	150	1
16	40	1
4	180	1
1	40	1
8	120	0
1	210	0
2	90	1
16	60	1
16	210	1
16	40	0
8	210	0
8	180	1
4	150	0
2	90	1
4	150	0
16	150	1
2	180	0
16	90	0
12	150	1
12	180	1
16	150	1
1	40	1
12	210	0
2	180	0
4	40	0
4	210	0
12	60	0
2	40	0
1	40	0
1	90	0
1	120	1
12	90	1
8	60	1
1	180	1
1	120	1
16	120	1
4	150	0
4	40	0
4	210	0
16	120	1
1	210	0
16	180	1
4	180	1
1	60	0
2	210	0
16	150	0
12	90	0
1	60	0
16	40	0
8	90	1
8	90	0
1	90	0
8	210	1
16	180	0
16	60	0
16	60	1
4	60	1
8	180	0
12	210	1
12	90	0
1	60	0
2	150	0
4	180	0
8	40	1
4	180	1
1	210	0
4	180	0
2	150	1
12	40	0
4	210	1
4	120	1
16	180	1
16	150	0
1	180	0
1	120	0
8	120	1
16	150	1
4	60	0
2	210	0
12	60	1
4	90	1
8	90	0
2	150	0
12	120	1
12	40	0
2	150	1
16	90	1
16	210	1
12	120	1
8	90	0
4	180	0
16	40	1
2	60	1
8	90	0
1	210	0
4	210	1
8	180	0
2	90	0
12	150	0
4	120	0
1	60	1
4	180	0
1	120	0
16	90	0
12	90	1
12	60	0
12	40	0
2	180	0
8	40	0
12	210	1
4	180	1
16	120	0
2	180	1
2	120	0
4	210	1
4	150	0
8	60	1
8	90	1
4	150	0
16	120	0
16	60	0
16	150	1
8	40	1
2	90	1
4	40	0
8	180	0
8	150	1
2	180	1
8	210	1
2	180	1
2	60	0
8	60	1
1	210	0
2	40	0
8	120	0
8	120	1
16	180	1
2	150	0
16	150	0
12	60	1
16	120	1
8	60	0
4	120	0
1	150	1
8	40	1
1	120	0
4	120	1
4	120	1
12	210	0
1	40	1
16	90	1
4	180	1
4	150	0
12	180	1
1	150	0
2	150	0
8	120	0
1	90	1
4	150	0
1	90	0
12	120	1
2	120	1
4	40	0
4	90	1
2	90	0
1	90	1
8	150	1
8	90	0
16	210	0
16	40	1
2	40	1
2	210	0
4	90	0
2	60	1
2	60	1
2	120	1
1	60	1
1	90	1
8	90	0
4	90	1
1	180	1
16	120	0
4	40	0
4	180	0
12	40	1
1	210	0
16	150	0
2	210	1
8	60	1
4	40	1
1	60	0
2	150	0
2	90	1
8	210	0
8	120	1
8	40	1
8	90	1
8	120	0
