# Supplementary material for: AcJAZ2L2 confers resistance to kiwifruit bacterial canker via regulation of JA signaling and stomatal immunity
Source: Hortic Res. 2025 Aug 22;12(11):uhaf215. doi: 10.1093/hr/uhaf215 (PMC12582035; doi:10.1093/hr/uhaf215)
Supplement: Web_Material_uhaf215 [file web_material_uhaf215.zip › Table S6.xlsx]

## Sheet: Table S6
Table S6 Details of module Eigengenes for CCNA.
Sample	1	2	3	4	5	6	7	8	9	10	11	12	13	14	15	16	17	18	19	20	21
HT0-1	-8.07247	-44.3582	-10.6765	-0.696736	-0.542303	-86.0222	-38.0001	-20.623	-9.1515	-31.9965	-4.63148	-27.7771	-6.02127	-8.24121	-13.7587	-44.845	-15.9805	-11.6505	-34.6907	-72.1312	-23.3802
HT0-2	-5.82738	-52.9961	-14.1095	-0.821871	-0.378506	-82.7666	-37.3116	-18.9445	-9.96718	-29.4796	-3.22334	-25.4578	-16.4563	-7.1187	-13.2294	-42.7836	-14.3731	-9.68964	-42.3483	-69.8933	-10.3585
HT0-3	-10.2754	-11.1488	9.60808	-0.362286	-0.823106	-41.3596	-11.8407	1.71414	-6.52153	-17.9704	6.4853	-19.5439	-4.2491	-8.99081	-8.65791	-23.0299	-6.54057	-12.3937	-18.5634	-5.32627	-15.828
HT12-1	58.6319	-69.3214	-12.6253	14.091	-0.327293	-7.67808	-2.86204	6.85482	-9.39961	-6.7425	17.5398	-18.813	-30.9787	16.2539	-8.52177	-36.9079	3.50481	-6.69861	-30.5093	-60.6694	-3.95468
HT12-2	64.7771	-69.6918	-13.103	16.8666	0.420785	-7.05182	-1.54391	8.34519	-9.2897	-6.42952	17.4435	-19.1469	-29.343	17.2066	-7.53435	-37.2341	5.12118	-6.89014	-29.1169	-64.1757	-7.40448
HT12-3	52.8855	-64.0743	-7.43967	16.6937	0.455133	-9.86815	-3.19473	-0.222836	-6.38058	-9.91655	9.05229	-25.3289	-18.8281	14.5577	-8.58123	-43.8541	-1.50499	-12.3283	-32.9983	-68.1187	-18.4465
HT24-1	19.1512	-68.2657	-21.3436	7.66631	2.09796	-9.24276	-9.05794	3.35929	-12.5156	-0.995685	24.1204	-14.5672	-38.9833	17.0345	-6.66657	-37.208	1.79149	-4.72745	-18.8892	-63.5217	-8.22235
HT24-2	12.0756	-39.1132	-50.5615	-3.14737	1.83177	-2.69273	-15.717	-3.94398	-13.9045	3.04435	6.28487	39	3.92809	15.7439	-9.13437	21.4144	16.6841	33.2594	-0.884747	-48.2032	-28.7624
HT24-3	20.9162	-36.8568	-32.3968	7.67401	-0.141096	4.84937	-4.19597	0.533227	-13.0149	5.12931	14.0031	15.1489	2.91511	18.1187	-8.39378	-2.79321	13.6709	16.4187	-0.508332	-56.1051	-32.0877
HT48-1	-0.842508	-33.6545	-54.7569	-6.27758	1.98374	0.849342	-15.1349	-13.4547	-14.2757	9.8397	-4.11461	35.2664	6.55776	17.4773	-3.26408	14.7213	6.02312	32.268	4.04616	-52.2248	-28.3396
HT48-2	-5.36686	-32.181	-50.3614	-12.9898	1.10125	0.50679	-14.8006	-16.9104	-13.6896	8.98277	-5.56168	19.282	0.359279	17.0277	-8.32519	1.47563	-1.32458	23.2208	3.21911	-54.9475	-22.224
HT48-3	-7.75757	-28.4295	-49.5728	-14.6516	2.66413	-2.61528	-18.024	-18.5208	-14.9263	7.54352	-7.8437	16.5406	5.08605	16.7971	-10.3978	-1.60273	-2.80917	22.7866	3.16967	-56.8056	-27.9505
HT96-1	-4.49409	-42.4945	-50.2097	-25.557	35.9378	-10.0297	-25.2062	-16.9058	-14.7834	7.08957	-4.31729	5.42431	-0.88239	16.7683	-7.64235	-15.4609	-4.4027	15.322	-2.26789	-56.1414	-19.5168
HT96-2	-10.7407	-25.8316	-56.3233	-26.0462	4.1645	-0.96698	-20.7893	-23.9261	-14.0766	9.66817	-16.7129	22.3601	9.61704	16.7618	-9.4239	5.06088	-5.59493	28.8981	5.02904	-55.2442	-28.4423
HT96-3	-9.55684	-30.4375	-57.8136	-31.8786	1.84625	-5.68888	-23.0013	-21.3569	-14.0756	8.32176	-11.2203	17.3313	5.67094	15.261	-8.78159	-0.734949	-5.27343	25.5994	3.08051	-53.1902	-25.2014
HY0-1	-24.1178	52.3938	42.4429	8.9771	-4.24019	4.00293	12.7518	-6.08406	19.0456	-20.146	-14.5545	-22.7842	16.2717	-60.6421	-6.38257	-2.80781	-14.6345	-20.3337	9.23049	28.9195	-8.14466
HY0-2	-20.0188	52.2572	46.2203	14.7349	-4.33428	3.84065	15.9497	-7.25002	31.1983	-19.7601	-14.9107	-33.0794	13.359	-67.6456	-2.71388	-14.9646	-16.3808	-25.9111	8.28893	18.3242	6.17885
HY0-3	-20.7852	41.4951	34.651	1.47704	-4.10703	4.29652	10.1312	0.00439395	7.96554	-6.25604	-6.68779	-15.667	-4.09817	-33.7031	-5.40997	0.26858	-12.2429	-17.1132	8.83421	41.9716	82.7003
HY12-1	-10.5162	46.7279	38.5517	10.8114	-3.96626	20.6916	19.697	9.03293	36.4	2.22904	-5.86613	-12.7525	2.16419	-10.6436	-0.639999	7.32911	-3.93414	-15.592	12.4127	52.8404	38.6282
HY12-2	-4.68139	36.0776	30.2394	6.54181	-3.58583	17.7255	16.1954	20.2055	6.64233	1.56734	8.1053	-1.41187	-1.15316	-1.04525	-0.307397	14.607	5.04971	-9.58903	9.22241	69.7202	41.0879
HY12-3	-4.92258	39.8218	34.1304	5.75658	-2.42766	16.162	16.0753	11.6087	15.8874	-0.580661	-0.0252154	-10.2966	-5.02301	-6.30985	6.39117	5.35388	-2.13046	-13.5001	8.25277	61.2154	58.4147
HY24-1	-9.57589	36.7761	21.1373	-0.720035	-3.5773	20.797	14.4811	23.8176	-0.0567125	7.13234	11.1345	23.2133	8.1102	1.69803	1.13458	41.773	14.462	3.9619	14.4351	77.9789	14.1627
HY24-2	-8.87628	47.7839	33.15	11.6461	-4.12317	22.5623	19.8152	6.43572	18.8202	6.64712	-7.76239	0.420728	12.0933	-3.84749	12.5279	21.0551	1.89432	-9.53531	14.939	52.5812	1.48509
HY24-3	-0.19646	38.6468	27.9595	9.00507	-3.615	24.0286	18.7115	26.0739	6.33889	8.3853	11.6013	14.8723	7.06464	0.918799	3.31371	35.0255	17.7105	-1.89215	13.3594	69.1665	10.5725
HY48-1	-6.47743	44.659	28.3278	6.75869	-3.86978	23.9457	18.9006	11.0706	8.33219	12.4238	-3.30168	12.9802	13.1715	2.02451	14.8107	34.6617	8.6547	-1.86872	16.7087	61.8709	-1.264
HY48-2	0.854329	45.6861	33.9353	14.6752	-3.57118	23.4506	21.3343	12.6582	21.0458	10.5356	-1.23922	-1.10353	11.7325	-1.44338	36.9415	15.7076	5.34471	-10.7182	14.7556	47.5592	-2.65235
HY48-3	-2.9757	40.1182	25.0859	5.63186	-3.29817	23.9887	17.2454	16.2438	2.14975	11.8466	3.80072	19.0444	12.616	3.31934	17.9395	38.307	14.3043	2.13216	15.843	63.663	-1.03567
HY96-1	-22.316	42.6562	25.2949	-17.0232	-2.72733	17.2063	11.7989	0.765085	-3.2605	9.57434	-9.07264	3.01983	6.91471	1.82189	-1.6037	16.9718	-4.76391	-4.47996	15.9393	70.026	30.1023
HY96-2	-9.98596	44.1121	25.9734	-1.03066	-0.472238	18.7819	15.0195	2.40941	10.4667	10.2715	-7.07117	-0.61168	13.2467	-1.5968	57.4701	11.2144	-0.788284	-6.7902	15.3097	46.0326	0.890823
HY96-3	-20.9121	39.6434	24.5859	-17.8044	-2.37555	18.2969	12.5734	7.0105	-5.00321	10.0415	-1.45439	4.437	5.13763	2.43665	-1.15876	19.28	-1.537	-2.16499	14.7013	74.8287	28.9928
