# Supplementary material for: AcJAZ2L2 confers resistance to kiwifruit bacterial canker via regulation of JA signaling and stomatal immunity
Source: Hortic Res. 2025 Aug 22;12(11):uhaf215. doi: 10.1093/hr/uhaf215 (PMC12582035; doi:10.1093/hr/uhaf215)
Supplement: Web_Material_uhaf215 [file web_material_uhaf215.zip › Table S7.xlsx]

## Sheet: Table S7
Table S7 Details of gene annotation for genes in module Black.
gene_id	annotation
Acc00049	Protein of unknown function, DUF538
Acc00058	Patellin-like protein
Acc00062	Coffea canephora DH200=94 genomic scaffold, scaffold_78
Acc00105	Kinesin-like protein
Acc00113	RNA-binding protein-like
Acc00128	Plant protein of unknown function (DUF247)
Acc00165	Coffea canephora DH200=94 genomic scaffold, scaffold_6
Acc00259	Dihydroxy-acid dehydratase, putative
Acc00270	INO80 complex subunit D
Acc00275	Sugar transporter family protein
Acc00300	Zinc finger B-box protein
Acc00304	Heat shock transcription factor
Acc00316	3beta-hydroxysteroid-dehydrogenase/decarboxylase-like protein
Acc00343	Methionine import ATP-binding protein MetN
Acc00356	Cysteine synthase
Acc00369	Ankyrin repeat-containing protein
Acc00376	BnaA05g03690D protein
Acc00436	Homeobox-leucine zipper protein
Acc00441	Phosphoglycerate mutase family protein
Acc00457	GATA transcription factor, putative
Acc00492	Calcium binding protein
Acc00494	C2 domain-containing protein
Acc00519	VQ motif-containing family protein
Acc00520	Coffea canephora DH200=94 genomic scaffold, scaffold_8
Acc00544	Sigma factor sigb regulation protein rsbq, putative
Acc00550	Indole-3-acetic acid-amido synthetase GH3.3, putative
Acc00561	Glycosyltransferase
Acc00570	Mitochondrial carrier protein-like
Acc00588	Transferase family protein
Acc00609	Coffea canephora DH200=94 genomic scaffold, scaffold_45
Acc00640	Mitochondrial-processing peptidase subunit alpha
Acc00647	Blue copper protein, putative
Acc00668	2-oxoglutarate (2OG) and Fe(II)-dependent oxygenase superfamily protein
Acc00739	Coffea canephora DH200=94 genomic scaffold, scaffold_9
Acc00761	Afadin/alpha-actinin-binding protein
Acc00776	Methyltransferase-like protein
Acc00781	Coffea canephora DH200=94 genomic scaffold, scaffold_81
Acc00843	F-box protein
Acc00888	Xyloglucan endotransglucosylase/hydrolase
Acc00950	Transducin/WD40 repeat-like superfamily protein, putative
Acc00951	Guanine nucleotide-binding protein subunit alpha
Acc00968	NAD(P)H dehydrogenase (quinone)
Acc00998	Zinc finger family protein
Acc01061	Peptidyl-prolyl cis-trans isomerase, putative
Acc01069	Coffea canephora DH200=94 genomic scaffold, scaffold_7
Acc01105	Undecaprenyl diphosphate synthase, putative
Acc01106	Kinase family protein
Acc01115	Auxin efflux carrier family protein
Acc01119	Eukaryotic translation initiation factor 6
Acc01162	Coffea canephora DH200=94 genomic scaffold, scaffold_7
Acc01208	Protein SENSITIVE TO PROTON RHIZOTOXICITY 1
Acc01282	5-oxoprolinase-like protein
Acc01367	ABC transporter family protein
Acc01368	ABC transporter C family protein
Acc01375	Late embryogenesis abundant hydroxyproline-rich glycofamily protein, putative
Acc01403	Calcium-dependent lipid-binding (CaLB domain) family protein
Acc01445	Coffea canephora DH200=94 genomic scaffold, scaffold_72
Acc01470	Polynucleotidyl transferase, ribonuclease H-like superfamily protein
Acc01490	Glutamate dehydrogenase
Acc01522	HMG-box DNA-binding family protein, putative
Acc01571	Kinase, putative
Acc01573	ELF4 protein
Acc01575	Alpha/beta hydrolase related protein
Acc01659	Nodulin MtN21 /EamA-like transporter family protein
Acc01675	Adenylate kinase
Acc01684	Oil body-associated protein 1A
Acc01690	Mitochondrial carrier protein, expressed
Acc01721	60S ribosomal protein L35a
Acc01796	Coffea canephora DH200=94 genomic scaffold, scaffold_36
Acc01838	WRKY family transcription factor family protein
Acc01882	Protein kinase, putative
Acc01900	KH domain-containing family protein
Acc01908	Auxin efflux carrier family protein
Acc01931	Receptor-like protein kinase
Acc01945	C2 domain-containing protein / GRAM domain-containing protein
Acc01953	Mitogen-activated protein kinase
Acc01961	Pectin lyase-like superfamily protein
Acc01964	Dihydrodipicolinate reductase
Acc01965	Auxin-regulated gene involved in organ size
Acc01987	Protein of unknown function, DUF593
Acc02010	GATA transcription factor 1
Acc02051	ROP-interactive CRIB motif protein
Acc02069	Ethylene-responsive transcription factor, putative
Acc02100	Transcription factor PIF1
Acc02110	Protein kinase family protein
Acc02116	Cytochrome P450, putative
Acc02121	Pyruvate kinase
Acc02125	Sulfite exporter TauE/SafE family protein
Acc02132	U11/U12 small nuclear ribonucleoprotein 35 kDa
Acc02213	Ty3-gypsy retrotransposon protein
Acc02299	NLI interacting factor-like phosphatase
Acc02318	Cyclic nucleotide-gated ion channel protein, putative
Acc02334	NAC domain protein,
Acc02418	Protein farnesyltransferase beta-subunit
Acc02501	Protein transport protein SEC61 subunit gamma
Acc02516	Translocon-associated protein subunit beta
Acc02519	Unknown protein
Acc02520	Coffea canephora DH200=94 genomic scaffold, scaffold_40
Acc02528	Protein SENSITIVITY TO RED LIGHT REDUCED 1
Acc02529	Aspartokinase
Acc02530	Coffea canephora DH200=94 genomic scaffold, scaffold_135
Acc02571	Zinc finger with UFM1-specific peptidase domain protein, putative
Acc02606	Receptor-like protein kinase
Acc02623	Hydrolase, alpha/beta fold family protein
Acc02635	Coffea canephora DH200=94 genomic scaffold, scaffold_62
Acc02646	ABC transporter family protein
Acc02657	Late embryogenesis abundant hydroxyproline-rich glycofamily protein, putative
Acc02690	Coffea canephora DH200=94 genomic scaffold, scaffold_15
Acc02691	Receptor-like kinase
Acc02692	Terminal flower 1
Acc02728	Pectinesterase
Acc02736	GDP-mannose transporter, putative
Acc02752	Glutamate dehydrogenase
Acc02758	Pectinesterase
Acc02778	Ubiquinol-cytochrome c reductase complex 6.7 kDa protein
Acc02789	Reticulon-like protein
Acc02805	Coffea canephora DH200=94 genomic scaffold, scaffold_78
Acc02835	Receptor-like kinase
Acc02853	Pollen specific LIM domain protein 1b
Acc02858	Myb transcription factor
Acc02869	Protein YIPF
Acc02932	Prenylated RAB acceptor 1.A1
Acc02993	SELT-like protein
Acc03015	Abscisic acid receptor
Acc03037	WEB family plant protein
Acc03045	MACPF domain protein
Acc03050	Kinase
Acc03076	Receptor protein kinase-like
Acc03113	Acyl-[acyl-carrier-protein] desaturase
Acc03136	snRNA-activating protein complex subunit 3
Acc03149	Eukaryotic aspartyl protease family protein
Acc03151	E3 ubiquitin-protein ligase
Acc03163	HEAT repeat-containing 7A
Acc03181	Heavy metal-associated protein
Acc03249	Ankyrin repeat and KH domain-containing protein R11A8.7, putative
Acc03259	Coffea canephora DH200=94 genomic scaffold, scaffold_15
Acc03262	Ubiquitin, putative
Acc03281	Coffea canephora DH200=94 genomic scaffold, scaffold_15
Acc03331	Alpha/beta-Hydrolases superfamily protein
Acc03356	O-fucosyltransferase family protein
Acc03392	Protein timeless like
Acc03459	CoA ligase
Acc03478	Methyl-CpG-binding domain-containing protein 13
Acc03516	Subtilisin-like protease
Acc03524	Phosphoglucomutase family protein
Acc03574	Ribosomal protein L15
Acc03580	Ethylene-responsive transcription factor
Acc03581	8-amino-7-oxononanoate synthase
Acc03597	WD-repeat protein, putative
Acc03617	Tetratricopeptide repeat (TPR)-like superfamily protein
Acc03620	WD repeat domain phosphoinositide-interacting protein 3
Acc03645	Potassium transporter
Acc03703	2-oxoglutarate (2OG) and Fe(II)-dependent oxygenase superfamily protein
Acc03712	Protein yippee-like
Acc03743	Kinase, putative
Acc03754	Coffea canephora DH200=94 genomic scaffold, scaffold_22
Acc03762	PsbP-like protein 2, chloroplastic
Acc03764	Alpha/beta-Hydrolases superfamily protein
Acc03788	Tyramine N-feruloyltransferase 4/11, putative
Acc03789	Unknown protein
Acc03826	RNA binding protein-like
Acc03893	UDP-glycosyltransferase 1
Acc03980	Coffea canephora DH200=94 genomic scaffold, scaffold_5
Acc03994	Coffea canephora DH200=94 genomic scaffold, scaffold_8
Acc04013	Trichome birefringence-like protein
Acc04044	COBRA-like protein
Acc04101	5'-adenylylsulfate reductase-like 5
Acc04117	Testis-specific Y-encoded-like protein 1
Acc04164	Myb-related transcription factor
Acc04167	Phosphate transporter
Acc04170	Ethylene-responsive transcription factor
Acc04171	Ethylene-responsive transcription factor
Acc04172	Ethylene-responsive transcription factor, putative
Acc04179	Ethylene receptor
Acc04185	HR-like lesion-inducing protein-related protein
Acc04208	PRA1 (Prenylated RAB acceptor) family protein
Acc04213	Auxin-responsive protein
Acc04236	Dymeclin
Acc04258	Folate/biopterin transporter
Acc04278	Fantastic four-like protein
Acc04303	DUF21 domain-containing protein
Acc04321	tRNA/rRNA methyltransferase family protein
Acc04345	NAD(P)-binding Rossmann-fold superfamily protein
Acc04437	mRNA, 952 bp sequence
Acc04444	Protein FAR1-RELATED SEQUENCE 3
Acc04472	Protein canopy
Acc04482	Domain of Uncharacterized protein function (DUF23), putative
Acc04495	Pre-rRNA-processing protein TSR1-like protein
Acc04523	Single hybrid motif superfamily protein
Acc04544	Pathogenesis-related thaumatin family protein
Acc04558	HVA22-like protein
Acc04578	Basic-leucine zipper (BZIP) transcription factor family protein
Acc04631	Long-chain-fatty-acid--AMP ligase FadD26
Acc04687	CC-NBS-LRR disease resistance protein
Acc04696	Protein of unknown function, DUF617
Acc04771	Coffea canephora DH200=94 genomic scaffold, scaffold_8
Acc04777	Zinc finger protein
Acc04808	Squalene monooxygenase, putative
Acc04818	Epidermal patterning factor-like protein 2
Acc04819	Zinc finger CCHC domain-containing protein 8
Acc04829	Lariat debranching enzyme
Acc04841	Rhamnogalacturonate lyase family protein
Acc04857	Chaperone DnaJ-domain protein
Acc04865	MADS box interactor-like protein, putative
Acc04901	Phosphate-responsive 1 family protein, putative
Acc04906	5'-adenylylsulfate reductase-like 4
Acc04944	Chaperone protein DnaJ
Acc04955	Hypoxanthine-guanine phosphoribosyltransferase, putative
Acc04970	Ethylene-responsive transcription factor
Acc05011	S-adenosyl-L-methionine-dependent methyltransferases superfamily protein
Acc05020	Coffea canephora DH200=94 genomic scaffold, scaffold_49
Acc05044	Receptor-like kinase
Acc05059	Eukaryotic aspartyl protease family protein
Acc05074	BTB/POZ domain-containing family protein
Acc05075	Two-component response regulator
Acc05099	C2H2-like zinc finger protein
Acc05105	Phd finger protein
Acc05123	BnaC01g25020D protein
Acc05127	Leucine-rich repeat (LRR) family protein
Acc05152	forkhead-associated (FHA) domain-containing protein
Acc05203	SAUR-like auxin-responsive family protein
Acc05214	DNA-(Apurinic or apyrimidinic site) lyase 2
Acc05239	Aspartyl protease family protein
Acc05264	Cinnamate:CoA ligase
Acc05268	Phosphoserine aminotransferase
Acc05311	Phospholipid/glycerol acyltransferase family protein
Acc05340	Homeobox-leucine zipper family protein
Acc05341	Isocitrate dehydrogenase [NADP]
Acc05359	S-adenosyl-L-methionine-dependent methyltransferases superfamily protein
Acc05380	Receptor-like protein kinase
Acc05399	Unknown protein
Acc05419	Histone H3
Acc05426	Alpha/beta-Hydrolases superfamily protein
Acc05453	PHYTOALEXIN DEFICIENT 4 family protein
Acc05465	Protein disulfide-isomerase
Acc05469	Serine--tRNA ligase
Acc05503	Aminotransferase like protein
Acc05504	transcription factor-related
Acc05521	Ankyrin repeat family protein, putative
Acc05581	SWI/SNF complex component SNF12 like
Acc05590	F-box protein
Acc05601	Histone deacetylase
Acc05603	Glucose-6-phosphate 1-dehydrogenase
Acc05604	UBX domain-containing protein 1
Acc05606	alpha/beta-Hydrolases superfamily protein
Acc05608	MYB-related transcription factor
Acc05662	Coffea canephora DH200=94 genomic scaffold, scaffold_8
Acc05676	L-aspartate oxidase, putative
Acc05724	Protein arginine methyltransferase NDUFAF7 homolog, mitochondrial
Acc05729	Mitochondrial outer membrane porin
Acc05738	Drought induced 1 protein
Acc05773	tRNA guanosine-2'-O-methyltransferase
Acc05789	Mitochondrial processing peptidase beta subunit
Acc05806	Longifolia 1
Acc05815	Receptor-like kinase
Acc05819	Cytochrome P450
Acc05879	Delta(7)-sterol-C5(6)-desaturase
Acc05890	MATE efflux family protein
Acc05909	U-box domain-containing family protein
Acc05925	Hydroxyproline-rich glycoprotein family protein
Acc05929	Phosphoenolpyruvate carboxykinase (ATP)-like protein
Acc05980	Outer mitochondrial membrane protein porin
Acc05982	BTB/POZ and TAZ domain protein
Acc05993	Protein phosphatase 2c, putative
Acc06067	UDP-N-acetylmuramoyl-L-alanyl-D-glutamate--2, 6-diaminopimelate ligase
Acc06069	Thioredoxin-like protein
Acc06101	Sugar transporter, putative
Acc06114	ATPase family AAA domain-containing protein 3
Acc06124	Gibberellin receptor GID1, putative
Acc06145	Tonoplast dicarboxylate transporter, putative
Acc06159	Transmembrane protein, putative
Acc06165	Histidine kinase
Acc06183	ATP-citrate synthase, putative
Acc06198	Cyclin-dependent protein kinase inhibitor SMR6
Acc06279	Glycosyltransferase family 92 protein RCOM_0530710
Acc06296	glycine-rich protein
Acc06322	Sucrose transporter
Acc06327	40S ribosomal protein S9, putative
Acc06331	Sphingoid base hydroxylase 2
Acc06341	Amino acid transporter, putative
Acc06351	ARM-repeat/tetratricopeptide repeat-like protein
Acc06357	Rubisco large subunit N-methyltransferase
Acc06421	Chaperone DnaJ-domain superfamily protein
Acc06423	Translin-associated X
Acc06431	DNA-directed RNA polymerase
Acc06475	p21-activated protein kinase-interacting protein 1-like protein
Acc06574	Translationally controlled tumor protein
Acc06619	Unknown protein
Acc06624	Importin subunit alpha
Acc06628	Pyrrolidone-carboxylate peptidase family protein
Acc06652	Coffea canephora DH200=94 genomic scaffold, scaffold_16
Acc06748	Nodulin MtN21/EamA-like transporter family protein
Acc06755	Actin, putative
Acc06756	Pentatricopeptide repeat-containing family protein
Acc06757	NAC domain protein,
Acc06826	MADS-box transcription factor MPF1
Acc06849	Ethylene-responsive transcription factor
Acc06899	Transcriptional regulator of RNA polII, SAGA, subunit
Acc06922	UNC-50 family protein
Acc06948	Cold regulated protein 27
Acc06956	Protein disulfide-isomerase SCO2-like protein, putative
Acc06962	Cyclin dependent kinase inhibitor family protein
Acc06975	Carboxypeptidase
Acc06998	Diphthamide biosynthesis 3
Acc07010	Plastid division protein PDV2, putative
Acc07011	Protein of unknown function, DUF547
Acc07044	Erythronate-4-phosphate dehydrogenase family protein
Acc07047	AP-1 complex subunit sigma-like protein
Acc07070	dehydrin LEA
Acc07085	Subtilisin-like protease
Acc07094	Fructose-bisphosphate aldolase
Acc07097	Arginine decarboxylase
Acc07115	Translation initiation factor
Acc07145	Protein phosphatase 2c, putative
Acc07231	Plant protein of unknown function (DUF868)
Acc07267	Pathogenesis-related thaumatin family protein
Acc07297	Squalene synthase
Acc07322	Isoflavone reductase family protein
Acc07348	Lysophosphatidyl acyltransferase 4
Acc07385	B3 domain-containing protein
Acc07389	Ycf68 protein
Acc07402	Inosine-5'-monophosphate dehydrogenase
Acc07476	Protein EXECUTER 1, chloroplastic
Acc07499	Ubiquitin carboxyl-terminal hydrolase
Acc07512	Coffea canephora DH200=94 genomic scaffold, scaffold_1029
Acc07514	KRR1 small subunit processome component
Acc07515	Receptor kinase-like protein
Acc07552	Cytochrome b5
Acc07565	Coffea canephora DH200=94 genomic scaffold, scaffold_35
Acc07566	Auxin response factor
Acc07681	RNA-binding KH domain protein
Acc07682	Hydroxyproline-rich glycoprotein family protein, putative
Acc07696	Heterogeneous nuclear ribonucleoprotein Q
Acc07732	GTP 3',8-cyclase
Acc07737	E3 ubiquitin-protein ligase RNF5
Acc07829	Glutamyl-tRNA(Gln) amidotransferase subunit A
Acc07860	Nucleolar protein 58
Acc07888	Protein of unknown function (DUF1644)
Acc07891	Coffea canephora DH200=94 genomic scaffold, scaffold_1
Acc08110	Histidine kinase
Acc08117	Reductase 1
Acc08118	Reductase 1
Acc08121	Glutamate decarboxylase
Acc08163	Domain of unknown function (DUF220)
Acc08187	MATE efflux family protein
Acc08209	Nucleoporin GLE1
Acc08230	Glyceraldehyde-3-phosphate dehydrogenase
Acc08259	HCP family protein with MYND-type zinc finger protein
Acc08280	Glucose-6-phosphate 1-dehydrogenase
Acc08281	ACT domain containing protein, putative, expressed
Acc08297	Protein NEOXANTHIN-DEFICIENT 1
Acc08302	Protein NEOXANTHIN-DEFICIENT 1
Acc08303	Coffea canephora DH200=94 genomic scaffold, scaffold_323
Acc08392	Unknown protein
Acc08405	Glucosamine 6-phosphate N-acetyltransferase, putative
Acc08423	Protein little zipper 3
Acc08438	Repressor of gene silencing 1
Acc08443	sequence-specific DNA binding transcription factors
Acc08469	S-adenosylmethionine synthase
Acc08481	Phenylalanine ammonia-lyase
Acc08486	60S ribosomal protein L12, putative
Acc08491	RING/U-box superfamily protein
Acc08513	Pectate lyase
Acc08523	Zinc finger protein 593
Acc08532	Divalent metal cation transporter MntH
Acc08549	Coffea canephora DH200=94 genomic scaffold, scaffold_22
Acc08570	Acyl-CoA N-acyltransferase with RING/FYVE/PHD-type zinc finger protein
Acc08579	70-kDa heat shock protein
Acc08593	Gibberellin 3-beta-dioxygenase 2-1
Acc08594	Gibberellin 3-beta-dioxygenase 2-1
Acc08607	Major facilitator superfamily protein
Acc08682	Expansin
Acc08786	UDP-glycosyltransferase
Acc08787	UDP-glycosyltransferase
Acc08911	Plant self-incompatibility protein S1 family
Acc08913	Glutathione s-transferase, putative
Acc08937	Coffea canephora DH200=94 genomic scaffold, scaffold_10
Acc08957	Gamma-secretase subunit APH1-like family protein
Acc08988	Coffea canephora DH200=94 genomic scaffold, scaffold_38
Acc09025	SAUR-like auxin-responsive protein family
Acc09028	Plant protein of unknown function (DUF641)
Acc09062	Kinesin-like protein
Acc09120	Rop guanine nucleotide exchange factor, putative
Acc09144	molecular_function unknown
Acc09152	RING-H2 zinc finger protein
Acc09159	Nuclear transport factor 2 (NTF2) family protein
Acc09163	Heavy metal-associated domain protein
Acc09170	Late embryogenesis abundant protein
Acc09179	rRNA-processing FCF1
Acc09193	Ethylene-responsive transcription factor, putative
Acc09206	Myb transcription factor
Acc09219	O-acyltransferase WSD1-like protein
Acc09247	Uridine 5-monophosphate synthase-like protein
Acc09271	Disease resistance protein
Acc09318	Protein transport protein Sec61 subunit alpha
Acc09327	Siroheme synthase
Acc09359	50S ribosomal protein L3, putative
Acc09372	Glutathione s-transferase, putative
Acc09381	Phospholipase family protein
Acc09392	Nitrate transporter 1.5
Acc09410	mitochondrion, chloroplast, plasma membrane, plastid, chloroplast envelope
Acc09471	F-box/kelch-repeat protein
Acc09481	Mevalonate kinase
Acc09482	Glycoprotein membrane GPI-anchored
Acc09540	Ethylene-responsive transcription factor, putative
Acc09553	Receptor-like protein kinase
Acc09560	Monothiol glutaredoxin
Acc09584	Coffea canephora DH200=94 genomic scaffold, scaffold_614
Acc09603	Myosin-related family protein
Acc09613	Sugar transporter, putative
Acc09617	Polynucleotidyl transferase
Acc09620	MYB transcription factor
Acc09649	Serine/threonine-protein kinase
Acc09704	Alkaline ceramidase
Acc09706	Phosphoribosylglycinamide formyltransferase
Acc09709	Acyl-protein thioesterase 1
Acc09733	Wall-associated receptor kinase galacturonan-binding protein
Acc09735	Aspartic proteinase
Acc09744	Arogenate/prephenate dehydratase
Acc09765	Auxin response factor
Acc09776	Ethylene-responsive transcription factor ERF018
Acc09777	Glucan endo-1,3-beta-glucosidase, putative
Acc09801	Jasmonate zim-domain protein
Acc09822	Mechanosensitive ion channel family protein
Acc09882	Lipid A export ATP-binding/permease protein MsbA
Acc09900	tRNA (guanine(37)-N1)-methyltransferase
Acc09903	TATA-binding protein-associated factor 2N
Acc09948	Receptor-like protein kinase
Acc09961	Signal peptidase I
Acc09968	F-box protein
Acc09989	WRKY transcription factor, putative
Acc10021	Arginine/serine-rich splicing factor, putative
Acc10028	Oxidative stress 3, putative isoform 2
Acc10037	Heparanase-like protein 3
Acc10057	Coffea canephora DH200=94 genomic scaffold, scaffold_2
Acc10163	Protein trichome birefringence
Acc10175	Coffea canephora DH200=94 genomic scaffold, scaffold_43
Acc10231	C2 domain-containing protein
Acc10251	Thioredoxin superfamily protein
Acc10254	Phytosulfokines, putative
Acc10256	Phloem protein 2-like a10, putative
Acc10260	VQ motif-containing family protein
Acc10262	Coffea canephora DH200=94 genomic scaffold, scaffold_8
Acc10263	Xyloglucan alpha-1,6-xylosyltransferase
Acc10268	Amino acid acetyltransferase(N-acetylglutamate synthase)-like protein
Acc10319	Protein kinase-like protein
Acc10374	Ccr4-not transcription complex subunit 11-like
Acc10478	Cinnamate:CoA ligase
Acc10480	Regulator of chromosome condensation (RCC1) family with FYVE zinc finger domain
Acc10482	Expansin
Acc10552	Nucleotide-sugar transporter family protein
Acc10561	Inositol-3-phosphate synthase 1
Acc10564	APOLLO
Acc10591	RNA cytidine acetyltransferase
Acc10592	Pentatricopeptide repeat-containing protein
Acc10613	Nodulin MtN21/EamA-like transporter family protein, putative
Acc10634	Myeloid leukemia factor 1
Acc10704	Anaphase-promoting complex subunit 13
Acc10705	Enhancer of polycomb-like protein
Acc10707	TVP38/TMEM64 family membrane protein
Acc10728	ABC transporter, ATP-binding protein
Acc10743	MATE efflux family protein
Acc10776	Magnesium transporter NIPA2
Acc10777	Translation initiation factor
Acc10812	Protein phosphatase 2c, putative
Acc10814	Protein of unknown function (DUF3353)
Acc10832	Geranylgeranyl-diphosphate synthase
Acc10833	RNA polymerase II-associated protein 1, putative
Acc10847	Auxin-responsive family protein
Acc10929	Germin-like protein 1
Acc10998	Protein of unknown function (DUF1644)
Acc10999	Histone-binding protein RBBP4
Acc11012	Sec-independent protein translocase protein TatA
Acc11019	Serine/threonine-protein kinase
Acc11024	Guanine deaminase
Acc11034	S-adenosylmethionine-dependent methyltransferase, putative
Acc11044	Transmembrane protein, putative
Acc11056	GDSL esterase/lipase
Acc11058	Kinesin-like protein
Acc11116	Beta-galactosidase
Acc11123	RING/U-box superfamily protein
Acc11127	DNA repair protein rhp54
Acc11162	Glucose-1-phosphate adenylyltransferase
Acc11174	Guanine nucleotide-binding protein beta subunit-like protein
Acc11217	B3 domain-containing protein
Acc11268	UDP-D-xylose 4-epimerase
Acc11269	Cytochrome P450, putative
Acc11280	UDP-glycosyltransferase
Acc11295	Unknown protein
Acc11318	Coffea canephora DH200=94 genomic scaffold, scaffold_1
Acc11319	Serine-threonine protein kinase
Acc11349	Unknown protein
Acc11351	Inorganic pyrophosphatase
Acc11355	Endonuclease/exonuclease/phosphatase family protein
Acc11376	Ferredoxin-related
Acc11383	Coffea canephora DH200=94 genomic scaffold, scaffold_75
Acc11421	Molybdopterin synthase sulfur carrier subunit
Acc11422	SCY1-like protein 2
Acc11427	Tubulin-specific chaperone E, putative
Acc11449	MuDR family transposase isoform 1
Acc11454	Metacaspase
Acc11507	YbaK/aminoacyl-tRNA synthetase-associated domain-containing protein
Acc11623	HSP20-like chaperones superfamily protein
Acc11659	5'-adenylylsulfate reductase-like 4
Acc11682	TRANSPORT INHIBITOR RESPONSE 1 protein, putative
Acc11696	Mechanosensitive ion channel 2, chloroplastic-like protein
Acc11718	Receptor protein kinase, putative
Acc11721	Amino acid permease
Acc11743	Zinc finger protein
Acc11748	Acyl-CoA-binding domain protein
Acc11781	Wuschel-related homeobox protein
Acc11801	Protein of unknown function (DUF1645)
Acc11803	Processing peptidase
Acc11810	Kinase, putative
Acc11814	RING finger protein 5
Acc11838	DNA polymerase epsilon catalytic subunit A, putative
Acc11845	BZIP transcription factor family protein
Acc11854	Lateral root primordium protein-related, putative
Acc11903	Chaperone protein DNAj, putative
Acc11904	DUF668 family protein
Acc11938	Transporter-related family protein
Acc11972	Unknown protein
Acc11977	PROTON PUMP INTERACTOR 1 family protein
Acc11980	DnaJ protein family-like
Acc12003	BES1/BZR1 homolog 1
Acc12021	Processing peptidase
Acc12037	Peroxisomal multifunctional enzyme type 2
Acc12070	MADS-box transcription factor
Acc12082	40S ribosomal protein S29
Acc12085	Zinc-finger protein
Acc12128	Ubiquitin-protein ligase E3
Acc12171	Thylakoid ascorbate peroxidase
Acc12196	Sec14p-like phosphatidylinositol transfer family protein
Acc12200	Sulfate transporter
Acc12299	NAC domain-containing protein, putative
Acc12443	HXXXD-type acyl-transferase family protein, putative
Acc12471	Potassium channel
Acc12575	Plant tudor-like RNA-binding protein
Acc12576	Coffea canephora DH200=94 genomic scaffold, scaffold_2
Acc12586	Gibberellin 3-beta hydroxylase
Acc12606	Ras-related protein Rab-5C
Acc12608	Regulator of Vps4 activity in the MVB pathway protein, putative
Acc12642	GATA transcription factor-like protein
Acc12643	Protein transport SEC13-like protein
Acc12671	Copper ion binding, putative
Acc12696	BZIP transcription factor family protein
Acc12716	Transcription activator-like protein
Acc12717	Arabidopsis protein of unknown function (DUF241)
Acc12725	Coffea canephora DH200=94 genomic scaffold, scaffold_26
Acc12732	Protein CHUP1, chloroplastic
Acc12733	Polyadenylate-binding protein
Acc12734	GDSL esterase/lipase
Acc12743	IAA-amino acid hydrolase ILR1, putative
Acc12754	Dof zinc finger protein
Acc12764	Beta-galactosidase
Acc12808	E3 Ubiquitin ligase family protein
Acc12809	Alpha/beta-Hydrolases superfamily protein, putative
Acc12842	GDSL esterase/lipase
Acc12856	Unknown protein
Acc12876	Small nuclear ribonucleoprotein E
Acc12899	Mitochondrial carrier
Acc12924	SAUR-like auxin-responsive family protein
Acc12946	Proteasome subunit alpha type
Acc12971	Replication A 70 kDa DNA-binding subunit
Acc12993	Coffea canephora DH200=94 genomic scaffold, scaffold_2
Acc13005	Beta-galactosidase
Acc13050	oxidative stress 3
Acc13122	RNA-binding family protein
Acc13142	Serine/Threonine kinase family protein
Acc13156	Guanylate kinase
Acc13166	Insulin-degrading enzyme, putative
Acc13198	Pentatricopeptide repeat-containing protein, putative
Acc13235	Carboxypeptidase
Acc13244	Exportin-7, putative
Acc13331	Coffea canephora DH200=94 genomic scaffold, scaffold_45
Acc13332	E3 ubiquitin-protein ligase RHF2A
Acc13363	Mitochondrial inner membrane protease subunit 1
Acc13368	Cytokinin riboside 5'-monophosphate phosphoribohydrolase-like
Acc13371	Transcription factor
Acc13381	Short-chain dehydrogenase/reductase
Acc13389	AP2/B3 transcription factor family protein
Acc13411	RNA polymerase sigma factor
Acc13422	Iron-sulfur cluster insertion protein ErpA
Acc13462	Unknown protein
Acc13474	Reticulon-like protein
Acc13485	Tubby-like F-box protein
Acc13490	Alpha-1,2-mannosyltransferase Alg9
Acc13500	Transmembrane emp24 domain-containing protein A
Acc13550	Kinesin-like protein
Acc13567	Cell wall protein AWA1 isoform 1
Acc13604	Fimbrin-like family protein
Acc13606	Unknown protein
Acc13619	1-aminocyclopropane-1-carboxylate oxidase 1
Acc13660	Nutrient reservoir, putative
Acc13665	Ribosomal protein L11 methyltransferase
Acc13671	MATE efflux family protein
Acc13711	Late embryogenesis abundant (LEA) protein-related
Acc13716	Cyclic nucleotide-gated ion channel, putative
Acc13729	Galacturonosyltransferase 8
Acc13730	Domain of unknown function (DUF1995)
Acc13738	Protein kinase family protein
Acc13807	ELMO domain-containing protein, putative
Acc13845	Proton pump interactor, putative
Acc13864	Aldo/keto reductase family oxidoreductase
Acc13867	E6-like
Acc13892	Coffea canephora DH200=94 genomic scaffold, scaffold_112
Acc13942	Ubiquinone biosynthesis O-methyltransferase
Acc13943	Receptor like protein 29
Acc13973	AT hook motif DNA-binding family protein
Acc14024	NAC domain protein,
Acc14029	GDT1-like protein
Acc14043	Receptor-like protein kinase
Acc14118	Receptor-like kinase
Acc14140	Haloacid dehalogenase-like hydrolase domain protein
Acc14179	Zinc finger protein 5
Acc14189	Trehalose-phosphate synthase
Acc14211	ATP-citrate synthase, putative
Acc14250	HXXXD-type acyl-transferase family protein, putative
Acc14254	HXXXD-type acyl-transferase family protein, putative
Acc14259	HXXXD-type acyl-transferase family protein, putative
Acc14271	Beta-glucosidase, putative
Acc14277	Leucine-rich repeat protein kinase family protein
Acc14287	Chaperone dnaJ-like protein
Acc14302	B-zip transcription factor
Acc14317	NAC domain-containing protein, putative
Acc14324	Jasmonate zim-domain protein
Acc14347	Zinc finger protein
Acc14387	Kinesin-like protein
Acc14424	Coffea canephora DH200=94 genomic scaffold, scaffold_43
Acc14430	Boron transporter, putative
Acc14453	Plant natriuretic peptide A
Acc14458	Pentatricopeptide repeat-containing protein
Acc14476	Glucan endo-1,3-beta-glucosidase, putative
Acc14484	RabGAP/TBC domain-containing protein
Acc14485	UDP-sugar transporter, putative
Acc14512	Adenylate cyclase
Acc14516	Sterile alpha motif (SAM) domain-containing protein
Acc14522	Coffea canephora DH200=94 genomic scaffold, scaffold_45
Acc14524	Phosphatase 2C family protein
Acc14538	Chitinase, putative
Acc14550	RNA polymerase II C-terminal domain phosphatase-like 4
Acc14551	Reticulon-like protein
Acc14566	Signal recognition particle receptor protein, putative
Acc14624	Ethylene-responsive transcription factor, putative
Acc14625	Ethylene-responsive transcription factor
Acc14629	Myb-related transcription factor
Acc14631	Unknown protein
Acc14718	AP2/ERF and B3 domain transcription factor
Acc14769	ZZ-type zinc finger-containing 3
Acc14774	6-phosphogluconate dehydrogenase
Acc14791	B3 domain-containing transcription factor VAL3
Acc14805	Mitochondrial carrier protein, putative
Acc14821	Zinc finger CCCH domain protein, putative
Acc14889	Farnesyl pyrophosphate synthase
Acc14891	Heat shock protein 90
Acc14924	Calcium-transporting ATPase
Acc14930	RNA-binding protein, putative
Acc14958	Serine/threonine protein phosphatase 2A regulatory subunit B
Acc14969	Mitogen-activated protein kinase
Acc14984	Ubiquitin fusion degradation 1
Acc14998	CONSTANS-like zinc finger protein, putative
Acc15006	B-box type zinc finger family protein, putative
Acc15033	Early nodulin-like protein
Acc15104	ADP,ATP carrier protein, mitochondrial
Acc15132	Ethylene insensitive 3 family protein
Acc15142	PRA1 (Prenylated RAB acceptor) family protein
Acc15154	Guanylate-binding family protein
Acc15158	Transport protein Sec24
Acc15210	Sugar transporter family protein
Acc15230	Metal tolerance-like protein
Acc15261	Sucrose synthase
Acc15263	Coffea canephora DH200=94 genomic scaffold, scaffold_144
Acc15269	ATP-dependent RNA helicase, putative
Acc15296	Calcium-dependent phosphotriesterase superfamily protein
Acc15311	NifU-like protein
Acc15337	HemK methyltransferase family member 2
Acc15353	Zinc finger family protein
Acc15371	Peroxisomal 2,4-dienoyl-CoA reductase
Acc15392	Phosphate-responsive 1 family protein
Acc15467	Aberrant root formation protein 4
Acc15533	Aldolase like protein
Acc15535	Protein yippee-like
Acc15545	Retinol dehydrogenase
Acc15571	Galactose-binding protein
Acc15581	Coffea canephora DH200=94 genomic scaffold, scaffold_62
Acc15587	Inner membrane protein OXA1
Acc15591	Coffea canephora DH200=94 genomic scaffold, scaffold_62
Acc15616	Galactosyltransferase family protein
Acc15653	spiral1
Acc15663	BTB/POZ domain-containing protein
Acc15681	Bromo-adjacent-like (BAH) domain protein
Acc15703	Pathogenesis-related thaumatin-like protein, putative
Acc15731	Hydroxymethylglutaryl-CoA synthase, putative
Acc15732	TCP family transcription factor, putative
Acc15741	Expansin-like protein
Acc15762	C-4 sterol methyl oxidase 1
Acc15787	3-oxoacyl-[acyl-carrier-protein] synthase 3
Acc15841	Unknown protein
Acc15853	Ethylene-responsive transcription factor
Acc15892	NAC domain protein,
Acc15906	Coffea canephora DH200=94 genomic scaffold, scaffold_72
Acc15912	RNA polymerase II transcriptional coactivator KELP
Acc15925	Unknown protein
Acc15942	Arabinogalactan-protein
Acc15960	40S ribosomal protein S10
Acc15991	Protein zinc induced facilitator-like 1
Acc16004	Disease resistance protein (TIR-NBS-LRR class), putative
Acc16030	Coffea canephora DH200=94 genomic scaffold, scaffold_75
Acc16053	sequence-specific DNA binding transcription factors
Acc16096	DUF1499 family protein
Acc16182	Citrate synthase
Acc16198	NAC domain-containing protein, putative
Acc16208	Zinc finger A20 and AN1 domain stress-associated protein
Acc16215	ATP/ADP carrier protein
Acc16261	Triosephosphate isomerase
Acc16286	Amino acid transporter
Acc16302	Jasmonate zim-domain protein
Acc16321	High-affinity nickel-transport family protein
Acc16349	Protein of unknown function (DUF630 and DUF632)
Acc16353	MATE efflux family protein
Acc16429	Mutator-like transposase
Acc16462	2-oxoglutarate (2OG) and Fe(II)-dependent oxygenase superfamily protein, putative
Acc16475	Coffea canephora DH200=94 genomic scaffold, scaffold_1828
Acc16486	Receptor protein kinase, putative,expressed
Acc16504	Anthranilate synthase component 1
Acc16524	RAN BINDING protein 1
Acc16538	Mitochondrial import inner membrane translocase subunit tim22
Acc16553	WRKY transcription factor, putative
Acc16559	Peroxidase
Acc16560	Biogenesis of lysosome-related organelles complex 1 subunit 1
Acc16561	Peroxidase
Acc16582	Glutathione S-transferase
Acc16586	Ethylene-responsive transcription factor, putative
Acc16588	26S proteasome regulatory subunit
Acc16605	ZZ-type zinc finger-containing 3
Acc16617	Far-red impaired responsive (FAR1) family protein
Acc16625	Protein of unknown function, DUF538
Acc16639	Lipase class 3 family protein
Acc16640	60S ribosomal protein L32, putative
Acc16641	Disease resistance protein family, putative
Acc16649	Receptor-like kinase
Acc16851	Myb transcription factor
Acc16862	Histone H4
Acc16875	Diaminopimelate epimerase
Acc16877	Phosphatidylinositol N-acetyglucosaminlytransferase subunit P-like protein
Acc16893	Splicing factor 3A subunit 2
Acc16904	Threonine dehydratase
Acc16905	Pentatricopeptide repeat protein
Acc16923	BTB/POZ domain-containing protein FBL11
Acc16941	4'-phosphopantetheinyl transferase family protein
Acc16991	Coffea canephora DH200=94 genomic scaffold, scaffold_289
Acc17007	3-oxo-5-alpha-steroid 4-dehydrogenase family protein
Acc17061	Transducin/WD-like repeat-protein
Acc17105	O-fucosyltransferase family protein
Acc17118	Cysteine/Histidine-rich C1 domain family protein
Acc17121	Coffea canephora DH200=94 genomic scaffold, scaffold_27
Acc17160	AT hook motif DNA-binding family protein
Acc17189	Cytochrome c oxidase-assembly factor COX23, mitochondrial
Acc17192	Tubulin-specific chaperone A
Acc17211	Kinesin-like protein
Acc17245	Cation/H(+) antiporter 15
Acc17253	UDP-N-acetylglucosamine transferase subunit ALG13-like protein
Acc17308	Receptor-like kinase
Acc17317	Mitochondrial carrier protein, expressed
Acc17322	Pollen Ole e 1 allergen and extensin family protein, putative
Acc17348	Clathrin light chain-like protein
Acc17378	Vacuolar sorting-associated protein 28-like protein
Acc17385	F-box family protein
Acc17468	Lactoylglutathione lyase
Acc17470	Unknown protein
Acc17484	Ankyrin repeat-containing protein
Acc17485	UBX domain-containing protein, putative
Acc17512	Auxin induced-like protein
Acc17662	Nodulation-signaling pathway 1 protein, putative
Acc17665	proline-rich family protein
Acc17671	Nuclear transcription factor Y subunit A8
Acc17674	Hydroxyproline-rich glycoprotein family protein, putative
Acc17678	Acetyltransferase component of pyruvate dehydrogenase complex
Acc17696	F11A6.1 protein, putative
Acc17704	RNA-binding family protein
Acc17705	ABC transporter C family member
Acc17732	Acid phosphatase-like protein 1
Acc17786	tRNA 2-thiocytidine biosynthesis TtcA
Acc17793	Heat shock 70 kDa protein, putative
Acc17836	2-oxoglutarate-dependent dioxygenase
Acc17857	Blue copper protein, putative
Acc17943	Chaperone protein ClpB
Acc17948	Nuclease domain-containing protein 1
Acc17983	CASP-like protein
Acc18041	Aspartyl aminopeptidase
Acc18054	GRAS family transcription factor
Acc18114	Receptor protein kinase, putative
Acc18145	Protein kinase
Acc18183	MYB transcription factor
Acc18218	UDP-glycosyltransferase
Acc18219	UDP-glycosyltransferase
Acc18223	H+-ATPase family protein
Acc18245	Protein kinase
Acc18247	Replication factor C subunit, putative
Acc18252	Transcription factor protein
Acc18269	Malate dehydrogenase
Acc18311	RING/U-box superfamily protein
Acc18344	Glycerophosphoryl diester phosphodiesterase, putative
Acc18366	Alpha-1,4-glucan-protein synthase
Acc18377	Movement protein binding protein 2C
Acc18416	Unknown protein
Acc18421	protein kinase family protein
Acc18425	Guanine nucleotide-binding protein subunit alpha
Acc18432	Unknown protein
Acc18474	Cytochrome C oxidase, subunit VIb family protein
Acc18495	Gag-Pol polyprotein
Acc18511	Alpha/beta-hydrolase domain-containing protein
Acc18534	Zinc finger CCCH-type with G patch domain-containing protein
Acc18544	Coffea canephora DH200=94 genomic scaffold, scaffold_45
Acc18625	Unknown protein
Acc18626	Unknown protein
Acc18632	Enolase, putative
Acc18660	Methyltransferase family protein
Acc18731	HAT family dimerisation domain containing protein
Acc18735	Calmodulin
Acc18761	Unknown protein
Acc18765	Receptor-like protein
Acc18797	Phytochrome
Acc18844	Ribosomal RNA small subunit methyltransferase A
Acc18856	Prenylated RAB acceptor 1.H, putative
Acc18885	V-type ATP synthase subunit D
Acc18909	Kinase family protein
Acc18912	2-aminoethanethiol dioxygenase
Acc18937	Rab protein
Acc18941	Glutaredoxin, putative
Acc18953	Phosphoribosylformylglycinamidine cyclo-ligase
Acc18965	Phospholipid-translocating ATPase
Acc18996	CAAX amino terminal protease family protein
Acc19027	Vesicle-associated protein 4-2
Acc19075	VQ motif-containing family protein
Acc19084	Chaperone protein DnaK
Acc19093	Oxygen-evolving enhancer protein 2, chloroplastic
Acc19114	Glutamate receptor
Acc19133	Pollen allergen Che a 1, putative
Acc19147	Coffea canephora DH200=94 genomic scaffold, scaffold_19
Acc19153	F-box family protein
Acc19167	3-ketoacyl-CoA thiolase
Acc19173	Coffea canephora DH200=94 genomic scaffold, scaffold_84
Acc19175	CONSTANS-like zinc finger protein
Acc19188	Regulator of chromosome condensation (RCC1) family protein
Acc19200	9-cis epoxycarotenoid dioxygenase
Acc19261	TBC1 domain family member 2A
Acc19276	Serine/Threonine-kinase WNK11-like protein
Acc19320	Poly (A)-specific ribonuclease PARN-like protein
Acc19383	Mitochondrial pyruvate carrier 2
Acc19387	Glucan endo-1,3-beta-glucosidase, putative
Acc19399	Rab3 GTPase-activating protein catalytic subunit
Acc19424	F-box family protein
Acc19482	Ethylene-responsive transcription factor ERF053
Acc19509	Serine/arginine repetitive matrix protein 2 isoform 1
Acc19522	Ankyrin repeat-containing protein, putative
Acc19534	Coffea canephora DH200=94 genomic scaffold, scaffold_3
Acc19549	Protein of unknown function (DUF581)
Acc19614	CHY zinc finger family protein, expressed
Acc19617	Zinc finger CCCH domain protein
Acc19644	Heavy metal transport/detoxification superfamily protein, putative
Acc19648	Dol-P-Man:Man(5)GlcNAc(2)-PP-Dol alpha-1,3-mannosyltransferase
Acc19655	Nucleolar protein 16
Acc19685	WRKY family transcription factor
Acc19717	Kinase family protein
Acc19721	Enzyme inhibitor, putative
Acc19729	Charged multivesicular body protein
Acc19735	3-ketoacyl-CoA synthase
Acc19742	Calcium-dependent protein kinase
Acc19743	SAUR-like auxin-responsive protein family
Acc19768	BHLH transcription factor
Acc19774	Dynamin, putative
Acc19795	Indole-3-acetic acid-amido synthetase GH3.3, putative
Acc19806	Aldose 1-epimerase, putative
Acc19808	Protein curvature thylakoid chloroplastic-like
Acc19831	39S ribosomal protein L46, mitochondrial
Acc19872	Acyl-coenzyme A oxidase
Acc19881	Transmembrane protein, putative
Acc19883	Plant protein of unknown function (DUF828) with plant pleckstrin homology-like region
Acc19912	NAC domain protein,
Acc19915	DNA repair RAD52-like protein 1, mitochondrial
Acc19942	Little zipper 1 protein
Acc19954	Glyoxylate reductase
Acc19962	Phospholipase D
Acc19966	Hydroxymethylglutaryl-CoA synthase, putative
Acc19970	RanBP1 domain protein
Acc20000	Protein LURP-one-related 11
Acc20001	LURP-one-like protein
Acc20026	BTB/POZ domain-containing protein
Acc20215	Cysteine synthase
Acc20243	UDP-N-acetylmuramate--L-alanine ligase
Acc20247	Heat shock protein 90
Acc20253	Pentatricopeptide (PPR) repeat-containing protein-like protein
Acc20254	WRKY transcription factor
Acc20266	Coffea canephora DH200=94 genomic scaffold, scaffold_5211
Acc20299	Got1/Sft2-like vescicle transport protein family
Acc20312	E3 ubiquitin-protein ligase
Acc20337	Transporter family protein
Acc20338	Cytochrome b5
Acc20339	GTPase-activating protein gyp7
Acc20340	6-phosphogluconolactonase, putative
Acc20344	Calcium-dependent protein kinase, putative
Acc20384	Coffea canephora DH200=94 genomic scaffold, scaffold_15
Acc20409	N-acetyltransferase, putative
Acc20443	MYB-related transcription factor
Acc20463	Cytochrome P450, putative
Acc20464	Cytochrome P450, putative
Acc20474	Phosphatidylinositol-4-phosphate 5-kinase, putative
Acc20486	Uracil permease, putative
Acc20526	Rho GDP-dissociation inhibitor 1
Acc20565	Glucose-6-phosphate/phosphate-translocator family protein
Acc20604	Cyclin d, putative
Acc20617	Coffea canephora DH200=94 genomic scaffold, scaffold_4
Acc20619	Secretory carrier membrane protein
Acc20620	Lysine ketoglutarate reductase trans-splicing-like protein
Acc20652	Coffea canephora DH200=94 genomic scaffold, scaffold_4
Acc20680	Ethylene-responsive transcription factor, putative
Acc20702	Peroxisomal targeting signal 2 receptor, putative
Acc20709	RING/FYVE/PHD zinc finger protein
Acc20723	Kinase, putative
Acc20755	60S ribosomal protein L18a
Acc20765	Terpene cyclase/mutase family member
Acc20784	UDP-D-xylose 4-epimerase
Acc20831	Family of unknown function (DUF662)
Acc20875	L-allo-threonine aldolase, putative
Acc20926	Shugoshin-1
Acc20943	Phenylalanine ammonia-lyase
Acc20944	Phenylalanine ammonia-lyase
Acc20947	Zinc finger (C3HC4-type RING finger) family protein
Acc21031	Cation-chloride cotransporter 1
Acc21049	Coffea canephora DH200=94 genomic scaffold, scaffold_1
Acc21062	Peroxisomal membrane 22 kDa (Mpv17/PMP22) family protein
Acc21075	Protein of unknown function (DUF620)
Acc21120	Cold regulated gene 27, putative isoform 3
Acc21168	Receptor protein kinase, putative
Acc21192	Metal-transporting P-type ATPase-like protein
Acc21211	NAC domain protein,
Acc21240	Patatin
Acc21316	Cytochrome P450 family protein
Acc21322	Neutral/alkaline invertase
Acc21357	GDSL esterase/lipase
Acc21373	Coffea canephora DH200=94 genomic scaffold, scaffold_1
Acc21413	Translationally controlled tumor protein
Acc21414	RING/U-box superfamily protein
Acc21416	60S ribosomal protein L22, putative
Acc21422	response to oxidative stress
Acc21429	F-box protein PP2
Acc21431	Phosphatase 2C family protein
Acc21452	Calreticulin
Acc21464	Unknown protein
Acc21505	F-box family protein, putative
Acc21506	mRNA-decapping enzyme-like protein
Acc21531	Plant protein of unknown function (DUF868)
Acc21563	Glyceraldehyde-3-phosphate dehydrogenase
Acc21570	ER membrane protein complex subunit 9
Acc21622	Geranylgeranyl pyrophosphate synthase
Acc21628	Ubiquitin thioesterase OTU1
Acc21639	Major facilitator superfamily protein
Acc21664	Protein kinase family protein
Acc21668	Beta-glucosidase, putative
Acc21712	Proteasome-associated ATPase
Acc21763	Homeodomain-like superfamily protein
Acc21801	Homeobox-leucine zipper family protein
Acc21808	C2 domain-containing protein
Acc21854	Actin-related family protein
Acc21885	F-box family protein, putative
Acc21886	Squamosa promoter-binding-like protein
Acc21887	Alpha-1,4-glucan-protein synthase
Acc21889	PsbP-like protein 1
Acc21927	YGL010w-like protein
Acc21942	Cytochrome P450, putative
Acc21952	Coffea canephora DH200=94 genomic scaffold, scaffold_92
Acc21969	DDT domain-containing protein
Acc21973	MYB transcription factor
Acc21981	CDP-diacylglycerol--glycerol-3-phosphate 3-phosphatidyltransferase, putative
Acc22020	LOB domain protein
Acc22021	Pentatricopeptide repeat-containing protein
Acc22033	High affinity nitrate transporter
Acc22058	Coffea canephora DH200=94 genomic scaffold, scaffold_94
Acc22079	Coiled-coil domain-containing 84
Acc22082	Nuclear factor Y subunit C
Acc22106	Mitochondrial phosphate carrier protein, putative
Acc22118	Nuclease domain-containing 1
Acc22119	Chaperone protein ClpB
Acc22131	Coffea canephora DH200=94 genomic scaffold, scaffold_2
Acc22148	Coffea canephora DH200=94 genomic scaffold, scaffold_2
Acc22149	Acetylornithine aminotransferase, putative
Acc22170	DNA-directed RNA polymerase III subunit RPC6
Acc22171	ATP-dependent RNA helicase
Acc22195	F-box/LRR-repeat protein, putative
Acc22196	CobW-domain-containing protein
Acc22211	DUF4050 family protein
Acc22217	DUF761 domain protein
Acc22229	ADP/ATP carrier protein
Acc22272	Early nodulin, putative
Acc22286	Protein EARLY FLOWERING 3-like protein
Acc22314	Protein of unknown function (DUF3511)
Acc22343	Proteasome subunit alpha type
Acc22364	O-fucosyltransferase family protein
Acc22369	Cellulose synthase-like protein
Acc22375	alpha-1,2-Mannosidase
Acc22383	Coffea canephora DH200=94 genomic scaffold, scaffold_196
Acc22434	DNA-directed RNA polymerase
Acc22437	Formin-like protein
Acc22457	60S ribosomal protein L39
Acc22483	Ethylene-responsive transcription factor WIN1
Acc22571	Protein of unknown function (DUF1677)
Acc22589	Ferrochelatase
Acc22629	Benzyl alcohol O-benzoyltransferase
Acc22646	ABC transporter family protein
Acc22670	Cytosine-specific methyltransferase
Acc22682	Core-2/I-branching beta-1,6-N-acetylglucosaminyltransferase family protein
Acc22722	NBS-LRR disease resistance protein
Acc22729	Abscisic acid-insensitive 5-like protein
Acc22730	Germin-like protein
Acc22736	Pyrimidine-specific ribonucleoside hydrolase rihA
Acc22791	Lactoylglutathione lyase/glyoxalase I family protein
Acc22796	Sec14p-like phosphatidylinositol transfer family protein
Acc22797	Plant protein of unknown function (DUF868)
Acc22799	Amine oxidase
Acc22828	Sugar transporter, putative
Acc22842	Lipase
Acc22843	Lipase
Acc22945	Proteasome subunit beta type
Acc22960	TLD domain-containing protein
Acc22964	COPII coat assembly protein SEC16, putative
Acc23019	Beta-glucosidase-like protein
Acc23047	Coiled-coil domain-containing protein 25
Acc23058	Far1-related sequence 3
Acc23130	Pyridoxal kinase
Acc23209	Acyl ACP-thioesterase
Acc23212	Plant protein of unknown function (DUF936)
Acc23217	Vernalization insensitive 3-like protein
Acc23223	Sulfate transporter, putative
Acc23227	Arabinogalactan protein 22, putative
Acc23251	Tesmin/TSO1-like CXC domain-containing protein
Acc23320	Acyl-[acyl-carrier-protein]--UDP-N-acetylglucosamine O-acyltransferase, putative
Acc23412	Flavin-containing monooxygenase family protein
Acc23414	Coffea canephora DH200=94 genomic scaffold, scaffold_9
Acc23432	Pyrophosphate--fructose 6-phosphate 1-phosphotransferase
Acc23440	PLATZ transcription factor family protein
Acc23467	Outer envelope pore protein
Acc23481	Ser/Thr-rich protein T10 in DGCR region, putative
Acc23500	ATP-dependent zinc metalloprotease FTSH
Acc23532	FAD binding domain containing protein, expressed
Acc23554	Pathogenesis-related thaumatin family protein
Acc23556	Ascorbate oxidase
Acc23661	Coffea canephora DH200=94 genomic scaffold, scaffold_26
Acc23666	Ovate family protein
Acc23669	Kinase, putative
Acc23709	MYB-related transcription factor
Acc23782	Serine/threonine-protein kinase
Acc23785	F-box protein GID2, putative
Acc23804	Adenine phosphoribosyltransferase-like
Acc23809	Sigma factor sigb regulation protein rsbq, putative
Acc23869	Phosphoglycerate mutase-like protein
Acc23872	Oligopeptide transporter, putative
Acc23878	Alpha-glucosidase
Acc23896	14-3-3 protein, putative
Acc23909	Purine permease-like protein
Acc23918	Blue copper protein, putative
Acc23921	FAM91A1-like protein
Acc23957	Trehalose 6-phosphate phosphatase
Acc23963	2,3-bisphosphoglycerate-dependent phosphoglycerate mutase
Acc23984	Laccase
Acc24003	Receptor protein kinase
Acc24012	S-acyltransferase
Acc24014	Ethylene-responsive transcription factor
Acc24051	Eukaryotic aspartyl protease family protein, putative
Acc24115	Calcium-dependent protein kinase, putative
Acc24138	Late embryogenesis abundant protein (LEA) family protein
Acc24151	Endoglucanase
Acc24163	FAD/NAD(P)-binding oxidoreductase family protein
Acc24198	Calcium-binding EF hand family protein
Acc24199	Calcium-binding EF-hand family protein
Acc24206	Transcription factor, putative
Acc24227	Intracellular protease 1
Acc24229	Methyltransferase-like protein
Acc24230	Amine oxidase, putative
Acc24231	Ras-related protein Rab-5C
Acc24316	RNA binding protein, putative
Acc24334	Alpha-and gamma-adaptin-binding p34
Acc24375	Ethylene-responsive transcription factor ERF012-like protein
Acc24426	Mid1-complementing activity 1-like protein
Acc24458	Peptide methionine sulfoxide reductase MsrA
Acc24523	MYB-related transcription factor
Acc24552	ATP-citrate synthase, putative
Acc24555	BZIP transcription factor
Acc24558	Outer envelope pore protein 16-2, chloroplastic
Acc24565	Coffea canephora DH200=94 genomic scaffold, scaffold_3
Acc24566	Zinc finger family protein
Acc24567	Protein of unknown function (DUF1218)
Acc24573	Major allergen d 1
Acc24593	Phospholipase D
Acc24596	Major allergen Mal d 1 family protein
Acc24608	Cationic amino acid transporter
Acc24609	Transcription factor
Acc24631	ABC transporter family protein
Acc24768	60S ribosomal protein L12
Acc24770	Cytosine-specific methyltransferase
Acc24798	UDP-glycosyltransferase
Acc24850	Kinesin-like protein
Acc24862	Actin-depolymerizing factor
Acc24893	Haloacid dehalogenase-like hydrolase
Acc24896	S-acyltransferase
Acc24937	Polygalacturonase inhibitor
Acc24938	Polygalacturonase inhibitor
Acc24939	Cellulose synthase-like protein
Acc24942	Splicing factor U2af small subunit A
Acc24959	GATA transcription factor, putative
Acc24981	Auxin-regulated gene involved in organ size
Acc25000	Mitochondrial pyruvate carrier 2
Acc25009	Calcium-binding protein 39, putative, expressed
Acc25030	Coffea canephora DH200=94 genomic scaffold, scaffold_12
Acc25041	Protein translation factor SUI1 like
Acc25063	Protein kinase-like domain
Acc25077	External alternative NAD(P)H-ubiquinone oxidoreductase B2, mitochondrial
Acc25078	Secretory carrier-associated membrane protein
Acc25114	Ethylene-responsive transcription factor
Acc25116	Coffea canephora DH200=94 genomic scaffold, scaffold_4
Acc25119	Triose phosphate/phosphate translocator
Acc25148	SCAR family protein
Acc25159	60S ribosomal protein L11, putative
Acc25200	Chlorophyll a-b binding protein, chloroplastic
Acc25202	Plant/F17J16-140 protein
Acc25218	Terpene cyclase/mutase family member
Acc25260	FAD-binding Berberine family protein
Acc25338	AT hook motif DNA-binding family protein
Acc25339	Ethylene-responsive transcription factor
Acc25345	L-allo-threonine aldolase, putative
Acc25369	Pathogenic type III effector avirulence factor Avr AvrRpt-cleavage: cleavage site protein
Acc25381	Isopentenyl diphosphate isomerase
Acc25393	TOMV RNA binding protein
Acc25422	Zinc finger (C3HC4-type RING finger) family protein
Acc25433	MLO-like protein
Acc25474	Late embryogenesis abundant protein (LEA) family protein
Acc25488	Mitochondrial carrier protein, putative
Acc25504	Protein of unknown function, DUF538
Acc25505	Late embryogenesis abundant protein
Acc25545	Sugar transporter family protein
Acc25549	2OG-Fe(II) oxygenase family oxidoreductase
Acc25575	2-oxoglutarate (2OG) and Fe(II)-dependent oxygenase superfamily protein
Acc25602	Unknown protein
Acc25617	Nephrocystin-3
Acc25619	Ethylene-responsive transcription factor, putative
Acc25620	Ethylene-responsive transcription factor
Acc25659	Cell division control protein 45-like protein
Acc25685	Transcription factor
Acc25722	Coffea canephora DH200=94 genomic scaffold, scaffold_11
Acc25759	ATP-binding cassette transporter
Acc25766	Eukaryotic translation initiation factor 2 subunit beta
Acc25785	GDSL esterase/lipase
Acc25792	CONSTANS-like zinc finger protein
Acc25846	Receptor-like protein kinase
Acc25848	Two-component response regulator
Acc25863	Plant-specific domain TIGR01615 family protein
Acc25895	UDP galactose transporter-related protein
Acc25924	LOB domain-containing protein, putative
Acc25933	Coffea canephora DH200=94 genomic scaffold, scaffold_24
Acc25957	Glycosyltransferase family protein 2
Acc25959	Zinc finger (C3HC4-type RING finger) family protein
Acc25961	Carbonic anhydrase, putative
Acc26004	Myb transcription factor
Acc26015	Farnesyl pyrophosphate synthase
Acc26037	Coffea canephora DH200=94 genomic scaffold, scaffold_19
Acc26045	S-type anion channel
Acc26061	Geraniol synthase
Acc26074	Secretory carrier membrane family protein
Acc26112	Mitochondrial carrier family
Acc26147	Lysine-specific demethylase 8
Acc26161	2-oxoglutarate/malate translocator, chloroplastic
Acc26175	Regulator of chromosome condensation (RCC1) family with FYVE zinc finger domain
Acc26205	Coffea canephora DH200=94 genomic scaffold, scaffold_101
Acc26206	Serine/threonine-protein phosphatase
Acc26211	CCR4-NOT transcription complex family protein
Acc26227	Ferredoxin
Acc26239	C-repeat binding factor 2
Acc26262	Cyclin T1
Acc26271	Phosphoglycerate kinase
Acc26284	Zinc ion-binding protein
Acc26290	DEK domain-containing chromatin associated protein
Acc26291	Alpha-phospholipase A2 inhibitor clone 02/03/06/07
Acc26328	Aconitate hydratase
Acc26343	Coffea canephora DH200=94 genomic scaffold, scaffold_19
Acc26364	MFS transporter, OCT family, solute carrier family 22 (Organic cation transporter), member 3
Acc26406	CBS domain-containing CBSX5-like protein
Acc26433	Rab protein
Acc26444	Malate dehydrogenase
Acc26456	VQ motif-containing family protein
Acc26492	Nuclear transcription factor Y subunit B
Acc26503	Pollen Ole e 1 allergen and extensin family protein
Acc26571	Glutamine synthetase
Acc26606	Nim1-interacting 2
Acc26654	Ninja-family protein AFP3
Acc26674	Remorin family protein
Acc26678	Leucine-rich repeat protein kinase family protein
Acc26685	Two-component response regulator-like protein
Acc26788	Autophagy-related protein 16
Acc26830	Nodulin-like / Major Facilitator Superfamily protein
Acc26850	Mitochondrial phosphate carrier protein, putative
Acc26876	AP2-like ethylene-responsive transcription factor
Acc26877	Coffea canephora DH200=94 genomic scaffold, scaffold_2
Acc26899	E3 ubiquitin-protein ligase
Acc26935	Avr9/Cf-9 rapidly elicited protein
Acc26956	Ubiquitin carboxyl-terminal hydrolase
Acc26960	PRA1 (Prenylated rab acceptor) family protein
Acc26982	Phospholipid-translocating ATPase
Acc27018	Acyl carrier protein
Acc27024	LURP-one-like protein
Acc27101	Gibberellin 2-oxidase
Acc27129	GRAS family transcription factor, putative
Acc27154	Major allergen d 1
Acc27156	Major allergen d 1
Acc27158	Major allergen d 1
Acc27159	Major allergen d 1
Acc27160	Major allergen d 1
Acc27161	Major allergen d 1
Acc27163	Major allergen d 1
Acc27164	Major allergen d 1
Acc27165	Major allergen d 1
Acc27166	Major allergen d 1
Acc27170	Major allergen Mal d 1
Acc27171	Major allergen d 1
Acc27173	Major allergen d 1
Acc27174	Major allergen Mal d 1
Acc27175	Major allergen d 1
Acc27178	Major allergen Mal d 1 family protein
Acc27179	Heavy-metal-associated domain protein
Acc27186	Sperm-associated antigen 1
Acc27197	Bidirectional sugar transporter
Acc27254	Unknown protein
Acc27292	Xyloglucan-specific endoglucanase inhibitor protein
Acc27299	Sugar transporter, putative
Acc27351	Leucine-rich repeat extensin-like protein
Acc27406	Myb family transcription factor family protein
Acc27433	Kinase family protein
Acc27448	Receptor-like kinase
Acc27484	Ethylene-responsive transcription factor
Acc27506	N-carbamyl-L-amino acid amidohydrolase
Acc27518	AP2-like ethylene-responsive transcription factor
Acc27553	Ovate transcriptional repressor
Acc27556	Germin-like protein
Acc27599	Nodulin-like / Major Facilitator Superfamily protein
Acc27610	CASP-like protein
Acc27619	Receptor-like kinase
Acc27687	Lipid A export ATP-binding/permease protein MsbA
Acc27696	Zinc finger C3H1 domain-containing protein, putative
Acc27701	Nucleolar complex protein 2 isoform 2
Acc27705	Ubiquitin conjugating enzyme E2
Acc27709	Coffea canephora DH200=94 genomic scaffold, scaffold_4
Acc27743	Tropinone reductase family protein
Acc27832	Multiple inositol polyphosphate phosphatase 1
Acc27846	Cation/H(+) antiporter 15
Acc27873	Uncharacterised conserved protein (UCP030365)
Acc27878	WRKY transcription factor
Acc27879	WRKY transcription factor, putative
Acc27895	Polyadenylate-binding 2
Acc27912	Ethylene-responsive transcription factor
Acc27922	Ceramide kinase-related family protein
Acc27929	Ethylene-responsive transcription factor
Acc27954	Acid beta-fructofuranosidase, putative
Acc27962	Invertase/pectin methylesterase inhibitor family protein
Acc27963	Invertase/pectin methylesterase inhibitor family protein
Acc27968	Low psii accumulation protein, putative
Acc28002	Kinase family protein
Acc28011	Calcium-dependent protein kinase, putative
Acc28014	Valine--tRNA ligase-like protein
Acc28017	Arginine/serine-rich-splicing factor
Acc28037	Terminal flower 1
Acc28077	Ethylene-responsive transcription factor
Acc28084	Coffea canephora DH200=94 genomic scaffold, scaffold_15
Acc28092	Expansin-like protein
Acc28101	Expansin-like protein
Acc28130	Expansin-like protein
Acc28152	ADP-ribosylation factor GTPase-activating protein, putative
Acc28191	Protein kinase family protein
Acc28205	Trihelix transcription factor
Acc28273	WD-repeat protein, putative
Acc28282	Coffea canephora DH200=94 genomic scaffold, scaffold_14
Acc28291	cyclin J18
Acc28342	Ribonuclease H-like superfamily protein
Acc28350	Zinc knuckle family protein
Acc28364	Protein kinase family protein
Acc28404	GAI-like protein 1
Acc28405	Senescence-associated protein, putative
Acc28424	NHL domain-containing protein
Acc28457	ATP-dependent RNA helicase, putative
Acc28472	Alpha/beta fold hydrolase
Acc28483	Core-2/I-branching beta-1,6-N-acetylglucosaminyltransferase family protein
Acc28514	NIM1-interacting 2
Acc28549	Basic helix loop helix (BHLH) DNA-binding family protein
Acc28558	Protein IDA-LIKE 1
Acc28559	Protein of unknown function, DUF617
Acc28560	Nudix hydrolase 1
Acc28590	Sulfite exporter TauE/SafE family protein
Acc28638	Myb transcription factor
Acc28646	Serine hydroxymethyltransferase
Acc28654	Protein REVERSION-TO-ETHYLENE SENSITIVITY1
Acc28702	Pentatricopeptide repeat-containing protein, putative
Acc28704	UPF0420 protein C16orf58 like
Acc28708	Formin-like protein
Acc28712	Neuferricin
Acc28726	RB
Acc28758	WD-repeat protein, putative
Acc28799	Transcription factor
Acc28810	Glycosyl hydrolase family 5 protein
Acc28817	WRKY transcription factor, putative
Acc28822	Heat shock protein 90
Acc28827	Beta-adaptin-like protein
Acc28839	Kinase family protein
Acc28912	Trehalose 6-phosphate phosphatase
Acc28928	Protein transport protein Sec16B
Acc28945	Ethylene-responsive transcription factor
Acc28974	Expansin-like protein
Acc28983	Ribose-phosphate pyrophosphokinase
Acc28999	AP-2 complex subunit mu
Acc29006	Transcription factor MYC2-like protein
Acc29034	Phosphomevalonate kinase
Acc29056	Transmembrane protein 45B
Acc29108	EARLY FLOWERING 3
Acc29115	Early nodulin 93
Acc29153	CTC-interacting domain protein, putative
Acc29169	GTP-binding nuclear Ran-like protein
Acc29205	Coffea canephora DH200=94 genomic scaffold, scaffold_288
Acc29215	Transferase, putative
Acc29216	DOMON domain-containing protein / dopamine beta-monooxygenase N-terminal domain-containing protein
Acc29223	UPF0133 protein
Acc29258	Myb transcription factor
Acc29261	Coffea canephora DH200=94 genomic scaffold, scaffold_2
Acc29269	Homeobox-leucine zipper protein ATHB-15, putative isoform 1
Acc29280	Translational activator gcn1
Acc29294	breaking of asymmetry in the stomatal lineage
Acc29356	Nuclear-interacting partner of ALK
Acc29366	Protein kinase
Acc29404	Coffea canephora DH200=94 genomic scaffold, scaffold_5
Acc29424	plant intracellular ras group-related LRR 4
Acc29432	Mitochondrial carrier protein
Acc29442	PLATZ transcription factor family protein
Acc29493	Cytochrome P450 family ABA 8'-hydroxylase
Acc29549	Defective in cullin neddylation protein
Acc29552	Zinc finger protein, putative
Acc29565	Magnesium transporter MRS2-like protein
Acc29566	Chaperone protein dnaJ
Acc29580	Cytochrome P450, putative
Acc29583	Coffea canephora DH200=94 genomic scaffold, scaffold_2
Acc29609	transducin family protein / WD-40 repeat family protein
Acc29618	Auxin response factor
Acc29629	CASP-like protein
Acc29631	Pyruvate dehydrogenase E1 component subunit beta
Acc29650	SUMO-activating enzyme subunit 1B
Acc29651	Squamosa promoter-binding protein
Acc29652	Non-hemolytic phospholipase C
Acc29653	Thylakoid lumenal 17.9 kDa protein
Acc29656	BEST Arabidopsis thaliana protein match is: C2H2-like zinc finger protein .
Acc29657	Acetolactate synthase
Acc29658	LOB domain-containing protein, putative
Acc29688	BTB/POZ and TAZ domain protein
Acc29705	Glyceraldehyde-3-phosphate dehydrogenase
Acc29756	Exocyst subunit exo70 family protein
Acc29824	MYB transcription factor
Acc29860	Phytochrome kinase substrate-related family protein
Acc29861	S-adenosyl-L-methionine-dependent methyltransferases superfamily protein
Acc29863	60S ribosomal protein L34, putative
Acc29902	Kinase family protein
Acc29938	Tetratricopeptide repeat (TPR)-like superfamily protein
Acc29948	RNA-binding protein-like
Acc29969	Glutathione S-transferase family protein
Acc30030	CCR4-NOT transcription complex family protein
Acc30035	Methyl-CpG-binding domain-containing family protein
Acc30067	Aldo/keto reductase family oxidoreductase
Acc30074	Protein tyrosine phosphatase
Acc30075	Acytochrome-C oxidase/electron carrier protein
Acc30076	ABC transporter family protein
Acc30082	AT hook motif DNA-binding family protein
Acc30116	Zinc finger family protein
Acc30126	S-adenosyl-L-methionine-dependent methyltransferases superfamily protein
Acc30129	50S ribosomal L18
Acc30211	Histone H4
Acc30230	Domain of Uncharacterized protein function, putative
Acc30270	Protein kinase
Acc30276	Oxysterol-binding protein-related protein
Acc30278	Scarecrow transcription factor family protein
Acc30289	THO complex subunit 7
Acc30309	Coffea canephora DH200=94 genomic scaffold, scaffold_141
Acc30340	Coffea canephora DH200=94 genomic scaffold, scaffold_33
Acc30375	Protein of unknown function (DUF604)
Acc30491	Coffea canephora DH200=94 genomic scaffold, scaffold_135
Acc30510	TCP family transcription factor family protein
Acc30514	WRKY transcription factor, putative
Acc30517	Unknown protein
Acc30540	Coffea canephora DH200=94 genomic scaffold, scaffold_14
Acc30582	Mitochondrial inner membrane protease ATP23
Acc30596	Cryptic loci regulator protein 1, putative
Acc30611	Raffinose synthase family protein
Acc30627	L-aspartate oxidase, putative
Acc30665	Transcription factor E2F
Acc30702	WRKY transcription factor, putative
Acc30754	Membrane-anchored ubiquitin-fold protein
Acc30767	UDP-glycosyltransferase
Acc30833	Cytochrome B561, putative
Acc30843	Cytochrome P450, putative
Acc30862	Class I glutamine amidotransferase-like superfamily protein
Acc30869	2-hydroxyacyl-CoA lyase-like protein
Acc30890	5'-AMP-activated protein kinase subunit beta
Acc30895	Hydroxyproline-rich glycoprotein family protein
Acc30954	Condensin-2 complex subunit G2
Acc31002	Late embryogenesis abundant protein
Acc31013	Pentatricopeptide repeat-containing protein
Acc31022	Patatin
Acc31158	Caleosin-related family protein
Acc31181	Senescence-associated protein, putative
Acc31199	Xylosyltransferase 1
Acc31222	ACT domain-containing protein
Acc31223	D-aminoacyl-tRNA deacylase
Acc31250	S-adenosylmethionine decarboxylase proenzyme
Acc31258	Isoprenylcysteine alpha-carbonyl methylesterase ICME protein
Acc31286	Alpha/beta-Hydrolases superfamily protein
Acc31300	Coffea canephora DH200=94 genomic scaffold, scaffold_673
Acc31307	Protein of unknown function (DUF1218)
Acc31320	Coffea canephora DH200=94 genomic scaffold, scaffold_5
Acc31330	Protein kinase-like protein
Acc31339	Lipid phosphate phosphatase-like protein
Acc31350	Oxidoreductase NAD-binding domain-containing family protein
Acc31367	Delta(24)-sterol reductase
Acc31481	Heparanase, putative
Acc31505	NAC domain protein,
Acc31574	Phosphate-responsive 1 family protein
Acc31581	60S ribosomal protein L18, putative
Acc31596	Beta-glucosidase, putative
Acc31636	Auxin binding protein
Acc31701	Arm repeat interacting with abf2-like protein
Acc31741	Auxin-responsive protein
Acc31760	Two-component response regulator
Acc31808	Pyridoxal 5'-phosphate synthase subunit PdxS
Acc31816	Protein phosphatase 2C
Acc31822	Mitogen-activated protein kinase kinase kinase, putative
Acc31883	Leucine-rich repeat protein kinase family protein
Acc31923	Poly(A)-specific ribonuclease PARN-like protein
Acc31993	Clavata3/esr-related 41, putative
Acc32026	Multidrug resistance protein ABC transporter family protein
Acc32033	Kinase family protein
Acc32045	UPF0420 protein C16orf58 like
Acc32086	F-box family protein
Acc32105	Ef-hand calcium binding protein, putative
Acc32106	Glucan endo-1,3-beta-glucosidase, putative
Acc32107	Ferredoxin family protein
Acc32136	Arogenate/prephenate dehydratase
Acc32140	AP-2 complex subunit alpha-1-like protein
Acc32154	FUNCTIONS IN: molecular_function unknown; INVOLVED IN: mitochondrial proton-transporting ATP synthase complex assembly; LOCATED IN: mitochondrial inner membrane; EXPRESSED IN: 18 plant structures; EXPRESSED DURING: 7 growth stages;
Acc32209	Exosome complex component RRP41-like
Acc32241	Allergen gly M Bd 28 kDa protein
Acc32260	Ascorbate peroxidase
Acc32261	CCR4-NOT transcription complex subunit 4
Acc32316	Ethylene-responsive transcription factor
Acc32361	Protein kinase
Acc32364	Non-specific serine/threonine protein kinase
Acc32367	Calmodulin
Acc32396	Calcium-dependent protein kinase, putative
Acc32465	Cytochrome c-type biogenesis protein CcmE
Acc32468	Zinc finger A20 and AN1 domain stress-associated protein
Acc32492	DNA-binding bromodomain-containing protein
Acc32505	Coffea canephora DH200=94 genomic scaffold, scaffold_27
Acc32516	Coffea canephora DH200=94 genomic scaffold, scaffold_73
Acc32598	EIN3-binding F-box 1-like protein
Acc32616	Alkaline alpha-galactosidase seed imbibition protein
Acc32712	NAC domain-containing protein, putative
Acc32723	WRKY family transcription factor
Acc32790	Dual specificity protein phosphatase, putative
Acc32812	ATP-citrate synthase, putative
Acc32830	AP-1 complex subunit gamma-1
Acc32846	Coffea canephora DH200=94 genomic scaffold, scaffold_24
Acc32848	Protein VAC14 like
Acc32882	Succinate--CoA ligase [ADP-forming] subunit alpha
Acc32912	3-ketoacyl-CoA synthase
Acc32914	CONSTANS-like zinc finger protein
Acc32938	ATP synthase subunit beta
Acc32953	Phosphate transporter PHO1-like protein
Acc32954	Transmembrane emp24 domain-containing protein 10
Acc32958	ERD (Early-responsive to dehydration stress) family protein
Acc33016	Serine/threonine-protein phosphatase
Acc33056	RNA binding protein, putative
Acc33082	Glycine-rich protein, putative
Acc33156	Prolyl 4-hydroxylase alpha subunit, putative
Acc33189	Serine/arginine repetitive matrix protein 2, putative isoform 1
Acc33218	Cytochrome P450
Acc33235	Receptor-like protein kinase
Acc33255	Eukaryotic translation initiation factor 1A
Acc33261	MBOAT (Membrane bound O-acyl transferase) family protein, putative
Acc33262	MBOAT (membrane bound O-acyl transferase) family protein
Acc33318	Protein of unknown function, DUF584
Acc33319	NADH:ubiquinone oxidoreductase, 17.2kDa subunit
Acc33323	Protein translation factor SUI1
Acc33324	Calcium-dependent protein kinase
Acc33326	Protein translation factor SUI1
Acc33328	Coffea canephora DH200=94 genomic scaffold, scaffold_19
Acc33329	AT hook motif-containing protein, putative
Acc33340	Acyl-CoA N-acyltransferases superfamily protein, putative
Acc33341	Acyl-CoA N-acyltransferases superfamily protein, putative
Acc33444	Receptor-like kinase
Acc33471	SBP (S-ribonuclease-binding protein) family protein, putative
Acc33519	Lorelei-like-GPI-anchored protein
Acc33552	CAX interacting protein 4
Acc33561	Protein kinase family protein
Acc33627	Jasmonate zim-domain protein
Acc33740	Expansin
Acc33774	Ethylene-responsive transcription factor ERF021
